# Supplementary material for: Definition of a cell surface signature for human cardiac progenitor cells after comprehensive comparative transcriptomic and proteomic characterization
Source: Sci Rep. 2019 Mar 15;9:4647. doi: 10.1038/s41598-019-39571-x (PMC6420620; doi:10.1038/s41598-019-39571-x)
Supplement: Supplementary file 2 — Table S1 [file 41598_2019_39571_MOESM2_ESM.xlsx]

## Sheet: Hoja1
ID	Symbol	Entrez Gene Name	Location	Type(s)
ENSG00000124875	CXCL6	chemokine (C-X-C motif) ligand 6 (granulocyte chemotactic protein 2)	Extracellular Space	cytokine
ENSG00000115008	IL1A	interleukin 1, alpha	Extracellular Space	cytokine
ENSG00000082397	EPB41L3	erythrocyte membrane protein band 4.1-like 3	Plasma Membrane	other
ENSG00000163739	CXCL1	chemokine (C-X-C motif) ligand 1 (melanoma growth stimulating activity, alpha)	Extracellular Space	cytokine
ENSG00000125538	IL1B	interleukin 1, beta	Extracellular Space	cytokine
ENSG00000162494	LRRC38	leucine rich repeat containing 38	unknown	other
ENSG00000169429	IL8	interleukin 8	Extracellular Space	cytokine
ENSG00000162493	PDPN	podoplanin	Plasma Membrane	transporter
ENSG00000179776	CDH5	cadherin 5, type 2 (vascular endothelium)	Plasma Membrane	other
ENSG00000136574	GATA4	GATA binding protein 4	Nucleus	transcription regulator
ENSG00000177464	GPR4	G protein-coupled receptor 4	Plasma Membrane	G-protein coupled receptor
ENSG00000128052	KDR	kinase insert domain receptor (a type III receptor tyrosine kinase)	Plasma Membrane	kinase
ENSG00000105605	CACNG7	calcium channel, voltage-dependent, gamma subunit 7	Plasma Membrane	ion channel
ENSG00000066056	TIE1	tyrosine kinase with immunoglobulin-like and EGF-like domains 1	Plasma Membrane	kinase
ENSG00000142408	CACNG8	calcium channel, voltage-dependent, gamma subunit 8	Plasma Membrane	ion channel
ENSG00000164736	SOX17	SRY (sex determining region Y)-box 17	Nucleus	transcription regulator
ENSG00000101670	LIPG	lipase, endothelial	Extracellular Space	enzyme
ENSG00000164251	F2RL1	coagulation factor II (thrombin) receptor-like 1	Plasma Membrane	G-protein coupled receptor
ENSG00000124440	HIF3A	hypoxia inducible factor 3, alpha subunit	Nucleus	transcription regulator
ENSG00000184937	WT1	Wilms tumor 1	Nucleus	transcription regulator
ENSG00000187957	DNER	delta/notch-like EGF repeat containing	Plasma Membrane	transmembrane receptor
ENSG00000107485	GATA3	GATA binding protein 3	Nucleus	transcription regulator
ENSG00000121966	CXCR4	chemokine (C-X-C motif) receptor 4	Plasma Membrane	G-protein coupled receptor
ENSG00000124920	C11orf9	chromosome 11 open reading frame 9	Nucleus	transcription regulator
ENSG00000125810	CD93	CD93 molecule	Plasma Membrane	other
ENSG00000176597	B3GNT5	UDP-GlcNAc:betaGal beta-1,3-N-acetylglucosaminyltransferase 5	Cytoplasm	enzyme
ENSG00000162738	VANGL2	vang-like 2 (van gogh, Drosophila)	Plasma Membrane	other
ENSG00000163734	CXCL3	chemokine (C-X-C motif) ligand 3	Extracellular Space	cytokine
ENSG00000105048	TNNT1	troponin T type 1 (skeletal, slow)	Cytoplasm	other
ENSG00000112541	PDE10A	phosphodiesterase 10A	Cytoplasm	enzyme
ENSG00000008517	IL32	interleukin 32	Extracellular Space	other
ENSG00000163219	ARHGAP25	Rho GTPase activating protein 25	Cytoplasm	other
ENSG00000154310	TNIK	TRAF2 and NCK interacting kinase	Cytoplasm	kinase
ENSG00000166922	SCG5	secretogranin V (7B2 protein)	Extracellular Space	other
ENSG00000121895	TMEM156	transmembrane protein 156	unknown	other
ENSG00000089225	TBX5	T-box 5	Nucleus	transcription regulator
ENSG00000144834	TAGLN3	transgelin 3	Extracellular Space	other
ENSG00000148082	SHC3	SHC (Src homology 2 domain containing) transforming protein 3	Cytoplasm	other
ENSG00000126562	WNK4	WNK lysine deficient protein kinase 4	Plasma Membrane	kinase
ENSG00000010327	STAB1	stabilin 1	Plasma Membrane	transporter
ENSG00000155093	PTPRN2	protein tyrosine phosphatase, receptor type, N polypeptide 2	Plasma Membrane	phosphatase
ENSG00000160179	ABCG1	ATP-binding cassette, sub-family G (WHITE), member 1	Plasma Membrane	transporter
ENSG00000249751	ECSCR	endothelial cell surface expressed chemotaxis and apoptosis regulator	unknown	other
ENSG00000112559	MDFI	MyoD family inhibitor	Cytoplasm	other
ENSG00000136231	IGF2BP3	insulin-like growth factor 2 mRNA binding protein 3	Cytoplasm	translation regulator
ENSG00000091972	CD200	CD200 molecule	Plasma Membrane	other
ENSG00000154146	NRGN	neurogranin (protein kinase C substrate, RC3)	Cytoplasm	other
ENSG00000181444	ZNF467	zinc finger protein 467	Nucleus	other
ENSG00000100558	PLEK2	pleckstrin 2	unknown	other
ENSG00000034053	APBA2	amyloid beta (A4) precursor protein-binding, family A, member 2	Cytoplasm	transporter
ENSG00000104967	NOVA2	neuro-oncological ventral antigen 2	Nucleus	other
ENSG00000105825	TFPI2	tissue factor pathway inhibitor 2	Extracellular Space	other
ENSG00000128606	LRRC17	leucine rich repeat containing 17	Extracellular Space	other
ENSG00000057704	TMCC3	transmembrane and coiled-coil domain family 3	unknown	other
ENSG00000105255	FSD1	fibronectin type III and SPRY domain containing 1	Cytoplasm	other
ENSG00000196549	MME	membrane metallo-endopeptidase	Plasma Membrane	peptidase
ENSG00000010438	PRSS3	protease, serine, 3	Extracellular Space	peptidase
ENSG00000114790	ARHGEF26	Rho guanine nucleotide exchange factor (GEF) 26	Plasma Membrane	other
ENSG00000124191	TOX2	TOX high mobility group box family member 2	Nucleus	transcription regulator
ENSG00000109511	ANXA10	annexin A10	Cytoplasm	other
ENSG00000111348	ARHGDIB	Rho GDP dissociation inhibitor (GDI) beta	Cytoplasm	other
ENSG00000188153	COL4A5	collagen, type IV, alpha 5	Extracellular Space	other
ENSG00000153707	PTPRD	protein tyrosine phosphatase, receptor type, D	Plasma Membrane	phosphatase
ENSG00000028277	POU2F2	POU class 2 homeobox 2	Nucleus	transcription regulator
ENSG00000164161	HHIP	hedgehog interacting protein	Plasma Membrane	other
ENSG00000006118	TMEM132A	transmembrane protein 132A	Cytoplasm	other
ENSG00000159263	SIM2	single-minded homolog 2 (Drosophila)	Nucleus	transcription regulator
ENSG00000064225	ST3GAL6	ST3 beta-galactoside alpha-2,3-sialyltransferase 6	Cytoplasm	enzyme
ENSG00000027869	SH2D2A	SH2 domain containing 2A	Cytoplasm	other
ENSG00000151136	BTBD11	BTB (POZ) domain containing 11	Nucleus	transcription regulator
ENSG00000197457	STMN3	stathmin-like 3	Nucleus	other
ENSG00000158769	F11R	F11 receptor	Plasma Membrane	other
ENSG00000163814	CDCP1	CUB domain containing protein 1	Plasma Membrane	other
ENSG00000157557	ETS2	v-ets erythroblastosis virus E26 oncogene homolog 2 (avian)	Nucleus	transcription regulator
ENSG00000182752	PAPPA	pregnancy-associated plasma protein A, pappalysin 1	Extracellular Space	peptidase
ENSG00000140379	BCL2A1	BCL2-related protein A1	Cytoplasm	other
ENSG00000154553	PDLIM3	PDZ and LIM domain 3	Cytoplasm	other
ENSG00000077092	RARB	retinoic acid receptor, beta	Nucleus	ligand-dependent nuclear receptor
ENSG00000172889	EGFL7	EGF-like-domain, multiple 7	Extracellular Space	other
ENSG00000120217	CD274	CD274 molecule	Plasma Membrane	enzyme
ENSG00000113805	CNTN3	contactin 3 (plasmacytoma associated)	Plasma Membrane	other
ENSG00000100031	GGT1	gamma-glutamyltransferase 1	Cytoplasm	enzyme
ENSG00000159261	CLDN14	claudin 14	Plasma Membrane	other
ENSG00000110660	SLC35F2	solute carrier family 35, member F2	unknown	other
ENSG00000170542	SERPINB9	serpin peptidase inhibitor, clade B (ovalbumin), member 9	Cytoplasm	other
ENSG00000169282	KCNAB1	potassium voltage-gated channel, shaker-related subfamily, beta member 1	Plasma Membrane	ion channel
ENSG00000106537	TSPAN13	tetraspanin 13	Plasma Membrane	other
ENSG00000174938	SEZ6L2	seizure related 6 homolog (mouse)-like 2	unknown	other
ENSG00000050344	NFE2L3	nuclear factor (erythroid-derived 2)-like 3	Nucleus	transcription regulator
ENSG00000198113	TOR4A	torsin family 4, member A	unknown	other
ENSG00000135074	ADAM19	ADAM metallopeptidase domain 19	Plasma Membrane	peptidase
ENSG00000170909	OSCAR	osteoclast associated, immunoglobulin-like receptor	Plasma Membrane	other
ENSG00000102385	DRP2	dystrophin related protein 2	Plasma Membrane	other
ENSG00000178401	DNAJC22	DnaJ (Hsp40) homolog, subfamily C, member 22	unknown	other
ENSG00000091129	NRCAM	neuronal cell adhesion molecule	Plasma Membrane	other
ENSG00000101955	SRPX	sushi-repeat containing protein, X-linked	Cytoplasm	other
ENSG00000120318	ARAP3	ArfGAP with RhoGAP domain, ankyrin repeat and PH domain 3	Nucleus	other
ENSG00000152804	HHEX	hematopoietically expressed homeobox	Nucleus	transcription regulator
ENSG00000136383	ALPK3	alpha-kinase 3	Nucleus	kinase
ENSG00000135643	KCNMB4	potassium large conductance calcium-activated channel, subfamily M, beta member 4	Plasma Membrane	ion channel
ENSG00000131459	GFPT2	glutamine-fructose-6-phosphate transaminase 2	Cytoplasm	enzyme
ENSG00000162618	ELTD1	EGF, latrophilin and seven transmembrane domain containing 1	Plasma Membrane	G-protein coupled receptor
ENSG00000159674	SPON2	spondin 2, extracellular matrix protein	Extracellular Space	other
ENSG00000078401	EDN1	endothelin 1	Extracellular Space	cytokine
ENSG00000174939	ASPHD1	aspartate beta-hydroxylase domain containing 1	unknown	other
ENSG00000155465	SLC7A7	solute carrier family 7 (amino acid transporter light chain, y+L system), member 7	Plasma Membrane	transporter
ENSG00000174059	CD34	CD34 molecule	Plasma Membrane	other
ENSG00000076944	STXBP2	syntaxin binding protein 2	Plasma Membrane	transporter
ENSG00000110492	MDK	midkine (neurite growth-promoting factor 2)	Extracellular Space	growth factor
ENSG00000196502	SULT1A1	sulfotransferase family, cytosolic, 1A, phenol-preferring, member 1	Cytoplasm	enzyme
ENSG00000106976	DNM1	dynamin 1	Cytoplasm	enzyme
ENSG00000175832	ETV4	ets variant 4	Nucleus	transcription regulator
ENSG00000173918	C1QTNF1	C1q and tumor necrosis factor related protein 1	Extracellular Space	other
ENSG00000090339	ICAM1	intercellular adhesion molecule 1	Plasma Membrane	transmembrane receptor
ENSG00000186854	TRABD2A	TraB domain containing 2A	unknown	other
ENSG00000073150	PANX2	pannexin 2	Plasma Membrane	transporter
ENSG00000196337	CGB7	chorionic gonadotropin, beta polypeptide 7	Extracellular Space	other
ENSG00000167077	MEI1	meiosis inhibitor 1	unknown	other
ENSG00000127329	PTPRB	protein tyrosine phosphatase, receptor type, B	Plasma Membrane	phosphatase
ENSG00000154102	C16orf74	chromosome 16 open reading frame 74	unknown	other
ENSG00000105464	GRIN2D	glutamate receptor, ionotropic, N-methyl D-aspartate 2D	Plasma Membrane	ion channel
ENSG00000130702	LAMA5	laminin, alpha 5	Extracellular Space	other
ENSG00000100427	MLC1	megalencephalic leukoencephalopathy with subcortical cysts 1	Plasma Membrane	transporter
ENSG00000117586	TNFSF4	tumor necrosis factor (ligand) superfamily, member 4	Extracellular Space	cytokine
ENSG00000175130	MARCKSL1	MARCKS-like 1	Cytoplasm	other
ENSG00000139146	FAM60A	family with sequence similarity 60, member A	Extracellular Space	other
ENSG00000168497	SDPR	serum deprivation response	Plasma Membrane	other
ENSG00000100092	SH3BP1	SH3-domain binding protein 1	unknown	other
ENSG00000123453	SARDH	sarcosine dehydrogenase	Cytoplasm	enzyme
ENSG00000171444	MCC	mutated in colorectal cancers	Cytoplasm	other
ENSG00000178718	RPP25	ribonuclease P/MRP 25kDa subunit	Nucleus	other
ENSG00000003249	DBNDD1	dysbindin (dystrobrevin binding protein 1) domain containing 1	unknown	other
ENSG00000152495	CAMK4	calcium/calmodulin-dependent protein kinase IV	Nucleus	kinase
ENSG00000170485	NPAS2	neuronal PAS domain protein 2	Nucleus	transcription regulator
ENSG00000136404	TM6SF1	transmembrane 6 superfamily member 1	Plasma Membrane	other
ENSG00000166510	CCDC68	coiled-coil domain containing 68	unknown	other
ENSG00000127920	GNG11	guanine nucleotide binding protein (G protein), gamma 11	Plasma Membrane	enzyme
ENSG00000138772	ANXA3	annexin A3	Cytoplasm	enzyme
ENSG00000091136	LAMB1	laminin, beta 1	Extracellular Space	other
ENSG00000135111	TBX3	T-box 3	Nucleus	transcription regulator
ENSG00000164687	FABP5	fatty acid binding protein 5 (psoriasis-associated)	Cytoplasm	transporter
ENSG00000158859	ADAMTS4	ADAM metallopeptidase with thrombospondin type 1 motif, 4	Extracellular Space	peptidase
ENSG00000169946	ZFPM2	zinc finger protein, multitype 2	Nucleus	transcription regulator
ENSG00000150551	LYPD1	LY6/PLAUR domain containing 1	Plasma Membrane	G-protein coupled receptor
ENSG00000134247	PTGFRN	prostaglandin F2 receptor negative regulator	Plasma Membrane	other
ENSG00000085276	MECOM	MDS1 and EVI1 complex locus	Nucleus	transcription regulator
ENSG00000215788	TNFRSF25	tumor necrosis factor receptor superfamily, member 25	Plasma Membrane	transmembrane receptor
ENSG00000158715	SLC45A3	solute carrier family 45, member 3	Cytoplasm	other
ENSG00000171033	PKIA	protein kinase (cAMP-dependent, catalytic) inhibitor alpha	Cytoplasm	other
ENSG00000128340	RAC2	ras-related C3 botulinum toxin substrate 2 (rho family, small GTP binding protein Rac2)	Cytoplasm	enzyme
ENSG00000160219	GAB3	GRB2-associated binding protein 3	unknown	other
ENSG00000169933	FRMPD4	FERM and PDZ domain containing 4	unknown	other
ENSG00000141540	TTYH2	tweety homolog 2 (Drosophila)	unknown	ion channel
ENSG00000108691	CCL2	chemokine (C-C motif) ligand 2	Extracellular Space	cytokine
ENSG00000173801	JUP	junction plakoglobin	Plasma Membrane	other
ENSG00000162545	CAMK2N1	calcium/calmodulin-dependent protein kinase II inhibitor 1	Plasma Membrane	kinase
ENSG00000253161	LOC100507439	uncharacterized LOC100507439	unknown	other
ENSG00000118473	SGIP1	SH3-domain GRB2-like (endophilin) interacting protein 1	Cytoplasm	other
ENSG00000138821	SLC39A8	solute carrier family 39 (zinc transporter), member 8	Extracellular Space	transporter
ENSG00000147862	NFIB	nuclear factor I/B	Nucleus	transcription regulator
ENSG00000096060	FKBP5	FK506 binding protein 5	Nucleus	enzyme
ENSG00000123352	SPATS2	spermatogenesis associated, serine-rich 2	Cytoplasm	other
ENSG00000178752	FAM132B	family with sequence similarity 132, member B	Extracellular Space	other
ENSG00000111981	ULBP1	UL16 binding protein 1	Plasma Membrane	transmembrane receptor
ENSG00000182319	SGK223	homolog of rat pragma of Rnd2	unknown	kinase
ENSG00000125637	PSD4	pleckstrin and Sec7 domain containing 4	Cytoplasm	other
ENSG00000116396	KCNC4	potassium voltage-gated channel, Shaw-related subfamily, member 4	Plasma Membrane	ion channel
ENSG00000141068	KSR1	kinase suppressor of ras 1	Cytoplasm	kinase
ENSG00000105497	ZNF175	zinc finger protein 175	Nucleus	transcription regulator
ENSG00000188157	AGRN	agrin	Plasma Membrane	other
ENSG00000170425	ADORA2B	adenosine A2b receptor	Plasma Membrane	G-protein coupled receptor
ENSG00000100003	SEC14L2	SEC14-like 2 (S. cerevisiae)	Cytoplasm	transporter
ENSG00000026559	KCNG1	potassium voltage-gated channel, subfamily G, member 1	Plasma Membrane	ion channel
ENSG00000171992	SYNPO	synaptopodin	Cytoplasm	other
ENSG00000171608	PIK3CD	phosphatidylinositol-4,5-bisphosphate 3-kinase, catalytic subunit delta	Cytoplasm	kinase
ENSG00000114948	ADAM23	ADAM metallopeptidase domain 23	Plasma Membrane	peptidase
ENSG00000149380	P4HA3	prolyl 4-hydroxylase, alpha polypeptide III	unknown	enzyme
ENSG00000102362	SYTL4	synaptotagmin-like 4	Cytoplasm	transporter
ENSG00000154027	AK5	adenylate kinase 5	Cytoplasm	kinase
ENSG00000081052	COL4A4	collagen, type IV, alpha 4	Extracellular Space	other
ENSG00000059758	CDK17	cyclin-dependent kinase 17	Cytoplasm	kinase
ENSG00000119782	FKBP1B	FK506 binding protein 1B, 12.6 kDa	Cytoplasm	enzyme
ENSG00000187608	ISG15	ISG15 ubiquitin-like modifier	Extracellular Space	other
ENSG00000107551	RASSF4	Ras association (RalGDS/AF-6) domain family member 4	unknown	other
ENSG00000171680	PLEKHG5	pleckstrin homology domain containing, family G (with RhoGef domain) member 5	Cytoplasm	other
ENSG00000151388	ADAMTS12	ADAM metallopeptidase with thrombospondin type 1 motif, 12	Extracellular Space	peptidase
ENSG00000144749	LRIG1	leucine-rich repeats and immunoglobulin-like domains 1	Extracellular Space	other
ENSG00000120279	MYCT1	myc target 1	Nucleus	other
ENSG00000130584	ZBTB46	zinc finger and BTB domain containing 46	Nucleus	other
ENSG00000135916	ITM2C	integral membrane protein 2C	Cytoplasm	other
ENSG00000135083	CCNJL	cyclin J-like	unknown	other
ENSG00000115318	LOXL3	lysyl oxidase-like 3	Extracellular Space	enzyme
ENSG00000185033	SEMA4B	sema domain, immunoglobulin domain (Ig), transmembrane domain (TM) and short cytoplasmic domain, (semaphorin) 4B	Plasma Membrane	other
ENSG00000166979	FAM176C	family with sequence similarity 176, member C	unknown	other
ENSG00000180263	FGD6	FYVE, RhoGEF and PH domain containing 6	Cytoplasm	other
ENSG00000101000	PROCR	protein C receptor, endothelial	Plasma Membrane	other
ENSG00000131016	AKAP12	A kinase (PRKA) anchor protein 12	Cytoplasm	transporter
ENSG00000170421	KRT8	keratin 8	Cytoplasm	other
ENSG00000154134	ROBO3	roundabout, axon guidance receptor, homolog 3 (Drosophila)	Plasma Membrane	other
ENSG00000145247	OCIAD2	OCIA domain containing 2	Cytoplasm	other
ENSG00000157111	TMEM171	transmembrane protein 171	unknown	other
ENSG00000173926	MARCH3	membrane-associated ring finger (C3HC4) 3, E3 ubiquitin protein ligase	Cytoplasm	other
ENSG00000130066	SAT1	spermidine/spermine N1-acetyltransferase 1	Cytoplasm	enzyme
ENSG00000125148	MT2A	metallothionein 2A	Cytoplasm	other
ENSG00000211445	GPX3	glutathione peroxidase 3 (plasma)	Extracellular Space	enzyme
ENSG00000006451	RALA	v-ral simian leukemia viral oncogene homolog A (ras related)	Cytoplasm	enzyme
ENSG00000109046	WSB1	WD repeat and SOCS box containing 1	unknown	other
ENSG00000157827	FMNL2	formin-like 2	Cytoplasm	other
ENSG00000178922	HYI	hydroxypyruvate isomerase (putative)	unknown	enzyme
ENSG00000126785	RHOJ	ras homolog family member J	Cytoplasm	enzyme
ENSG00000213190	MLLT11	myeloid/lymphoid or mixed-lineage leukemia (trithorax homolog, Drosophila); translocated to, 11	Cytoplasm	other
ENSG00000161958	FGF11	fibroblast growth factor 11	Extracellular Space	growth factor
ENSG00000102554	KLF5	Kruppel-like factor 5 (intestinal)	Nucleus	transcription regulator
ENSG00000175182	FAM131A	family with sequence similarity 131, member A	unknown	transporter
ENSG00000134668	SPOCD1	SPOC domain containing 1	unknown	other
ENSG00000146386	ABRACL	ABRA C-terminal like	unknown	other
ENSG00000163584	RPL22L1	ribosomal protein L22-like 1	unknown	other
ENSG00000142102	ATHL1	ATH1, acid trehalase-like 1 (yeast)	unknown	other
ENSG00000103260	METRN	meteorin, glial cell differentiation regulator	Extracellular Space	other
ENSG00000066583	ISOC1	isochorismatase domain containing 1	Cytoplasm	enzyme
ENSG00000104881	PPP1R13L	protein phosphatase 1, regulatory subunit 13 like	Nucleus	transcription regulator
ENSG00000139636	LMBR1L	limb region 1 homolog (mouse)-like	Plasma Membrane	other
ENSG00000173638	SLC19A1	solute carrier family 19 (folate transporter), member 1	Plasma Membrane	transporter
ENSG00000154277	UCHL1	ubiquitin carboxyl-terminal esterase L1 (ubiquitin thiolesterase)	Cytoplasm	peptidase
ENSG00000198168	SVIP	small VCP/p97-interacting protein	Cytoplasm	other
ENSG00000173530	TNFRSF10D	tumor necrosis factor receptor superfamily, member 10d, decoy with truncated death domain	Plasma Membrane	transmembrane receptor
ENSG00000071051	NCK2	NCK adaptor protein 2	Cytoplasm	kinase
ENSG00000108797	CNTNAP1	contactin associated protein 1	Plasma Membrane	other
ENSG00000169246	NPIPL3 (includes others)	nuclear pore complex interacting protein-like 3	unknown	other
ENSG00000049192	ADAMTS6	ADAM metallopeptidase with thrombospondin type 1 motif, 6	Extracellular Space	peptidase
ENSG00000215126	CBWD7	COBW domain containing 7	unknown	other
ENSG00000088808	PPP1R13B	protein phosphatase 1, regulatory subunit 13B	Cytoplasm	phosphatase
ENSG00000139318	DUSP6	dual specificity phosphatase 6	Cytoplasm	phosphatase
ENSG00000137496	IL18BP	interleukin 18 binding protein	Extracellular Space	other
ENSG00000180611	MB21D2	Mab-21 domain containing 2	unknown	other
ENSG00000085871	MGST2	microsomal glutathione S-transferase 2	Cytoplasm	enzyme
ENSG00000158286	RNF207	ring finger protein 207	unknown	other
ENSG00000088826	SMOX	spermine oxidase	Cytoplasm	enzyme
ENSG00000187164	KIAA1598	KIAA1598	unknown	other
ENSG00000178776	C5orf46	chromosome 5 open reading frame 46	unknown	other
ENSG00000187244	BCAM	basal cell adhesion molecule (Lutheran blood group)	Plasma Membrane	transmembrane receptor
ENSG00000138031	ADCY3	adenylate cyclase 3	Plasma Membrane	enzyme
ENSG00000145990	GFOD1	glucose-fructose oxidoreductase domain containing 1	unknown	enzyme
ENSG00000157214	STEAP2	STEAP family member 2, metalloreductase	Plasma Membrane	transporter
ENSG00000077238	IL4R	interleukin 4 receptor	Plasma Membrane	transmembrane receptor
ENSG00000235109	ZNF323	zinc finger protein 323	Nucleus	transcription regulator
ENSG00000126822	PLEKHG3	pleckstrin homology domain containing, family G (with RhoGef domain) member 3	unknown	other
ENSG00000135454	B4GALNT1	beta-1,4-N-acetyl-galactosaminyl transferase 1	Cytoplasm	enzyme
ENSG00000121210	KIAA0922	KIAA0922	unknown	other
ENSG00000173267	SNCG	synuclein, gamma (breast cancer-specific protein 1)	Cytoplasm	other
ENSG00000171617	ENC1	ectodermal-neural cortex 1 (with BTB-like domain)	Nucleus	peptidase
ENSG00000142949	PTPRF	protein tyrosine phosphatase, receptor type, F	Plasma Membrane	phosphatase
ENSG00000104856	RELB	v-rel reticuloendotheliosis viral oncogene homolog B	Nucleus	transcription regulator
ENSG00000198888	ND1	NADH dehydrogenase, subunit 1 (complex I)	Cytoplasm	enzyme
ENSG00000145901	TNIP1	TNFAIP3 interacting protein 1	Nucleus	other
ENSG00000129667	RHBDF2	rhomboid 5 homolog 2 (Drosophila)	Cytoplasm	other
ENSG00000145014	TMEM44	transmembrane protein 44	unknown	other
ENSG00000163513	TGFBR2	transforming growth factor, beta receptor II (70/80kDa)	Plasma Membrane	kinase
ENSG00000130158	DOCK6	dedicator of cytokinesis 6	Cytoplasm	other
ENSG00000108219	TSPAN14	tetraspanin 14	unknown	other
ENSG00000151474	FRMD4A	FERM domain containing 4A	Plasma Membrane	other
ENSG00000153551	CMTM7	CKLF-like MARVEL transmembrane domain containing 7	Extracellular Space	cytokine
ENSG00000156711	MAPK13	mitogen-activated protein kinase 13	Cytoplasm	kinase
ENSG00000172590	MRPL52	mitochondrial ribosomal protein L52	Cytoplasm	other
ENSG00000103005	USB1	U6 snRNA biogenesis 1	unknown	other
ENSG00000147996	CBWD5	COBW domain containing 5	unknown	other
ENSG00000176105	YES1	v-yes-1 Yamaguchi sarcoma viral oncogene homolog 1	Cytoplasm	kinase
ENSG00000186088	PION	pigeon homolog (Drosophila)	Cytoplasm	peptidase
ENSG00000107833	NPM3	nucleophosmin/nucleoplasmin 3	Nucleus	other
ENSG00000164292	RHOBTB3	Rho-related BTB domain containing 3	unknown	enzyme
ENSG00000105290	APLP1	amyloid beta (A4) precursor-like protein 1	Extracellular Space	other
ENSG00000130255	RPL36	ribosomal protein L36	Cytoplasm	other
ENSG00000130202	PVRL2	poliovirus receptor-related 2 (herpesvirus entry mediator B)	Plasma Membrane	other
ENSG00000197183	C20orf112	chromosome 20 open reading frame 112	unknown	other
ENSG00000233608	TWIST2	twist homolog 2 (Drosophila)	Nucleus	transcription regulator
ENSG00000169692	AGPAT2	1-acylglycerol-3-phosphate O-acyltransferase 2 (lysophosphatidic acid acyltransferase, beta)	Cytoplasm	enzyme
ENSG00000118276	B4GALT6	UDP-Gal:betaGlcNAc beta 1,4- galactosyltransferase, polypeptide 6	Cytoplasm	enzyme
ENSG00000168404	MLKL	mixed lineage kinase domain-like	unknown	kinase
ENSG00000213445	SIPA1	signal-induced proliferation-associated 1	Cytoplasm	other
ENSG00000171159	C9orf16	chromosome 9 open reading frame 16	unknown	other
ENSG00000137166	FOXP4	forkhead box P4	Nucleus	transcription regulator
ENSG00000136295	TTYH3	tweety homolog 3 (Drosophila)	Plasma Membrane	ion channel
ENSG00000083444	PLOD1	procollagen-lysine, 2-oxoglutarate 5-dioxygenase 1	Cytoplasm	enzyme
ENSG00000105619	TFPT	TCF3 (E2A) fusion partner (in childhood Leukemia)	Nucleus	other
ENSG00000100592	DAAM1	dishevelled associated activator of morphogenesis 1	Cytoplasm	other
ENSG00000106789	CORO2A	coronin, actin binding protein, 2A	Cytoplasm	other
ENSG00000077150	NFKB2	nuclear factor of kappa light polypeptide gene enhancer in B-cells 2 (p49/p100)	Nucleus	transcription regulator
ENSG00000197756	RPL37A	ribosomal protein L37a	Cytoplasm	other
ENSG00000164976	KIAA1161	KIAA1161	Nucleus	other
ENSG00000143256	PFDN2	prefoldin subunit 2	Cytoplasm	other
ENSG00000003402	CFLAR	CASP8 and FADD-like apoptosis regulator	Cytoplasm	other
ENSG00000143466	IKBKE	inhibitor of kappa light polypeptide gene enhancer in B-cells, kinase epsilon	Cytoplasm	kinase
ENSG00000120889	TNFRSF10B	tumor necrosis factor receptor superfamily, member 10b	Plasma Membrane	transmembrane receptor
ENSG00000188130	MAPK12	mitogen-activated protein kinase 12	Cytoplasm	kinase
ENSG00000105640	RPL18A	ribosomal protein L18a	Cytoplasm	other
ENSG00000130830	MPP1	membrane protein, palmitoylated 1, 55kDa	Plasma Membrane	kinase
ENSG00000172809	RPL38	ribosomal protein L38	Cytoplasm	other
ENSG00000160013	PTGIR	prostaglandin I2 (prostacyclin) receptor (IP)	Plasma Membrane	G-protein coupled receptor
ENSG00000148516	ZEB1	zinc finger E-box binding homeobox 1	Nucleus	transcription regulator
ENSG00000145882	PCYOX1L	prenylcysteine oxidase 1 like	unknown	other
ENSG00000065802	ASB1	ankyrin repeat and SOCS box containing 1	Nucleus	transcription regulator
ENSG00000161647	MPP3	membrane protein, palmitoylated 3 (MAGUK p55 subfamily member 3)	Plasma Membrane	kinase
ENSG00000097021	ACOT7	acyl-CoA thioesterase 7	Cytoplasm	enzyme
ENSG00000064652	SNX24	sorting nexin 24	unknown	transporter
ENSG00000107554	DNMBP	dynamin binding protein	Cytoplasm	other
ENSG00000105372	RPS19	ribosomal protein S19	Cytoplasm	other
ENSG00000167526	RPL13	ribosomal protein L13	Cytoplasm	other
ENSG00000084207	GSTP1	glutathione S-transferase pi 1	Cytoplasm	enzyme
ENSG00000103194	USP10	ubiquitin specific peptidase 10	Cytoplasm	peptidase
ENSG00000051523	CYBA	cytochrome b-245, alpha polypeptide	Cytoplasm	enzyme
ENSG00000140988	RPS2	ribosomal protein S2	Cytoplasm	other
ENSG00000143702	CEP170	centrosomal protein 170kDa	Nucleus	other
ENSG00000163697	APBB2	amyloid beta (A4) precursor protein-binding, family B, member 2	Cytoplasm	other
ENSG00000188596	C12orf63	chromosome 12 open reading frame 63	unknown	other
ENSG00000108107	RPL28	ribosomal protein L28	Cytoplasm	other
ENSG00000177283	FZD8	frizzled family receptor 8	Plasma Membrane	G-protein coupled receptor
ENSG00000175854	SWI5	SWI5 recombination repair homolog (yeast)	Nucleus	other
ENSG00000092969	TGFB2	transforming growth factor, beta 2	Extracellular Space	growth factor
ENSG00000174804	FZD4	frizzled family receptor 4	Plasma Membrane	G-protein coupled receptor
ENSG00000125746	EML2	echinoderm microtubule associated protein like 2	Cytoplasm	other
ENSG00000168268	NT5DC2	5'-nucleotidase domain containing 2	unknown	other
ENSG00000034510	TMSB10/TMSB4X	thymosin beta 10	Cytoplasm	other
ENSG00000155463	OXA1L	oxidase (cytochrome c) assembly 1-like	Cytoplasm	enzyme
ENSG00000161016	RPL8	ribosomal protein L8	Cytoplasm	other
ENSG00000054967	RELT	RELT tumor necrosis factor receptor	Plasma Membrane	transmembrane receptor
ENSG00000171858	RPS21	ribosomal protein S21	Cytoplasm	other
ENSG00000110888	CAPRIN2	caprin family member 2	Cytoplasm	other
ENSG00000151702	FLI1	Friend leukemia virus integration 1	Nucleus	transcription regulator
ENSG00000136942	RPL35	ribosomal protein L35	Cytoplasm	other
ENSG00000065054	SLC9A3R2	solute carrier family 9, subfamily A (NHE3, cation proton antiporter 3), member 3 regulator 2	Plasma Membrane	transporter
ENSG00000155660	PDIA4	protein disulfide isomerase family A, member 4	Cytoplasm	enzyme
ENSG00000102172	SMS	spermine synthase	Cytoplasm	enzyme
ENSG00000090776	EFNB1	ephrin-B1	Plasma Membrane	other
ENSG00000186575	NF2	neurofibromin 2 (merlin)	Plasma Membrane	other
ENSG00000105401	CDC37	cell division cycle 37 homolog (S. cerevisiae)	Cytoplasm	other
ENSG00000116883	LOC100127947	uncharacterized LOC100127947	unknown	other
ENSG00000239382	ALKBH6	alkB, alkylation repair homolog 6 (E. coli)	unknown	other
ENSG00000185650	ZFP36L1	zinc finger protein 36, C3H type-like 1	Nucleus	transcription regulator
ENSG00000089639	GMIP	GEM interacting protein	Cytoplasm	enzyme
ENSG00000177600	RPLP2	ribosomal protein, large, P2	Cytoplasm	other
ENSG00000173327	MAP3K11	mitogen-activated protein kinase kinase kinase 11	Cytoplasm	kinase
ENSG00000213983	AP1G2	adaptor-related protein complex 1, gamma 2 subunit	Cytoplasm	transporter
ENSG00000025708	TYMP	thymidine phosphorylase	Extracellular Space	growth factor
ENSG00000099194	SCD	stearoyl-CoA desaturase (delta-9-desaturase)	Cytoplasm	enzyme
ENSG00000000971	CFH	complement factor H	Extracellular Space	other
ENSG00000168067	MAP4K2	mitogen-activated protein kinase kinase kinase kinase 2	Cytoplasm	kinase
ENSG00000115268	RPS15	ribosomal protein S15	Cytoplasm	other
ENSG00000120458	MSANTD2	Myb/SANT-like DNA-binding domain containing 2	unknown	other
ENSG00000171606	ZNF274	zinc finger protein 274	Nucleus	transcription regulator
ENSG00000179431	FJX1	four jointed box 1 (Drosophila)	Extracellular Space	other
ENSG00000171700	RGS19	regulator of G-protein signaling 19	Cytoplasm	other
ENSG00000188522	FAM83G	family with sequence similarity 83, member G	unknown	other
ENSG00000167107	ACSF2	acyl-CoA synthetase family member 2	Cytoplasm	enzyme
ENSG00000163516	ANKZF1	ankyrin repeat and zinc finger domain containing 1	Nucleus	transcription regulator
ENSG00000065485	PDIA5	protein disulfide isomerase family A, member 5	Cytoplasm	enzyme
ENSG00000158042	MRPL17	mitochondrial ribosomal protein L17	Cytoplasm	other
ENSG00000175482	POLD4	polymerase (DNA-directed), delta 4, accessory subunit	Nucleus	enzyme
ENSG00000162458	FBLIM1	filamin binding LIM protein 1	Plasma Membrane	other
ENSG00000240972	MIF	macrophage migration inhibitory factor (glycosylation-inhibiting factor)	Extracellular Space	cytokine
ENSG00000068001	HYAL2	hyaluronoglucosaminidase 2	Cytoplasm	enzyme
ENSG00000118369	USP35	ubiquitin specific peptidase 35	Extracellular Space	peptidase
ENSG00000213923	CSNK1E	casein kinase 1, epsilon	Cytoplasm	kinase
ENSG00000115275	MOGS	mannosyl-oligosaccharide glucosidase	Cytoplasm	enzyme
ENSG00000004478	FKBP4	FK506 binding protein 4, 59kDa	Nucleus	enzyme
ENSG00000105287	PRKD2	protein kinase D2	Cytoplasm	kinase
ENSG00000167552	TUBA1A	tubulin, alpha 1a	Cytoplasm	other
ENSG00000152082	MZT2B	mitotic spindle organizing protein 2B	Cytoplasm	other
ENSG00000104529	EEF1D	eukaryotic translation elongation factor 1 delta (guanine nucleotide exchange protein)	Cytoplasm	translation regulator
ENSG00000106853	PTGR1	prostaglandin reductase 1	Cytoplasm	enzyme
ENSG00000052126	PLEKHA5	pleckstrin homology domain containing, family A member 5	unknown	other
ENSG00000197976	AKAP17A	A kinase (PRKA) anchor protein 17A	Nucleus	other
ENSG00000169241	SLC50A1	solute carrier family 50 (sugar transporter), member 1	Plasma Membrane	transporter
ENSG00000142002	DPP9	dipeptidyl-peptidase 9	Cytoplasm	peptidase
ENSG00000115652	UXS1	UDP-glucuronate decarboxylase 1	Cytoplasm	enzyme
ENSG00000067057	PFKP	phosphofructokinase, platelet	Cytoplasm	kinase
ENSG00000179820	MYADM	myeloid-associated differentiation marker	Nucleus	other
ENSG00000089351	GRAMD1A	GRAM domain containing 1A	Extracellular Space	other
ENSG00000064490	RFXANK	regulatory factor X-associated ankyrin-containing protein	Nucleus	transcription regulator
ENSG00000172785	CBWD1	COBW domain containing 1	unknown	other
ENSG00000105185	PDCD5	programmed cell death 5	Nucleus	other
ENSG00000213741	RPS29	ribosomal protein S29	Cytoplasm	other
ENSG00000114956	DGUOK	deoxyguanosine kinase	Cytoplasm	kinase
ENSG00000064199	SPA17	sperm autoantigenic protein 17	Plasma Membrane	other
ENSG00000124181	PLCG1	phospholipase C, gamma 1	Cytoplasm	enzyme
ENSG00000175166	PSMD2	proteasome (prosome, macropain) 26S subunit, non-ATPase, 2	Cytoplasm	other
ENSG00000140859	KIFC3	kinesin family member C3	Cytoplasm	enzyme
ENSG00000140564	FURIN	furin (paired basic amino acid cleaving enzyme)	Cytoplasm	peptidase
ENSG00000134262	AP4B1	adaptor-related protein complex 4, beta 1 subunit	Cytoplasm	transporter
ENSG00000172890	NADSYN1	NAD synthetase 1	Cytoplasm	enzyme
ENSG00000123143	PKN1	protein kinase N1	Cytoplasm	kinase
ENSG00000170638	TRABD	TraB domain containing	Extracellular Space	other
ENSG00000071859	FAM50A	family with sequence similarity 50, member A	Nucleus	other
ENSG00000084623	EIF3I	eukaryotic translation initiation factor 3, subunit I	Cytoplasm	translation regulator
ENSG00000013016	EHD3	EH-domain containing 3	Cytoplasm	other
ENSG00000176014	TUBB6	tubulin, beta 6 class V	Cytoplasm	other
ENSG00000099804	CDC34	cell division cycle 34 homolog (S. cerevisiae)	Nucleus	enzyme
ENSG00000130332	LSM7	LSM7 homolog, U6 small nuclear RNA associated (S. cerevisiae)	Nucleus	other
ENSG00000164403	SHROOM1	shroom family member 1	unknown	other
ENSG00000109065	NAT9	N-acetyltransferase 9 (GCN5-related, putative)	unknown	other
ENSG00000206053	HN1L	hematological and neurological expressed 1-like	Cytoplasm	other
ENSG00000104522	TSTA3	tissue specific transplantation antigen P35B	Plasma Membrane	enzyme
ENSG00000135624	CCT7	chaperonin containing TCP1, subunit 7 (eta)	Cytoplasm	other
ENSG00000106348	IMPDH1	IMP (inosine 5'-monophosphate) dehydrogenase 1	Cytoplasm	enzyme
ENSG00000173065	FAM222B	family with sequence similarity 222, member B	unknown	other
ENSG00000011052	NME2	NME/NM23 nucleoside diphosphate kinase 2	Nucleus	kinase
ENSG00000108294	PSMB3	proteasome (prosome, macropain) subunit, beta type, 3	Cytoplasm	peptidase
ENSG00000153310	FAM49B	family with sequence similarity 49, member B	Extracellular Space	other
ENSG00000130414	NDUFA10	NADH dehydrogenase (ubiquinone) 1 alpha subcomplex, 10, 42kDa	Cytoplasm	enzyme
ENSG00000198931	APRT	adenine phosphoribosyltransferase	Cytoplasm	enzyme
ENSG00000181029	TRAPPC5	trafficking protein particle complex 5	Cytoplasm	other
ENSG00000198258	UBL5	ubiquitin-like 5	Cytoplasm	other
ENSG00000103363	TCEB2	transcription elongation factor B (SIII), polypeptide 2 (18kDa, elongin B)	Nucleus	other
ENSG00000129235	TXNDC17	thioredoxin domain containing 17	Cytoplasm	enzyme
ENSG00000100360	IFT27	intraflagellar transport 27 homolog (Chlamydomonas)	unknown	enzyme
ENSG00000090273	NUDC	nuclear distribution C homolog (A. nidulans)	Cytoplasm	other
ENSG00000131143	COX4I1	cytochrome c oxidase subunit IV isoform 1	Cytoplasm	enzyme
ENSG00000235162	C12orf75	chromosome 12 open reading frame 75	unknown	other
ENSG00000129559	NEDD8	neural precursor cell expressed, developmentally down-regulated 8	Nucleus	enzyme
ENSG00000131876	SNRPA1	small nuclear ribonucleoprotein polypeptide A'	Nucleus	other
ENSG00000172757	CFL1	cofilin 1 (non-muscle)	Nucleus	other
ENSG00000166136	NDUFB8	NADH dehydrogenase (ubiquinone) 1 beta subcomplex, 8, 19kDa	Cytoplasm	enzyme
ENSG00000101361	NOP56	NOP56 ribonucleoprotein homolog (yeast)	Nucleus	other
ENSG00000103121	CMC2	COX assembly mitochondrial protein 2 homolog (S. cerevisiae)	Cytoplasm	other
ENSG00000130309	GLT25D1	glycosyltransferase 25 domain containing 1	Cytoplasm	other
ENSG00000166685	COG1	component of oligomeric golgi complex 1	Cytoplasm	transporter
ENSG00000125458	NT5C	5', 3'-nucleotidase, cytosolic	Cytoplasm	phosphatase
ENSG00000100325	ASCC2	activating signal cointegrator 1 complex subunit 2	unknown	other
ENSG00000247596	TWF2	twinfilin, actin-binding protein, homolog 2 (Drosophila)	Cytoplasm	kinase
ENSG00000136811	ODF2	outer dense fiber of sperm tails 2	Cytoplasm	other
ENSG00000126457	PRMT1	protein arginine methyltransferase 1	Nucleus	enzyme
ENSG00000115233	PSMD14	proteasome (prosome, macropain) 26S subunit, non-ATPase, 14	Cytoplasm	peptidase
ENSG00000165684	SNAPC4	small nuclear RNA activating complex, polypeptide 4, 190kDa	Nucleus	transcription regulator
ENSG00000167674	HDGFRP2	hepatoma-derived growth factor-related protein 2	Nucleus	other
ENSG00000143774	GUK1	guanylate kinase 1	Cytoplasm	kinase
ENSG00000099901	RANBP1	RAN binding protein 1	Nucleus	other
ENSG00000163932	PRKCD	protein kinase C, delta	Cytoplasm	kinase
ENSG00000106400	ZNHIT1	zinc finger, HIT-type containing 1	unknown	other
ENSG00000134058	CDK7	cyclin-dependent kinase 7	Nucleus	kinase
ENSG00000102030	NAA10	N(alpha)-acetyltransferase 10, NatA catalytic subunit	Nucleus	enzyme
ENSG00000105397	TYK2	tyrosine kinase 2	Plasma Membrane	kinase
ENSG00000163882	POLR2H	polymerase (RNA) II (DNA directed) polypeptide H	Nucleus	enzyme
ENSG00000065427	KARS	lysyl-tRNA synthetase	Cytoplasm	enzyme
ENSG00000106803	SEC61B	Sec61 beta subunit	Cytoplasm	transporter
ENSG00000108518	PFN1	profilin 1	Cytoplasm	other
ENSG00000100359	SGSM3	small G protein signaling modulator 3	Plasma Membrane	other
ENSG00000184076	UQCR10	ubiquinol-cytochrome c reductase, complex III subunit X	Cytoplasm	enzyme
ENSG00000175931	UBE2O	ubiquitin-conjugating enzyme E2O	unknown	enzyme
ENSG00000159322	ADPGK	ADP-dependent glucokinase	unknown	kinase
ENSG00000113758	DBN1	drebrin 1	Cytoplasm	other
ENSG00000141140	MYO19	myosin XIX	Cytoplasm	other
ENSG00000119705	SLIRP	SRA stem-loop interacting RNA binding protein	Cytoplasm	other
ENSG00000178741	COX5A	cytochrome c oxidase subunit Va	Cytoplasm	enzyme
ENSG00000177556	ATOX1	ATX1 antioxidant protein 1 homolog (yeast)	Cytoplasm	transporter
ENSG00000179091	CYC1	cytochrome c-1	Cytoplasm	enzyme
ENSG00000112685	EXOC2	exocyst complex component 2	Cytoplasm	transporter
ENSG00000117395	EBNA1BP2	EBNA1 binding protein 2	Nucleus	other
ENSG00000072609	CHFR	checkpoint with forkhead and ring finger domains, E3 ubiquitin protein ligase	Nucleus	enzyme
ENSG00000115694	STK25	serine/threonine kinase 25	Cytoplasm	kinase
ENSG00000166340	TPP1	tripeptidyl peptidase I	Cytoplasm	peptidase
ENSG00000145494	NDUFS6	NADH dehydrogenase (ubiquinone) Fe-S protein 6, 13kDa (NADH-coenzyme Q reductase)	Cytoplasm	enzyme
ENSG00000076928	ARHGEF1	Rho guanine nucleotide exchange factor (GEF) 1	Cytoplasm	other
ENSG00000163466	ARPC2	actin related protein 2/3 complex, subunit 2, 34kDa	Cytoplasm	other
ENSG00000085377	PREP	prolyl endopeptidase	Cytoplasm	peptidase
ENSG00000159199	ATP5G1	ATP synthase, H+ transporting, mitochondrial Fo complex, subunit C1 (subunit 9)	Cytoplasm	transporter
ENSG00000068028	RASSF1	Ras association (RalGDS/AF-6) domain family member 1	Nucleus	other
ENSG00000097007	ABL1	c-abl oncogene 1, non-receptor tyrosine kinase	Nucleus	kinase
ENSG00000163468	CCT3	chaperonin containing TCP1, subunit 3 (gamma)	Cytoplasm	other
ENSG00000162613	FUBP1	far upstream element (FUSE) binding protein 1	Nucleus	transcription regulator
ENSG00000170142	UBE2E1	ubiquitin-conjugating enzyme E2E 1	Cytoplasm	enzyme
ENSG00000126432	PRDX5	peroxiredoxin 5	Cytoplasm	enzyme
ENSG00000130479	MAP1S	microtubule-associated protein 1S	Cytoplasm	enzyme
ENSG00000134590	FAM127A	family with sequence similarity 127, member A	Plasma Membrane	other
ENSG00000109390	NDUFC1	NADH dehydrogenase (ubiquinone) 1, subcomplex unknown, 1, 6kDa	Cytoplasm	enzyme
ENSG00000170445	HARS	histidyl-tRNA synthetase	Cytoplasm	enzyme
ENSG00000084764	MAPRE3	microtubule-associated protein, RP/EB family, member 3	Cytoplasm	enzyme
ENSG00000137818	RPLP1	ribosomal protein, large, P1	Cytoplasm	other
ENSG00000120509	PDZD11	PDZ domain containing 11	Extracellular Space	other
ENSG00000168439	STIP1	stress-induced-phosphoprotein 1	Cytoplasm	other
ENSG00000111678	C12orf57	chromosome 12 open reading frame 57	unknown	other
ENSG00000160293	VAV2	vav 2 guanine nucleotide exchange factor	Cytoplasm	other
ENSG00000167770	OTUB1	OTU domain, ubiquitin aldehyde binding 1	Cytoplasm	enzyme
ENSG00000127616	SMARCA4	SWI/SNF related, matrix associated, actin dependent regulator of chromatin, subfamily a, member 4	Nucleus	transcription regulator
ENSG00000198742	SMURF1	SMAD specific E3 ubiquitin protein ligase 1	Cytoplasm	enzyme
ENSG00000101182	PSMA7	proteasome (prosome, macropain) subunit, alpha type, 7	Cytoplasm	peptidase
ENSG00000123353	ORMDL2	ORM1-like 2 (S. cerevisiae)	Cytoplasm	other
ENSG00000008018	PSMB1	proteasome (prosome, macropain) subunit, beta type, 1	Cytoplasm	peptidase
ENSG00000159352	PSMD4	proteasome (prosome, macropain) 26S subunit, non-ATPase, 4	Cytoplasm	other
ENSG00000087302	C14orf166	chromosome 14 open reading frame 166	Nucleus	other
ENSG00000127511	SIN3B	SIN3 transcription regulator homolog B (yeast)	Nucleus	transcription regulator
ENSG00000175467	SART1	squamous cell carcinoma antigen recognized by T cells	Nucleus	other
ENSG00000168884	TNIP2	TNFAIP3 interacting protein 2	Cytoplasm	other
ENSG00000125503	PPP1R12C	protein phosphatase 1, regulatory subunit 12C	Cytoplasm	phosphatase
ENSG00000137106	GRHPR	glyoxylate reductase/hydroxypyruvate reductase	Cytoplasm	enzyme
ENSG00000128654	MTX2	metaxin 2	Cytoplasm	transporter
ENSG00000159377	PSMB4	proteasome (prosome, macropain) subunit, beta type, 4	Cytoplasm	peptidase
ENSG00000087191	PSMC5	proteasome (prosome, macropain) 26S subunit, ATPase, 5	Nucleus	transcription regulator
ENSG00000143612	C1orf43	chromosome 1 open reading frame 43	unknown	other
ENSG00000073584	SMARCE1	SWI/SNF related, matrix associated, actin dependent regulator of chromatin, subfamily e, member 1	Nucleus	transcription regulator
ENSG00000104133	SPG11	spastic paraplegia 11 (autosomal recessive)	unknown	other
ENSG00000170242	USP47	ubiquitin specific peptidase 47	Cytoplasm	peptidase
ENSG00000168710	AHCYL1	adenosylhomocysteinase-like 1	Cytoplasm	enzyme
ENSG00000198961	PJA2	praja ring finger 2, E3 ubiquitin protein ligase	Cytoplasm	enzyme
ENSG00000121892	PDS5A	PDS5, regulator of cohesion maintenance, homolog A (S. cerevisiae)	Nucleus	other
ENSG00000186001	LRCH3	leucine-rich repeats and calponin homology (CH) domain containing 3	unknown	other
ENSG00000157540	DYRK1A	dual-specificity tyrosine-(Y)-phosphorylation regulated kinase 1A	Nucleus	kinase
ENSG00000107758	PPP3CB	protein phosphatase 3, catalytic subunit, beta isozyme	Plasma Membrane	phosphatase
ENSG00000120733	KDM3B	lysine (K)-specific demethylase 3B	Nucleus	other
ENSG00000121879	PIK3CA	phosphatidylinositol-4,5-bisphosphate 3-kinase, catalytic subunit alpha	Cytoplasm	kinase
ENSG00000163349	HIPK1	homeodomain interacting protein kinase 1	Nucleus	kinase
ENSG00000111540	RAB5B	RAB5B, member RAS oncogene family	Cytoplasm	enzyme
ENSG00000136436	CALCOCO2	calcium binding and coiled-coil domain 2	Nucleus	other
ENSG00000106299	WASL	Wiskott-Aldrich syndrome-like	Cytoplasm	other
ENSG00000072803	FBXW11	F-box and WD repeat domain containing 11	Cytoplasm	enzyme
ENSG00000174282	ZBTB4	zinc finger and BTB domain containing 4	Nucleus	other
ENSG00000128915	NARG2	NMDA receptor regulated 2	Nucleus	other
ENSG00000119729	RHOQ	ras homolog family member Q	Plasma Membrane	enzyme
ENSG00000118200	CAMSAP2	calmodulin regulated spectrin-associated protein family, member 2	unknown	other
ENSG00000103111	MON1B	MON1 homolog B (yeast)	unknown	other
ENSG00000132405	TBC1D14	TBC1 domain family, member 14	Extracellular Space	other
ENSG00000156162	DPY19L4	dpy-19-like 4 (C. elegans)	unknown	other
ENSG00000141027	NCOR1	nuclear receptor corepressor 1	Nucleus	transcription regulator
ENSG00000163512	AZI2	5-azacytidine induced 2	Cytoplasm	other
ENSG00000169967	MAP3K2	mitogen-activated protein kinase kinase kinase 2	Cytoplasm	kinase
ENSG00000148660	CAMK2G	calcium/calmodulin-dependent protein kinase II gamma	Cytoplasm	kinase
ENSG00000116539	ASH1L	ash1 (absent, small, or homeotic)-like (Drosophila)	Nucleus	transcription regulator
ENSG00000198898	CAPZA2	capping protein (actin filament) muscle Z-line, alpha 2	Cytoplasm	other
ENSG00000114742	WDR48	WD repeat domain 48	Cytoplasm	other
ENSG00000114439	BBX	bobby sox homolog (Drosophila)	Nucleus	other
ENSG00000069275	NUCKS1	nuclear casein kinase and cyclin-dependent kinase substrate 1	Nucleus	kinase
ENSG00000188554	NBR1	neighbor of BRCA1 gene 1	Cytoplasm	other
ENSG00000100578	KIAA0586	KIAA0586	Cytoplasm	other
ENSG00000005238	FAM214B	family with sequence similarity 214, member B	Nucleus	other
ENSG00000131558	EXOC4	exocyst complex component 4	Cytoplasm	transporter
ENSG00000066933	MYO9A	myosin IXA	Cytoplasm	enzyme
ENSG00000100815	TRIP11	thyroid hormone receptor interactor 11	Cytoplasm	transcription regulator
ENSG00000100614	PPM1A	protein phosphatase, Mg2+/Mn2+ dependent, 1A	Cytoplasm	phosphatase
ENSG00000171475	WIPF2	WAS/WASL interacting protein family, member 2	unknown	other
ENSG00000179134	SAMD4B	sterile alpha motif domain containing 4B	unknown	other
ENSG00000067900	ROCK1	Rho-associated, coiled-coil containing protein kinase 1	Cytoplasm	kinase
ENSG00000056097	ZFR	zinc finger RNA binding protein	Nucleus	other
ENSG00000116198	CEP104	centrosomal protein 104kDa	Cytoplasm	other
ENSG00000029363	BCLAF1	BCL2-associated transcription factor 1	Nucleus	transcription regulator
ENSG00000163818	LZTFL1	leucine zipper transcription factor-like 1	unknown	other
ENSG00000107854	TNKS2	tankyrase, TRF1-interacting ankyrin-related ADP-ribose polymerase 2	Nucleus	enzyme
ENSG00000111647	UHRF1BP1L	UHRF1 binding protein 1-like	unknown	other
ENSG00000112406	HECA	headcase homolog (Drosophila)	unknown	other
ENSG00000106261	ZKSCAN1	zinc finger with KRAB and SCAN domains 1	Nucleus	transcription regulator
ENSG00000057252	SOAT1	sterol O-acyltransferase 1	Cytoplasm	enzyme
ENSG00000128908	INO80	INO80 homolog (S. cerevisiae)	Nucleus	enzyme
ENSG00000029725	RABEP1	rabaptin, RAB GTPase binding effector protein 1	Cytoplasm	transporter
ENSG00000162623	TYW3	tRNA-yW synthesizing protein 3 homolog (S. cerevisiae)	unknown	other
ENSG00000136044	APPL2	adaptor protein, phosphotyrosine interaction, PH domain and leucine zipper containing 2	Cytoplasm	other
ENSG00000163320	CGGBP1	CGG triplet repeat binding protein 1	Nucleus	other
ENSG00000139218	SCAF11	SR-related CTD-associated factor 11	Nucleus	other
ENSG00000078246	TULP3	tubby like protein 3	Extracellular Space	other
ENSG00000136504	KAT7	K(lysine) acetyltransferase 7	Nucleus	enzyme
ENSG00000013374	NUB1	negative regulator of ubiquitin-like proteins 1	Nucleus	other
ENSG00000112367	FIG4	FIG4 homolog, SAC1 lipid phosphatase domain containing (S. cerevisiae)	Cytoplasm	enzyme
ENSG00000120913	PDLIM2	PDZ and LIM domain 2 (mystique)	Cytoplasm	other
ENSG00000111269	CREBL2	cAMP responsive element binding protein-like 2	Nucleus	transcription regulator
ENSG00000083937	CHMP2B	charged multivesicular body protein 2B	Cytoplasm	other
ENSG00000103335	PIEZO1	piezo-type mechanosensitive ion channel component 1	Cytoplasm	ion channel
ENSG00000107863	ARHGAP21	Rho GTPase activating protein 21	Cytoplasm	other
ENSG00000156011	PSD3	pleckstrin and Sec7 domain containing 3	Cytoplasm	other
ENSG00000101577	LPIN2	lipin 2	Nucleus	phosphatase
ENSG00000113391	FAM172A	family with sequence similarity 172, member A	Cytoplasm	transcription regulator
ENSG00000164830	OXR1	oxidation resistance 1	Cytoplasm	other
ENSG00000092439	TRPM7	transient receptor potential cation channel, subfamily M, member 7	Plasma Membrane	kinase
ENSG00000106211	HSPB1	heat shock 27kDa protein 1	Cytoplasm	other
ENSG00000078674	PCM1	pericentriolar material 1	Cytoplasm	other
ENSG00000100852	ARHGAP5	Rho GTPase activating protein 5	Cytoplasm	enzyme
ENSG00000145725	PPIP5K2	diphosphoinositol pentakisphosphate kinase 2	Cytoplasm	kinase
ENSG00000137693	YAP1	Yes-associated protein 1	Nucleus	transcription regulator
ENSG00000205730	ITPRIPL2	inositol 1,4,5-trisphosphate receptor interacting protein-like 2	unknown	other
ENSG00000163848	ZNF148	zinc finger protein 148	Nucleus	transcription regulator
ENSG00000149577	SIDT2	SID1 transmembrane family, member 2	Cytoplasm	other
ENSG00000056586	RC3H2	ring finger and CCCH-type domains 2	Plasma Membrane	other
ENSG00000174136	RGMB	RGM domain family, member B	Plasma Membrane	other
ENSG00000125686	MED1	mediator complex subunit 1	Nucleus	transcription regulator
ENSG00000255529	POLR2M	polymerase (RNA) II (DNA directed) polypeptide M	Nucleus	other
ENSG00000114127	XRN1	5'-3' exoribonuclease 1	Cytoplasm	enzyme
ENSG00000170677	SOCS6	suppressor of cytokine signaling 6	Cytoplasm	other
ENSG00000123444	KBTBD4	kelch repeat and BTB (POZ) domain containing 4	unknown	other
ENSG00000112837	TBX18	T-box 18	Nucleus	transcription regulator
ENSG00000065970	FOXJ2	forkhead box J2	Nucleus	transcription regulator
ENSG00000132824	SERINC3	serine incorporator 3	Cytoplasm	transporter
ENSG00000180773	SLC36A4	solute carrier family 36 (proton/amino acid symporter), member 4	unknown	transporter
ENSG00000110514	MADD	MAP-kinase activating death domain	Cytoplasm	other
ENSG00000112851	ERBB2IP	erbb2 interacting protein	Extracellular Space	cytokine
ENSG00000111731	KIAA0528	KIAA0528	Cytoplasm	other
ENSG00000100897	DCAF11	DDB1 and CUL4 associated factor 11	unknown	other
ENSG00000103994	ZFP106	zinc finger protein 106 homolog (mouse)	Cytoplasm	other
ENSG00000082701	GSK3B	glycogen synthase kinase 3 beta	Nucleus	kinase
ENSG00000100439	ABHD4	abhydrolase domain containing 4	unknown	peptidase
ENSG00000159873	CCDC117	coiled-coil domain containing 117	unknown	other
ENSG00000112992	NNT	nicotinamide nucleotide transhydrogenase	Cytoplasm	enzyme
ENSG00000148158	SNX30	sorting nexin family member 30	unknown	other
ENSG00000162378	ZYG11B	zyg-11 homolog B (C. elegans)	unknown	other
ENSG00000071189	SNX13	sorting nexin 13	Cytoplasm	transporter
ENSG00000136861	CDK5RAP2	CDK5 regulatory subunit associated protein 2	Cytoplasm	other
ENSG00000083799	CYLD	cylindromatosis (turban tumor syndrome)	Nucleus	transcription regulator
ENSG00000143499	SMYD2	SET and MYND domain containing 2	Cytoplasm	enzyme
ENSG00000164985	PSIP1	PC4 and SFRS1 interacting protein 1	Nucleus	other
ENSG00000160299	PCNT	pericentrin	Cytoplasm	other
ENSG00000115904	SOS1	son of sevenless homolog 1 (Drosophila)	Cytoplasm	other
ENSG00000198420	FAM115A	family with sequence similarity 115, member A	unknown	other
ENSG00000137414	FAM8A1	family with sequence similarity 8, member A1	unknown	other
ENSG00000171451	DSEL	dermatan sulfate epimerase-like	Extracellular Space	enzyme
ENSG00000112773	FAM46A	family with sequence similarity 46, member A	unknown	other
ENSG00000103479	RBL2	retinoblastoma-like 2 (p130)	Nucleus	other
ENSG00000162542	TMCO4	transmembrane and coiled-coil domains 4	unknown	other
ENSG00000115641	FHL2	four and a half LIM domains 2	Nucleus	transcription regulator
ENSG00000131023	LATS1	LATS, large tumor suppressor, homolog 1 (Drosophila)	Nucleus	kinase
ENSG00000119318	RAD23B	RAD23 homolog B (S. cerevisiae)	Nucleus	other
ENSG00000048471	SNX29	sorting nexin 29	unknown	other
ENSG00000092148	HECTD1	HECT domain containing E3 ubiquitin protein ligase 1	unknown	enzyme
ENSG00000132549	VPS13B	vacuolar protein sorting 13 homolog B (yeast)	Nucleus	transporter
ENSG00000198718	FAM179B	family with sequence similarity 179, member B	Extracellular Space	other
ENSG00000126351	THRA	thyroid hormone receptor, alpha	Nucleus	ligand-dependent nuclear receptor
ENSG00000197256	KANK2	KN motif and ankyrin repeat domains 2	Nucleus	transcription regulator
ENSG00000113580	NR3C1	nuclear receptor subfamily 3, group C, member 1 (glucocorticoid receptor)	Nucleus	ligand-dependent nuclear receptor
ENSG00000168214	RBPJ	recombination signal binding protein for immunoglobulin kappa J region	Nucleus	transcription regulator
ENSG00000165410	CFL2	cofilin 2 (muscle)	unknown	other
ENSG00000164506	STXBP5	syntaxin binding protein 5 (tomosyn)	Plasma Membrane	other
ENSG00000148700	ADD3	adducin 3 (gamma)	Cytoplasm	other
ENSG00000175215	CTDSP2	CTD (carboxy-terminal domain, RNA polymerase II, polypeptide A) small phosphatase 2	Nucleus	phosphatase
ENSG00000124795	DEK	DEK oncogene	Nucleus	transcription regulator
ENSG00000172869	DMXL1	Dmx-like 1	Extracellular Space	other
ENSG00000184743	ATL3	atlastin GTPase 3	Cytoplasm	other
ENSG00000165406	MARCH8	membrane-associated ring finger (C3HC4) 8, E3 ubiquitin protein ligase	Cytoplasm	enzyme
ENSG00000132155	RAF1	v-raf-1 murine leukemia viral oncogene homolog 1	Cytoplasm	kinase
ENSG00000196177	ACADSB	acyl-CoA dehydrogenase, short/branched chain	Cytoplasm	enzyme
ENSG00000187800	PEAR1	platelet endothelial aggregation receptor 1	Plasma Membrane	other
ENSG00000005339	CREBBP	CREB binding protein	Nucleus	transcription regulator
ENSG00000012963	UBR7	ubiquitin protein ligase E3 component n-recognin 7 (putative)	unknown	enzyme
ENSG00000157077	ZFYVE9	zinc finger, FYVE domain containing 9	Cytoplasm	peptidase
ENSG00000154447	SH3RF1	SH3 domain containing ring finger 1	Cytoplasm	other
ENSG00000146247	PHIP	pleckstrin homology domain interacting protein	Nucleus	other
ENSG00000186951	PPARA	peroxisome proliferator-activated receptor alpha	Nucleus	ligand-dependent nuclear receptor
ENSG00000146414	SHPRH	SNF2 histone linker PHD RING helicase, E3 ubiquitin protein ligase	Nucleus	transcription regulator
ENSG00000135926	TMBIM1	transmembrane BAX inhibitor motif containing 1	Cytoplasm	other
ENSG00000164754	RAD21	RAD21 homolog (S. pombe)	Nucleus	other
ENSG00000171867	PRNP	prion protein	Plasma Membrane	other
ENSG00000144746	ARL6IP5	ADP-ribosylation-like factor 6 interacting protein 5	Cytoplasm	other
ENSG00000170876	TMEM43	transmembrane protein 43	Nucleus	other
ENSG00000159399	HK2	hexokinase 2	Cytoplasm	kinase
ENSG00000136874	STX17	syntaxin 17	Plasma Membrane	other
ENSG00000151208	DLG5	discs, large homolog 5 (Drosophila)	Plasma Membrane	other
ENSG00000143669	LYST	lysosomal trafficking regulator	Cytoplasm	transporter
ENSG00000142784	WDTC1	WD and tetratricopeptide repeats 1	unknown	other
ENSG00000106723	SPIN1	spindlin 1	Nucleus	other
ENSG00000170871	KIAA0232	KIAA0232	Extracellular Space	other
ENSG00000138119	MYOF	myoferlin	Nucleus	other
ENSG00000122591	FAM126A	family with sequence similarity 126, member A	Cytoplasm	other
ENSG00000167186	COQ7	coenzyme Q7 homolog, ubiquinone (yeast)	Cytoplasm	enzyme
ENSG00000168216	LMBRD1	LMBR1 domain containing 1	unknown	other
ENSG00000143337	TOR1AIP1	torsin A interacting protein 1	Nucleus	other
ENSG00000115504	EHBP1	EH domain binding protein 1	Cytoplasm	other
ENSG00000035681	NSMAF	neutral sphingomyelinase (N-SMase) activation associated factor	Cytoplasm	other
ENSG00000131089	ARHGEF9	Cdc42 guanine nucleotide exchange factor (GEF) 9	Cytoplasm	other
ENSG00000169446	MMGT1	membrane magnesium transporter 1	Cytoplasm	transporter
ENSG00000106460	TMEM106B	transmembrane protein 106B	unknown	other
ENSG00000047634	SCML1	sex comb on midleg-like 1 (Drosophila)	Nucleus	transcription regulator
ENSG00000125827	TMX4	thioredoxin-related transmembrane protein 4	Cytoplasm	enzyme
ENSG00000183580	FBXL7	F-box and leucine-rich repeat protein 7	Cytoplasm	enzyme
ENSG00000118007	STAG1	stromal antigen 1	Nucleus	other
ENSG00000157985	AGAP1	ArfGAP with GTPase domain, ankyrin repeat and PH domain 1	Cytoplasm	enzyme
ENSG00000107779	BMPR1A	bone morphogenetic protein receptor, type IA	Plasma Membrane	kinase
ENSG00000066629	EML1	echinoderm microtubule associated protein like 1	Cytoplasm	other
ENSG00000171914	TLN2	talin 2	Nucleus	other
ENSG00000080503	SMARCA2	SWI/SNF related, matrix associated, actin dependent regulator of chromatin, subfamily a, member 2	Nucleus	transcription regulator
ENSG00000108510	MED13	mediator complex subunit 13	Nucleus	transcription regulator
ENSG00000006576	PHTF2	putative homeodomain transcription factor 2	Cytoplasm	other
ENSG00000155096	AZIN1	antizyme inhibitor 1	Cytoplasm	enzyme
ENSG00000121848	RNF115	ring finger protein 115	Cytoplasm	enzyme
ENSG00000161326	DUSP14	dual specificity phosphatase 14	unknown	phosphatase
ENSG00000163820	FYCO1	FYVE and coiled-coil domain containing 1	Cytoplasm	other
ENSG00000136636	KCTD3	potassium channel tetramerisation domain containing 3	unknown	ion channel
ENSG00000111666	CHPT1	choline phosphotransferase 1	Cytoplasm	enzyme
ENSG00000162520	SYNC	syncoilin, intermediate filament protein	Cytoplasm	other
ENSG00000172465	TCEAL1	transcription elongation factor A (SII)-like 1	Nucleus	transcription regulator
ENSG00000166548	TK2	thymidine kinase 2, mitochondrial	Cytoplasm	kinase
ENSG00000060237	WNK1	WNK lysine deficient protein kinase 1	Cytoplasm	kinase
ENSG00000110931	CAMKK2	calcium/calmodulin-dependent protein kinase kinase 2, beta	Cytoplasm	kinase
ENSG00000206560	ANKRD28	ankyrin repeat domain 28	Cytoplasm	other
ENSG00000160789	LMNA	lamin A/C	Nucleus	other
ENSG00000112167	SAYSD1	SAYSVFN motif domain containing 1	unknown	other
ENSG00000011198	ABHD5	abhydrolase domain containing 5	Cytoplasm	enzyme
ENSG00000005882	PDK2	pyruvate dehydrogenase kinase, isozyme 2	Cytoplasm	kinase
ENSG00000145743	FBXL17	F-box and leucine-rich repeat protein 17	unknown	other
ENSG00000095739	BAMBI	BMP and activin membrane-bound inhibitor homolog (Xenopus laevis)	Plasma Membrane	other
ENSG00000188636	LDOC1L	leucine zipper, down-regulated in cancer 1-like	unknown	other
ENSG00000083290	ULK2	unc-51-like kinase 2 (C. elegans)	Cytoplasm	kinase
ENSG00000187079	TEAD1	TEA domain family member 1 (SV40 transcriptional enhancer factor)	Nucleus	transcription regulator
ENSG00000205707	LYRM5	LYR motif containing 5	Cytoplasm	other
ENSG00000177888	ZBTB41	zinc finger and BTB domain containing 41	unknown	other
ENSG00000186318	BACE1	beta-site APP-cleaving enzyme 1	Cytoplasm	peptidase
ENSG00000144677	CTDSPL	CTD (carboxy-terminal domain, RNA polymerase II, polypeptide A) small phosphatase-like	Nucleus	other
ENSG00000122042	UBL3	ubiquitin-like 3	Cytoplasm	other
ENSG00000117868	ESYT2	extended synaptotagmin-like protein 2	unknown	other
ENSG00000107902	LHPP	phospholysine phosphohistidine inorganic pyrophosphate phosphatase	Cytoplasm	phosphatase
ENSG00000168246	UBTD2	ubiquitin domain containing 2	unknown	other
ENSG00000175414	ARL10	ADP-ribosylation factor-like 10	unknown	other
ENSG00000164323	KIAA1430	KIAA1430	unknown	other
ENSG00000086062	B4GALT1	UDP-Gal:betaGlcNAc beta 1,4- galactosyltransferase, polypeptide 1	Cytoplasm	enzyme
ENSG00000136451	VEZF1	vascular endothelial zinc finger 1	Nucleus	transcription regulator
ENSG00000011523	CEP68	centrosomal protein 68kDa	Cytoplasm	other
ENSG00000005810	MYCBP2	MYC binding protein 2, E3 ubiquitin protein ligase	Nucleus	enzyme
ENSG00000225485	ARHGAP23	Rho GTPase activating protein 23	unknown	other
ENSG00000164099	PRSS12	protease, serine, 12 (neurotrypsin, motopsin)	Extracellular Space	peptidase
ENSG00000104324	CPQ	carboxypeptidase Q	Extracellular Space	peptidase
ENSG00000011454	RABGAP1	RAB GTPase activating protein 1	Cytoplasm	other
ENSG00000150593	PDCD4	programmed cell death 4 (neoplastic transformation inhibitor)	Nucleus	other
ENSG00000166250	CLMP	CXADR-like membrane protein	Plasma Membrane	other
ENSG00000176692	FOXC2	forkhead box C2 (MFH-1, mesenchyme forkhead 1)	Nucleus	transcription regulator
ENSG00000143515	ATP8B2	ATPase, aminophospholipid transporter, class I, type 8B, member 2	Plasma Membrane	transporter
ENSG00000152518	ZFP36L2	zinc finger protein 36, C3H type-like 2	Nucleus	transcription regulator
ENSG00000124942	AHNAK	AHNAK nucleoprotein	Nucleus	other
ENSG00000121060	TRIM25	tripartite motif containing 25	Cytoplasm	transcription regulator
ENSG00000174306	ZHX3	zinc fingers and homeoboxes 3	Nucleus	transcription regulator
ENSG00000198108	CHSY3	chondroitin sulfate synthase 3	Cytoplasm	enzyme
ENSG00000168904	LRRC28	leucine rich repeat containing 28	unknown	other
ENSG00000116199	FAM20B	family with sequence similarity 20, member B	Extracellular Space	enzyme
ENSG00000145687	SSBP2	single-stranded DNA binding protein 2	Nucleus	transcription regulator
ENSG00000072736	NFATC3	nuclear factor of activated T-cells, cytoplasmic, calcineurin-dependent 3	Nucleus	transcription regulator
ENSG00000132718	SYT11	synaptotagmin XI	Cytoplasm	transporter
ENSG00000123066	MED13L	mediator complex subunit 13-like	Nucleus	other
ENSG00000165246	NLGN4Y	neuroligin 4, Y-linked	Plasma Membrane	enzyme
ENSG00000113456	RAD1	RAD1 homolog (S. pombe)	Nucleus	enzyme
ENSG00000107263	RAPGEF1	Rap guanine nucleotide exchange factor (GEF) 1	Cytoplasm	other
ENSG00000182095	TNRC18	trinucleotide repeat containing 18	unknown	other
ENSG00000158966	CACHD1	cache domain containing 1	unknown	other
ENSG00000150347	ARID5B	AT rich interactive domain 5B (MRF1-like)	Nucleus	transcription regulator
ENSG00000240184	PCDHGC3	protocadherin gamma subfamily C, 3	Plasma Membrane	other
ENSG00000101350	KIF3B	kinesin family member 3B	Cytoplasm	transporter
ENSG00000152601	MBNL1	muscleblind-like splicing regulator 1	Nucleus	other
ENSG00000140396	NCOA2	nuclear receptor coactivator 2	Nucleus	transcription regulator
ENSG00000020577	SAMD4A	sterile alpha motif domain containing 4A	Cytoplasm	translation regulator
ENSG00000114738	MAPKAPK3	mitogen-activated protein kinase-activated protein kinase 3	Nucleus	kinase
ENSG00000102804	TSC22D1	TSC22 domain family, member 1	Nucleus	transcription regulator
ENSG00000130382	MLLT1	myeloid/lymphoid or mixed-lineage leukemia (trithorax homolog, Drosophila); translocated to, 1	Nucleus	transcription regulator
ENSG00000163661	PTX3	pentraxin 3, long	Extracellular Space	other
ENSG00000163110	PDLIM5	PDZ and LIM domain 5	Cytoplasm	other
ENSG00000165424	ZCCHC24	zinc finger, CCHC domain containing 24	unknown	other
ENSG00000160007	ARHGAP35	Rho GTPase activating protein 35	Nucleus	transcription regulator
ENSG00000106991	ENG	endoglin	Plasma Membrane	transmembrane receptor
ENSG00000095383	TBC1D2	TBC1 domain family, member 2	Cytoplasm	other
ENSG00000105974	CAV1	caveolin 1, caveolae protein, 22kDa	Plasma Membrane	other
ENSG00000242498	C15orf38	chromosome 15 open reading frame 38	unknown	other
ENSG00000170954	ZNF415	zinc finger protein 415	unknown	other
ENSG00000127946	HIP1	huntingtin interacting protein 1	Cytoplasm	other
ENSG00000144711	IQSEC1	IQ motif and Sec7 domain 1	Cytoplasm	other
ENSG00000186350	RXRA	retinoid X receptor, alpha	Nucleus	ligand-dependent nuclear receptor
ENSG00000126561	STAT5A	signal transducer and activator of transcription 5A	Nucleus	transcription regulator
ENSG00000135272	MDFIC	MyoD family inhibitor domain containing	Nucleus	other
ENSG00000070404	FSTL3	follistatin-like 3 (secreted glycoprotein)	Extracellular Space	other
ENSG00000169814	BTD	biotinidase	Extracellular Space	enzyme
ENSG00000010017	RANBP9	RAN binding protein 9	Nucleus	other
ENSG00000072210	ALDH3A2	aldehyde dehydrogenase 3 family, member A2	Cytoplasm	enzyme
ENSG00000184584	TMEM173	transmembrane protein 173	Cytoplasm	other
ENSG00000149639	SOGA1	suppressor of glucose, autophagy associated 1	Extracellular Space	other
ENSG00000163629	PTPN13	protein tyrosine phosphatase, non-receptor type 13 (APO-1/CD95 (Fas)-associated phosphatase)	Cytoplasm	phosphatase
ENSG00000114450	GNB4	guanine nucleotide binding protein (G protein), beta polypeptide 4	Plasma Membrane	enzyme
ENSG00000197557	TTC30A	tetratricopeptide repeat domain 30A	unknown	other
ENSG00000161714	PLCD3	phospholipase C, delta 3	unknown	enzyme
ENSG00000101871	MID1	midline 1 (Opitz/BBB syndrome)	Nucleus	other
ENSG00000100154	TTC28	tetratricopeptide repeat domain 28	unknown	other
ENSG00000164105	SAP30	Sin3A-associated protein, 30kDa	Nucleus	transcription regulator
ENSG00000153904	DDAH1	dimethylarginine dimethylaminohydrolase 1	Cytoplasm	enzyme
ENSG00000100284	TOM1	target of myb1 (chicken)	Cytoplasm	transporter
ENSG00000182551	ADI1	acireductone dioxygenase 1	Nucleus	enzyme
ENSG00000170017	ALCAM	activated leukocyte cell adhesion molecule	Plasma Membrane	other
ENSG00000122778	KIAA1549	KIAA1549	unknown	other
ENSG00000108175	ZMIZ1	zinc finger, MIZ-type containing 1	Nucleus	other
ENSG00000169604	ANTXR1	anthrax toxin receptor 1	Plasma Membrane	transmembrane receptor
ENSG00000167074	TEF	thyrotrophic embryonic factor	Nucleus	transcription regulator
ENSG00000127334	DYRK2	dual-specificity tyrosine-(Y)-phosphorylation regulated kinase 2	Cytoplasm	kinase
ENSG00000100307	CBX7	chromobox homolog 7	Nucleus	other
ENSG00000180354	C7orf41	chromosome 7 open reading frame 41	unknown	other
ENSG00000104361	NIPAL2	NIPA-like domain containing 2	unknown	other
ENSG00000166963	MAP1A	microtubule-associated protein 1A	Cytoplasm	other
ENSG00000108840	HDAC5	histone deacetylase 5	Nucleus	transcription regulator
ENSG00000145349	CAMK2D	calcium/calmodulin-dependent protein kinase II delta	Cytoplasm	kinase
ENSG00000152104	PTPN14	protein tyrosine phosphatase, non-receptor type 14	Cytoplasm	phosphatase
ENSG00000152409	JMY	junction mediating and regulatory protein, p53 cofactor	Nucleus	transcription regulator
ENSG00000138172	CALHM2	calcium homeostasis modulator 2	unknown	other
ENSG00000174738	NR1D2	nuclear receptor subfamily 1, group D, member 2	Nucleus	ligand-dependent nuclear receptor
ENSG00000141429	GALNT1	UDP-N-acetyl-alpha-D-galactosamine:polypeptide N-acetylgalactosaminyltransferase 1 (GalNAc-T1)	Cytoplasm	enzyme
ENSG00000131149	KIAA0182	KIAA0182	Extracellular Space	other
ENSG00000164176	EDIL3	EGF-like repeats and discoidin I-like domains 3	Extracellular Space	other
ENSG00000008441	NFIX	nuclear factor I/X (CCAAT-binding transcription factor)	Nucleus	transcription regulator
ENSG00000008256	CYTH3	cytohesin 3	Cytoplasm	transporter
ENSG00000165996	PTPLA	protein tyrosine phosphatase-like (proline instead of catalytic arginine), member A	unknown	phosphatase
ENSG00000162733	DDR2	discoidin domain receptor tyrosine kinase 2	Plasma Membrane	kinase
ENSG00000138942	RNF185	ring finger protein 185	unknown	other
ENSG00000179195	ZNF664	zinc finger protein 664	Nucleus	other
ENSG00000204381	LAYN	layilin	Plasma Membrane	other
ENSG00000081377	CDC14B	CDC14 cell division cycle 14 homolog B (S. cerevisiae)	Nucleus	phosphatase
ENSG00000106804	C5	complement component 5	Extracellular Space	cytokine
ENSG00000168140	VASN	vasorin	Plasma Membrane	other
ENSG00000165868	HSPA12A	heat shock 70kDa protein 12A	unknown	other
ENSG00000151276	MAGI1	membrane associated guanylate kinase, WW and PDZ domain containing 1	Plasma Membrane	kinase
ENSG00000169554	ZEB2	zinc finger E-box binding homeobox 2	Nucleus	transcription regulator
ENSG00000135269	TES	testis derived transcript (3 LIM domains)	Plasma Membrane	other
ENSG00000135124	P2RX4	purinergic receptor P2X, ligand-gated ion channel, 4	Plasma Membrane	ion channel
ENSG00000172819	RARG	retinoic acid receptor, gamma	Nucleus	ligand-dependent nuclear receptor
ENSG00000151240	DIP2C	DIP2 disco-interacting protein 2 homolog C (Drosophila)	unknown	other
ENSG00000099377	HSD3B7	hydroxy-delta-5-steroid dehydrogenase, 3 beta- and steroid delta-isomerase 7	Cytoplasm	enzyme
ENSG00000187391	MAGI2	membrane associated guanylate kinase, WW and PDZ domain containing 2	Plasma Membrane	kinase
ENSG00000054793	ATP9A	ATPase, class II, type 9A	Plasma Membrane	transporter
ENSG00000156535	CD109	CD109 molecule	Plasma Membrane	other
ENSG00000198121	LPAR1	lysophosphatidic acid receptor 1	Plasma Membrane	G-protein coupled receptor
ENSG00000152894	PTPRK	protein tyrosine phosphatase, receptor type, K	Plasma Membrane	phosphatase
ENSG00000101384	JAG1	jagged 1	Extracellular Space	growth factor
ENSG00000109099	PMP22	peripheral myelin protein 22	Plasma Membrane	other
ENSG00000167693	NXN	nucleoredoxin	Nucleus	enzyme
ENSG00000177694	NAALADL2	N-acetylated alpha-linked acidic dipeptidase-like 2	unknown	other
ENSG00000198947	DMD	dystrophin	Plasma Membrane	other
ENSG00000101846	STS	steroid sulfatase (microsomal), isozyme S	Cytoplasm	enzyme
ENSG00000005020	SKAP2	src kinase associated phosphoprotein 2	Cytoplasm	other
ENSG00000112210	RAB23	RAB23, member RAS oncogene family	Cytoplasm	enzyme
ENSG00000142910	TINAGL1	tubulointerstitial nephritis antigen-like 1	Extracellular Space	transporter
ENSG00000174807	CD248	CD248 molecule, endosialin	Plasma Membrane	other
ENSG00000180628	PCGF5	polycomb group ring finger 5	Cytoplasm	other
ENSG00000070961	ATP2B1	ATPase, Ca++ transporting, plasma membrane 1	Plasma Membrane	transporter
ENSG00000170276	HSPB2	heat shock 27kDa protein 2	Cytoplasm	other
ENSG00000114166	KAT2B	K(lysine) acetyltransferase 2B	Nucleus	transcription regulator
ENSG00000179981	TSHZ1	teashirt zinc finger homeobox 1	Nucleus	transcription regulator
ENSG00000144724	PTPRG	protein tyrosine phosphatase, receptor type, G	Plasma Membrane	phosphatase
ENSG00000174080	CTSF	cathepsin F	Cytoplasm	peptidase
ENSG00000186654	PRR5	proline rich 5 (renal)	unknown	other
ENSG00000171282	BAHCC1	BAH domain and coiled-coil containing 1	unknown	other
ENSG00000162104	ADCY9	adenylate cyclase 9	Plasma Membrane	enzyme
ENSG00000154229	PRKCA	protein kinase C, alpha	Cytoplasm	kinase
ENSG00000254122	PCDHGB7	protocadherin gamma subfamily B, 7	unknown	other
ENSG00000248905	FMN1	formin 1	Plasma Membrane	other
ENSG00000166780	C16orf45	chromosome 16 open reading frame 45	unknown	other
ENSG00000118523	CTGF	connective tissue growth factor	Extracellular Space	growth factor
ENSG00000176438	SYNE3	spectrin repeat containing, nuclear envelope family member 3	Nucleus	other
ENSG00000172935	MRGPRF	MAS-related GPR, member F	Plasma Membrane	G-protein coupled receptor
ENSG00000204219	TCEA3	transcription elongation factor A (SII), 3	Nucleus	transcription regulator
ENSG00000141447	OSBPL1A	oxysterol binding protein-like 1A	Cytoplasm	other
ENSG00000255103	KIAA0754	KIAA0754	unknown	other
ENSG00000151491	EPS8	epidermal growth factor receptor pathway substrate 8	Plasma Membrane	peptidase
ENSG00000163710	PCOLCE2	procollagen C-endopeptidase enhancer 2	Extracellular Space	other
ENSG00000163683	C4orf34	chromosome 4 open reading frame 34	unknown	other
ENSG00000127241	MASP1	mannan-binding lectin serine peptidase 1 (C4/C2 activating component of Ra-reactive factor)	Extracellular Space	peptidase
ENSG00000196876	SCN8A	sodium channel, voltage gated, type VIII, alpha subunit	Plasma Membrane	ion channel
ENSG00000164442	CITED2	Cbp/p300-interacting transactivator, with Glu/Asp-rich carboxy-terminal domain, 2	Nucleus	transcription regulator
ENSG00000131018	SYNE1	spectrin repeat containing, nuclear envelope 1	Nucleus	other
ENSG00000123096	SSPN	sarcospan	Plasma Membrane	other
ENSG00000112139	MDGA1	MAM domain containing glycosylphosphatidylinositol anchor 1	Plasma Membrane	other
ENSG00000116774	OLFML3	olfactomedin-like 3	Extracellular Space	other
ENSG00000148677	ANKRD1	ankyrin repeat domain 1 (cardiac muscle)	Cytoplasm	transcription regulator
ENSG00000184227	ACOT1	acyl-CoA thioesterase 1	Cytoplasm	enzyme
ENSG00000172260	NEGR1	neuronal growth regulator 1	Extracellular Space	other
ENSG00000134516	DOCK2	dedicator of cytokinesis 2	Cytoplasm	other
ENSG00000165655	ZNF503	zinc finger protein 503	Nucleus	other
ENSG00000183775	KCTD16	potassium channel tetramerisation domain containing 16	Plasma Membrane	other
ENSG00000119986	AVPI1	arginine vasopressin-induced 1	unknown	other
ENSG00000097096	SYDE2	synapse defective 1, Rho GTPase, homolog 2 (C. elegans)	Cytoplasm	other
ENSG00000115461	IGFBP5	insulin-like growth factor binding protein 5	Extracellular Space	other
ENSG00000129675	ARHGEF6	Rac/Cdc42 guanine nucleotide exchange factor (GEF) 6	Cytoplasm	other
ENSG00000112902	SEMA5A	sema domain, seven thrombospondin repeats (type 1 and type 1-like), transmembrane domain (TM) and short cytoplasmic domain, (semaphorin) 5A	Plasma Membrane	transmembrane receptor
ENSG00000158321	AUTS2	autism susceptibility candidate 2	Extracellular Space	other
ENSG00000031003	FAM13B	family with sequence similarity 13, member B	Cytoplasm	other
ENSG00000150764	DIXDC1	DIX domain containing 1	Cytoplasm	other
ENSG00000112144	ICK	intestinal cell (MAK-like) kinase	Cytoplasm	kinase
ENSG00000120549	KIAA1217	KIAA1217	Cytoplasm	other
ENSG00000133424	LARGE	like-glycosyltransferase	Cytoplasm	enzyme
ENSG00000089177	KIF16B	kinesin family member 16B	Cytoplasm	enzyme
ENSG00000123080	CDKN2C	cyclin-dependent kinase inhibitor 2C (p18, inhibits CDK4)	Nucleus	transcription regulator
ENSG00000176658	MYO1D	myosin ID	Plasma Membrane	other
ENSG00000166033	HTRA1	HtrA serine peptidase 1	Extracellular Space	peptidase
ENSG00000153721	CNKSR3	CNKSR family member 3	Plasma Membrane	other
ENSG00000154122	ANKH	ankylosis, progressive homolog (mouse)	Plasma Membrane	transporter
ENSG00000213626	LBH	limb bud and heart development homolog (mouse)	Nucleus	transcription regulator
ENSG00000172379	ARNT2	aryl-hydrocarbon receptor nuclear translocator 2	Nucleus	transcription regulator
ENSG00000049246	PER3	period homolog 3 (Drosophila)	Nucleus	other
ENSG00000065534	MYLK	myosin light chain kinase	Cytoplasm	kinase
ENSG00000137819	PAQR5	progestin and adipoQ receptor family member V	unknown	other
ENSG00000147027	TMEM47	transmembrane protein 47	Plasma Membrane	other
ENSG00000164309	CMYA5	cardiomyopathy associated 5	Plasma Membrane	other
ENSG00000145681	HAPLN1	hyaluronan and proteoglycan link protein 1	Extracellular Space	other
ENSG00000100842	EFS	embryonal Fyn-associated substrate	Cytoplasm	other
ENSG00000239332	LOC100134259	uncharacterized LOC100134259	unknown	other
ENSG00000111186	WNT5B	wingless-type MMTV integration site family, member 5B	Extracellular Space	other
ENSG00000130707	ASS1	argininosuccinate synthase 1	Cytoplasm	enzyme
ENSG00000189184	PCDH18	protocadherin 18	Extracellular Space	other
ENSG00000077942	FBLN1	fibulin 1	Extracellular Space	other
ENSG00000128284	APOL3	apolipoprotein L, 3	Cytoplasm	transporter
ENSG00000198483	ANKRD35	ankyrin repeat domain 35	unknown	other
ENSG00000164330	EBF1	early B-cell factor 1	Nucleus	transcription regulator
ENSG00000136720	HS6ST1	heparan sulfate 6-O-sulfotransferase 1	Plasma Membrane	enzyme
ENSG00000148655	C10orf11	chromosome 10 open reading frame 11	unknown	other
ENSG00000132000	PODNL1	podocan-like 1	unknown	other
ENSG00000206538	VGLL3	vestigial like 3 (Drosophila)	unknown	other
ENSG00000196155	PLEKHG4	pleckstrin homology domain containing, family G (with RhoGef domain) member 4	unknown	other
ENSG00000185697	MYBL1	v-myb myeloblastosis viral oncogene homolog (avian)-like 1	Nucleus	transcription regulator
ENSG00000165804	ZNF219	zinc finger protein 219	Nucleus	transcription regulator
ENSG00000189337	KAZN	kazrin, periplakin interacting protein	Plasma Membrane	other
ENSG00000132613	MTSS1L	metastasis suppressor 1-like	unknown	other
ENSG00000071282	LMCD1	LIM and cysteine-rich domains 1	Cytoplasm	transcription regulator
ENSG00000152582	SPEF2	sperm flagellar 2	unknown	other
ENSG00000187098	MITF	microphthalmia-associated transcription factor	Nucleus	transcription regulator
ENSG00000074527	NTN4	netrin 4	Extracellular Space	other
ENSG00000022267	FHL1	four and a half LIM domains 1	Cytoplasm	other
ENSG00000253846	PCDHGA10	protocadherin gamma subfamily A, 10	unknown	other
ENSG00000188906	LRRK2	leucine-rich repeat kinase 2	Cytoplasm	kinase
ENSG00000214357	NEURL1B	neuralized homolog 1B (Drosophila)	unknown	other
ENSG00000136826	KLF4	Kruppel-like factor 4 (gut)	Nucleus	transcription regulator
ENSG00000162804	SNED1	sushi, nidogen and EGF-like domains 1	Plasma Membrane	other
ENSG00000182253	SYNM	synemin, intermediate filament protein	Cytoplasm	other
ENSG00000154175	ABI3BP	ABI family, member 3 (NESH) binding protein	Extracellular Space	other
ENSG00000165633	VSTM4	V-set and transmembrane domain containing 4	unknown	other
ENSG00000172164	SNTB1	syntrophin, beta 1 (dystrophin-associated protein A1, 59kDa, basic component 1)	Plasma Membrane	other
ENSG00000146707	POMZP3	POM121 and ZP3 fusion	Nucleus	other
ENSG00000184838	PRR16	proline rich 16	unknown	other
ENSG00000103942	HOMER2	homer homolog 2 (Drosophila)	Plasma Membrane	other
ENSG00000121440	PDZRN3	PDZ domain containing ring finger 3	Extracellular Space	enzyme
ENSG00000072952	MRVI1	murine retrovirus integration site 1 homolog	Cytoplasm	other
ENSG00000041982	TNC	tenascin C	Extracellular Space	other
ENSG00000120885	CLU	clusterin	Extracellular Space	other
ENSG00000135750	KCNK1	potassium channel, subfamily K, member 1	Plasma Membrane	ion channel
ENSG00000146426	TIAM2	T-cell lymphoma invasion and metastasis 2	Cytoplasm	enzyme
ENSG00000111799	COL12A1	collagen, type XII, alpha 1	Extracellular Space	other
ENSG00000176928	GCNT4	glucosaminyl (N-acetyl) transferase 4, core 2	Cytoplasm	enzyme
ENSG00000157168	NRG1	neuregulin 1	unknown	growth factor
ENSG00000155760	FZD7	frizzled family receptor 7	Plasma Membrane	G-protein coupled receptor
ENSG00000103888	KIAA1199	KIAA1199	Cytoplasm	other
ENSG00000171604	CXXC5	CXXC finger protein 5	unknown	other
ENSG00000110076	NRXN2	neurexin 2	Plasma Membrane	transporter
ENSG00000180537	RNF182	ring finger protein 182	Cytoplasm	enzyme
ENSG00000163431	LMOD1	leiomodin 1 (smooth muscle)	Cytoplasm	other
ENSG00000157240	FZD1	frizzled family receptor 1	Plasma Membrane	G-protein coupled receptor
ENSG00000111058	ACSS3	acyl-CoA synthetase short-chain family member 3	Cytoplasm	enzyme
ENSG00000113721	PDGFRB	platelet-derived growth factor receptor, beta polypeptide	Plasma Membrane	kinase
ENSG00000082482	KCNK2	potassium channel, subfamily K, member 2	Plasma Membrane	ion channel
ENSG00000110900	TSPAN11	tetraspanin 11	unknown	other
ENSG00000153291	SLC25A27	solute carrier family 25, member 27	Cytoplasm	transporter
ENSG00000166402	TUB	tubby homolog (mouse)	Cytoplasm	transcription regulator
ENSG00000185760	KCNQ5	potassium voltage-gated channel, KQT-like subfamily, member 5	Plasma Membrane	ion channel
ENSG00000171812	COL8A2	collagen, type VIII, alpha 2	Extracellular Space	other
ENSG00000011465	DCN	decorin	Extracellular Space	other
ENSG00000163531	NFASC	neurofascin	Plasma Membrane	other
ENSG00000183160	TMEM119	transmembrane protein 119	unknown	other
ENSG00000116678	LEPR	leptin receptor	Plasma Membrane	transmembrane receptor
ENSG00000198846	TOX	thymocyte selection-associated high mobility group box	Nucleus	other
ENSG00000167157	PRRX2	paired related homeobox 2	Nucleus	transcription regulator
ENSG00000079102	RUNX1T1	runt-related transcription factor 1; translocated to, 1 (cyclin D-related)	Nucleus	transcription regulator
ENSG00000105997	HOXA3	homeobox A3	Nucleus	transcription regulator
ENSG00000186493	C5orf38	chromosome 5 open reading frame 38	unknown	other
ENSG00000154721	JAM2	junctional adhesion molecule 2	Plasma Membrane	other
ENSG00000176842	IRX5	iroquois homeobox 5	Nucleus	transcription regulator
ENSG00000133687	TMTC1	transmembrane and tetratricopeptide repeat containing 1	Cytoplasm	other
ENSG00000155816	FMN2	formin 2	unknown	other
ENSG00000165152	TMEM246	transmembrane protein 246	unknown	other
ENSG00000116106	EPHA4	EPH receptor A4	Plasma Membrane	kinase
ENSG00000156113	KCNMA1	potassium large conductance calcium-activated channel, subfamily M, alpha member 1	Plasma Membrane	ion channel
ENSG00000206190	ATP10A	ATPase, class V, type 10A	Plasma Membrane	transporter
ENSG00000134243	SORT1	sortilin 1	Plasma Membrane	transmembrane receptor
ENSG00000005379	BZRAP1	benzodiazapine receptor (peripheral) associated protein 1	Cytoplasm	other
ENSG00000125848	FLRT3	fibronectin leucine rich transmembrane protein 3	Plasma Membrane	other
ENSG00000162745	OLFML2B	olfactomedin-like 2B	Extracellular Space	other
ENSG00000175879	HOXD8	homeobox D8	Nucleus	transcription regulator
ENSG00000169174	PCSK9	proprotein convertase subtilisin/kexin type 9	Extracellular Space	peptidase
ENSG00000162407	PPAP2B	phosphatidic acid phosphatase type 2B	Plasma Membrane	phosphatase
ENSG00000170153	RNF150	ring finger protein 150	unknown	peptidase
ENSG00000111913	FAM65B	family with sequence similarity 65, member B	unknown	other
ENSG00000185585	OLFML2A	olfactomedin-like 2A	Extracellular Space	other
ENSG00000169760	NLGN1	neuroligin 1	Plasma Membrane	enzyme
ENSG00000164093	PITX2	paired-like homeodomain 2	Nucleus	transcription regulator
ENSG00000139329	LUM	lumican	Extracellular Space	other
ENSG00000146122	DAAM2	dishevelled associated activator of morphogenesis 2	unknown	other
ENSG00000106004	HOXA5	homeobox A5	Nucleus	transcription regulator
ENSG00000164761	TNFRSF11B	tumor necrosis factor receptor superfamily, member 11b	Plasma Membrane	transmembrane receptor
ENSG00000159023	EPB41	erythrocyte membrane protein band 4.1 (elliptocytosis 1, RH-linked)	Plasma Membrane	other
ENSG00000173641	HSPB7	heat shock 27kDa protein family, member 7 (cardiovascular)	Cytoplasm	other
ENSG00000111052	LIN7A	lin-7 homolog A (C. elegans)	Cytoplasm	other
ENSG00000198353	HOXC4	homeobox C4	Nucleus	transcription regulator
ENSG00000154736	ADAMTS5	ADAM metallopeptidase with thrombospondin type 1 motif, 5	Extracellular Space	peptidase
ENSG00000124749	COL21A1	collagen, type XXI, alpha 1	Extracellular Space	other
ENSG00000152078	TMEM56	transmembrane protein 56	unknown	other
ENSG00000078399	HOXA9	homeobox A9	Nucleus	transcription regulator
ENSG00000117600	LPPR4	lipid phosphate phosphatase-related protein type 4	Plasma Membrane	phosphatase
ENSG00000140285	FGF7	fibroblast growth factor 7	Extracellular Space	growth factor
ENSG00000180875	GREM2	gremlin 2	Extracellular Space	other
ENSG00000076716	GPC4	glypican 4	Plasma Membrane	transmembrane receptor
ENSG00000154678	PDE1C	phosphodiesterase 1C, calmodulin-dependent 70kDa	Cytoplasm	enzyme
ENSG00000185652	NTF3	neurotrophin 3	Extracellular Space	growth factor
ENSG00000122592	HOXA7	homeobox A7	Nucleus	transcription regulator
ENSG00000176490	DIRAS1	DIRAS family, GTP-binding RAS-like 1	Plasma Membrane	enzyme
ENSG00000253293	HOXA10	homeobox A10	Nucleus	transcription regulator
ENSG00000151067	CACNA1C	calcium channel, voltage-dependent, L type, alpha 1C subunit	Plasma Membrane	ion channel
ENSG00000184347	SLIT3	slit homolog 3 (Drosophila)	Extracellular Space	other
ENSG00000178573	MAF	v-maf musculoaponeurotic fibrosarcoma oncogene homolog (avian)	Nucleus	transcription regulator
ENSG00000077943	ITGA8	integrin, alpha 8	Plasma Membrane	other
ENSG00000170624	SGCD	sarcoglycan, delta (35kDa dystrophin-associated glycoprotein)	Cytoplasm	other
ENSG00000101333	PLCB4	phospholipase C, beta 4	Cytoplasm	enzyme
ENSG00000135424	ITGA7	integrin, alpha 7	Plasma Membrane	other
ENSG00000180818	HOXC10	homeobox C10	Nucleus	transcription regulator
ENSG00000150051	MKX	mohawk homeobox	Nucleus	other
ENSG00000124785	NRN1	neuritin 1	Cytoplasm	other
