# Supplementary material for: Definition of a cell surface signature for human cardiac progenitor cells after comprehensive comparative transcriptomic and proteomic characterization
Source: Sci Rep. 2019 Mar 15;9:4647. doi: 10.1038/s41598-019-39571-x (PMC6420620; doi:10.1038/s41598-019-39571-x)
Supplement: Supplementary file 3 — Table S2 [file 41598_2019_39571_MOESM3_ESM.xlsx]

## Sheet: Hoja1
ID uniprot	Symbol	Entrez Gene Name	Location	Type(s)	cell type
P49588	AARS	alanyl-tRNA synthetase	Cytoplasm	enzyme	cpc
Q8IUA7	ABCA9	ATP-binding cassette, sub-family A (ABC1), member 9	Cytoplasm	transporter	cpc
P61221	ABCE1	ATP-binding cassette, sub-family E (OABP), member 1	Cytoplasm	transporter	cpc
Q8NE71	ABCF1	ATP-binding cassette, sub-family F (GCN20), member 1	Cytoplasm	transporter	cpc
F5H3S2	ABR	active BCR-related	Cytoplasm	other	cpc
P09110	ACAA1	acetyl-CoA acyltransferase 1	Cytoplasm	enzyme	cpc
P42765	ACAA2	acetyl-CoA acyltransferase 2	Cytoplasm	enzyme	cpc
Q9H845	ACAD9	acyl-CoA dehydrogenase family, member 9	Cytoplasm	enzyme	cpc
P11310	ACADM	acyl-CoA dehydrogenase, C-4 to C-12 straight chain	Cytoplasm	enzyme	cpc
P49748	ACADVL	acyl-CoA dehydrogenase, very long chain	Cytoplasm	enzyme	cpc
P24752	ACAT1	acetyl-CoA acetyltransferase 1	Cytoplasm	enzyme	cpc
Q9H3P7	ACBD3	acyl-CoA binding domain containing 3	Cytoplasm	other	cpc
P53396	ACLY	ATP citrate lyase	Cytoplasm	enzyme	cpc
P21399	ACO1	aconitase 1, soluble	Cytoplasm	enzyme	cpc
Q99798	ACO2	aconitase 2, mitochondrial	Cytoplasm	enzyme	cpc
O00154	ACOT7	acyl-CoA thioesterase 7	Cytoplasm	enzyme	cpc
O14734	ACOT8	acyl-CoA thioesterase 8	Cytoplasm	enzyme	cpc
Q9Y305	ACOT9	acyl-CoA thioesterase 9	Cytoplasm	enzyme	cpc
P24666	ACP1	acid phosphatase 1, soluble	Cytoplasm	phosphatase	cpc
O95573	ACSL3	acyl-CoA synthetase long-chain family member 3	Cytoplasm	enzyme	cpc
P68133	ACTA1	actin, alpha 1, skeletal muscle	Cytoplasm	other	cpc
P62736	ACTA2	actin, alpha 2, smooth muscle, aorta	Cytoplasm	other	cpc
P60709	ACTB	actin, beta	Cytoplasm	other	cpc
Q9UE89	ACTBL2	actin, beta	Cytoplasm	other	cpc
P12814	ACTN4	actinin, alpha 1	Cytoplasm	transcription regulator	cpc
O43707	ACTR1A	actinin, alpha 4	Cytoplasm	transcription regulator	cpc
P61163	ACTR2	ARP1 actin-related protein 1 homolog A, centractin alpha (yeast)	Cytoplasm	other	cpc
P35611	ADD3	adducin 1 (alpha)	Cytoplasm	other	cpc
Q9UEY8	ADH5	adducin 3 (gamma)	Cytoplasm	other	cpc
P11766	ADIRF	alcohol dehydrogenase 5 (class III), chi polypeptide	Cytoplasm	enzyme	cpc
P30566	ADSS	adenylosuccinate lyase	Cytoplasm	enzyme	cpc
P30520	AFAP1	adenylosuccinate synthase	Cytoplasm	enzyme	cpc
Q8N556	AFG3L2	actin filament associated protein 1	Cytoplasm	other	cpc
Q9Y4W6	AGAP1	AFG3-like AAA ATPase 2	Cytoplasm	peptidase	cpc
E7EUN2	AGBL1	ArfGAP with GTPase domain, ankyrin repeat and PH domain 1	Cytoplasm	enzyme	cpc
Q8NDL9	AGBL5	ATP/GTP binding protein-like 5	Cytoplasm	peptidase	cpc
Q9HCK5	AGPAT1	argonaute RISC catalytic component 4	Cytoplasm	translation regulator	cpc
Q99943	AGPS	1-acylglycerol-3-phosphate O-acyltransferase 1	Cytoplasm	enzyme	cpc
O00116	AHCY	alkylglycerone phosphate synthase	Cytoplasm	enzyme	cpc
P23526	AHNAK	adenosylhomocysteinase	Cytoplasm	enzyme	cpc
Q8IVF2	AHSA1	AHNAK nucleoprotein 2	Cytoplasm	other	cpc
O95433	AIFM1	AHA1, activator of heat shock 90kDa protein ATPase homolog 1 (yeast)	Cytoplasm	other	cpc
O95831	AIMP1	apoptosis-inducing factor, mitochondrion-associated, 1	Cytoplasm	enzyme	cpc
P00568	AK3	adenylate kinase 1	Cytoplasm	kinase	cpc
Q9UIJ7	AK4	adenylate kinase 3	Cytoplasm	kinase	cpc
P27144	AKAP12	adenylate kinase 4	Cytoplasm	kinase	cpc
Q02952	AKAP2	A kinase (PRKA) anchor protein 12	Cytoplasm	transporter	cpc
Q99996	AKR1A1	A kinase (PRKA) anchor protein 9	Cytoplasm	other	cpc
P14550	AKR1B1	aldo-keto reductase family 1, member A1 (aldehyde reductase)	Cytoplasm	enzyme	cpc
P15121	AKR1C1/AKR1C2	aldo-keto reductase family 1, member B1 (aldose reductase)	Cytoplasm	enzyme	cpc
Q04828	AKR7A2	aldo-keto reductase family 1, member C2	Cytoplasm	enzyme	cpc
O43488	ALB	aldo-keto reductase family 7, member A2 (aflatoxin aldehyde reductase)	Cytoplasm	enzyme	cpc
P54886	ALDH1A2	aldehyde dehydrogenase 18 family, member A1	Cytoplasm	kinase	cpc
O94788	ALDH1A3	aldehyde dehydrogenase 1 family, member A2	Cytoplasm	enzyme	cpc
P47895	ALDH1L2	aldehyde dehydrogenase 1 family, member A3	Cytoplasm	enzyme	cpc
Q3SY69	ALDH2	aldehyde dehydrogenase 1 family, member L2	Cytoplasm	enzyme	cpc
P05091	ALDH9A1	aldehyde dehydrogenase 2 family (mitochondrial)	Cytoplasm	enzyme	cpc
P49189	ALDOA	aldehyde dehydrogenase 9 family, member A1	Cytoplasm	enzyme	cpc
P04075	ALDOC	aldolase A, fructose-bisphosphate	Cytoplasm	enzyme	cpc
P09972	ALPP	aldolase C, fructose-bisphosphate	Cytoplasm	enzyme	cpc
Q01433	ANK3	adenosine monophosphate deaminase 2	Cytoplasm	enzyme	cpc
O15084-1	ANKRD30A	ankyrin repeat domain 28	Cytoplasm	other	cpc
P12429	ANXA5	annexin A3	Cytoplasm	enzyme	cpc
Q10567	AP2A1	adaptor-related protein complex 1, beta 1 subunit	Cytoplasm	transporter	cpc
O43747	AP2A2	adaptor-related protein complex 1, gamma 1 subunit	Cytoplasm	transporter	cpc
O95782	AP2B1	adaptor-related protein complex 2, alpha 1 subunit	Cytoplasm	transporter	cpc
O94973	AP2M1	adaptor-related protein complex 2, alpha 2 subunit	Cytoplasm	transporter	cpc
Q96CW1	AP3B2	adaptor-related protein complex 2, mu 1 subunit	Cytoplasm	transporter	cpc
B7Z4N2	AP3D1	adaptor-related protein complex 2, mu 1 subunit	Cytoplasm	transporter	cpc
Q13367	AP3S1	adaptor-related protein complex 3, beta 2 subunit	Cytoplasm	transporter	cpc
O14617	APBA1	adaptor-related protein complex 3, delta 1 subunit	Cytoplasm	transporter	cpc
Q9Y2T2	APEH	adaptor-related protein complex 3, mu 1 subunit	Cytoplasm	transporter	cpc
Q92572	APEX1	adaptor-related protein complex 3, sigma 1 subunit	Cytoplasm	transporter	cpc
Q02410	API5	amyloid beta (A4) precursor protein-binding, family A, member 1	Cytoplasm	transporter	cpc
P13798	APMAP	acylaminoacyl-peptide hydrolase	Cytoplasm	peptidase	cpc
Q9BZZ5	APOA5	apoptosis inhibitor 5	Cytoplasm	other	cpc
Q8NEU8	ARCN1	adaptor protein, phosphotyrosine interaction, PH domain and leucine zipper containing 2	Cytoplasm	other	cpc
P07741	ARF1	adenine phosphoribosyltransferase	Cytoplasm	enzyme	cpc
A8K1Y7	ARF4	ArfGAP with RhoGAP domain, ankyrin repeat and PH domain 3	Cytoplasm	other	cpc
P48444	ARF5	archain 1	Cytoplasm	other	cpc
P84077	ARF6	ADP-ribosylation factor 1	Cytoplasm	enzyme	cpc
P18085	ARFGAP1	ADP-ribosylation factor 4	Cytoplasm	enzyme	cpc
P84085	ARFGAP2	ADP-ribosylation factor 5	Cytoplasm	enzyme	cpc
Q8N6T3	ARHGAP26	ADP-ribosylation factor GTPase activating protein 1	Cytoplasm	transporter	cpc
Q07960	ARHGDIA	Rho GTPase activating protein 1	Cytoplasm	other	cpc
Q9UNA1	ARHGDIB	Rho GTPase activating protein 26	Cytoplasm	other	cpc
Q13017	ARHGEF26	Rho GTPase activating protein 5	Cytoplasm	enzyme	cpc
P52565	ARL1	Rho GDP dissociation inhibitor (GDI) alpha	Cytoplasm	other	cpc
P52566	ARL3	Rho GDP dissociation inhibitor (GDI) beta	Cytoplasm	other	cpc
P40616	ARL6IP5	ADP-ribosylation factor-like 1	Cytoplasm	enzyme	cpc
P36405	ARL8B	ADP-ribosylation factor-like 3	Cytoplasm	enzyme	cpc
O75915	ARPC1B	ADP-ribosylation factor-like 6 interacting protein 5	Cytoplasm	other	cpc
Q9UH62	ARPC3	armadillo repeat containing, X-linked 3	Cytoplasm	other	cpc
O15143	ARPC4	actin related protein 2/3 complex, subunit 1B, 41kDa	Cytoplasm	other	cpc
O15144	ARPC5	actin related protein 2/3 complex, subunit 2, 34kDa	Cytoplasm	other	cpc
O15145	ARPC5L	actin related protein 2/3 complex, subunit 3, 21kDa	Cytoplasm	other	cpc
F8VR50	ARSA	actin related protein 2/3 complex, subunit 3, 21kDa	Cytoplasm	other	cpc
P59998	ARSB	actin related protein 2/3 complex, subunit 4, 20kDa	Cytoplasm	other	cpc
O15511	ASAH1	actin related protein 2/3 complex, subunit 5, 16kDa	Cytoplasm	other	cpc
Q9BPX5	ASB15	actin related protein 2/3 complex, subunit 5-like	Cytoplasm	other	cpc
P15289	ASPH	arylsulfatase A	Cytoplasm	enzyme	cpc
P15848	ATAD2B	arylsulfatase B	Cytoplasm	enzyme	cpc
Q13510	ATAD3A	N-acylsphingosine amidohydrolase (acid ceramidase) 1	Cytoplasm	enzyme	cpc
Q12797	ATL3	aspartate beta-hydroxylase	Cytoplasm	enzyme	cpc
Q9NVI7	ATOX1	ATPase family, AAA domain containing 3A	Cytoplasm	other	cpc
P31939	ATP11C	5-aminoimidazole-4-carboxamide ribonucleotide formyltransferase/IMP cyclohydrolase	Cytoplasm	enzyme	cpc
Q6DD88	ATP13A1	atlastin GTPase 3	Cytoplasm	other	cpc
O00244	ATP2A1	antioxidant 1 copper chaperone	Cytoplasm	transporter	cpc
O14983	ATP5A1	ATPase, Ca++ transporting, cardiac muscle, fast twitch 1	Cytoplasm	transporter	cpc
P16615	ATP5B	ATPase, Ca++ transporting, cardiac muscle, slow twitch 2	Cytoplasm	transporter	cpc
P25705	ATP5F1	ATP synthase, H+ transporting, mitochondrial F1 complex, alpha subunit 1, cardiac muscle	Cytoplasm	transporter	cpc
P06576	ATP5H	ATP synthase, H+ transporting, mitochondrial F1 complex, beta polypeptide	Cytoplasm	transporter	cpc
P36542	ATP5J	ATP synthase, H+ transporting, mitochondrial F1 complex, gamma polypeptide 1	Cytoplasm	transporter	cpc
P30049	ATP5J2	ATP synthase, H+ transporting, mitochondrial F1 complex, delta subunit	Cytoplasm	transporter	cpc
P24539	ATP5L	ATP synthase, H+ transporting, mitochondrial Fo complex, subunit B1	Cytoplasm	transporter	cpc
O75947	ATP5O	ATP synthase, H+ transporting, mitochondrial Fo complex, subunit d	Cytoplasm	enzyme	cpc
P18859	ATP6AP1	ATP synthase, H+ transporting, mitochondrial Fo complex, subunit F6	Cytoplasm	transporter	cpc
P56134	ATP6V0C	ATP synthase, H+ transporting, mitochondrial Fo complex, subunit F2	Cytoplasm	transporter	cpc
O75964	ATP6V0D1	ATP synthase, H+ transporting, mitochondrial Fo complex, subunit G	Cytoplasm	transporter	cpc
P48047	ATP6V1A	ATP synthase, H+ transporting, mitochondrial F1 complex, O subunit	Cytoplasm	transporter	cpc
Q15904	ATP6V1B1	ATPase, H+ transporting, lysosomal accessory protein 1	Cytoplasm	transporter	cpc
P27449	ATP6V1B2	ATPase, H+ transporting, lysosomal 16kDa, V0 subunit c	Cytoplasm	transporter	cpc
P61421	ATP6V1E1	ATPase, H+ transporting, lysosomal 38kDa, V0 subunit d1	Cytoplasm	transporter	cpc
P15313	ATP9B	ATPase, H+ transporting, lysosomal 56/58kDa, V1 subunit B1	Cytoplasm	transporter	cpc
P21281	ATXN10	ATPase, H+ transporting, lysosomal 56/58kDa, V1 subunit B2	Cytoplasm	transporter	cpc
P36543	ATXN2	ATPase, H+ transporting, lysosomal 31kDa, V1 subunit E1	Cytoplasm	transporter	cpc
O43861	ATXN7	ATPase, class II, type 9B	Cytoplasm	transporter	cpc
Q9UBB4	ATXN7L3	ataxin 10	Cytoplasm	other	cpc
Q5U676	BAG2	beta-1,3-glucuronyltransferase 3	Cytoplasm	enzyme	cpc
P15291	BAG3	UDP-Gal:betaGlcNAc beta 1,4- galactosyltransferase, polypeptide 1	Cytoplasm	enzyme	cpc
O95816	BAX	BCL2-associated athanogene 2	Cytoplasm	other	cpc
O95817	BBX	BCL2-associated athanogene 3	Cytoplasm	other	cpc
Q07812	BCOR	BCL2-associated X protein	Cytoplasm	transporter	cpc
P51572	BCR	B-cell receptor-associated protein 31	Cytoplasm	transporter	cpc
P54687	BDP1	branched chain amino-acid transaminase 1, cytosolic	Cytoplasm	enzyme	cpc
P11274	BLMH	breakpoint cluster region	Cytoplasm	kinase	cpc
O15155	BLVRB	Bet1 golgi vesicular membrane trafficking protein	Cytoplasm	transporter	cpc
P55957	BMS1	BH3 interacting domain death agonist	Cytoplasm	other	cpc
Q13867	BNIP1	bleomycin hydrolase	Cytoplasm	peptidase	cpc
P53004	BOLA2/BOLA2B	biliverdin reductase A	Cytoplasm	enzyme	cpc
P30043	BOP1	biliverdin reductase B	Cytoplasm	enzyme	cpc
Q12981	BRCA2	BCL2/adenovirus E1B 19kDa interacting protein 1	Cytoplasm	transporter	cpc
Q9H3K6	BRD1	bolA family member 2	Cytoplasm	other	cpc
Q8WUW1	BUB3	BRICK1, SCAR/WAVE actin-nucleating complex subunit	Cytoplasm	other	cpc
Q7L1Q6	C12orf5	basic leucine zipper and W2 domains 1	Cytoplasm	translation regulator	cpc
Q9Y6E2	C14orf166	basic leucine zipper and W2 domains 2	Cytoplasm	translation regulator	cpc
Q5XKP0	C7orf25	chromosome 19 open reading frame 70	Cytoplasm	other	cpc
Q07021	CACYBP	complement component 1, q subcomponent binding protein	Cytoplasm	transcription regulator	cpc
P27708	CAMK2D	carbamoyl-phosphate synthetase 2, aspartate transcarbamylase, and dihydroorotase	Cytoplasm	enzyme	cpc
Q05682	CAND1	caldesmon 1	Cytoplasm	other	cpc
P27797	CANX	calreticulin	Cytoplasm	transcription regulator	cpc
O43852	CAP1	calumenin	Cytoplasm	other	cpc
O43852-2	CAP2	calumenin	Cytoplasm	other	cpc
Q13557	CAPG	calcium/calmodulin-dependent protein kinase II delta	Cytoplasm	kinase	cpc
Q86VP6	CAPN1	cullin-associated and neddylation-dissociated 1	Cytoplasm	transcription regulator	cpc
P27824	CAPN2	calnexin	Cytoplasm	other	cpc
P07384	CAPZB	calpain 1, (mu/I) large subunit	Cytoplasm	peptidase	cpc
P17655	CARD6	calpain 2, (m/II) large subunit	Cytoplasm	peptidase	cpc
P04632	CARS	calpain, small subunit 1	Cytoplasm	peptidase	cpc
P52907	CASP5	capping protein (actin filament) muscle Z-line, alpha 1	Cytoplasm	other	cpc
P47755	CAST	capping protein (actin filament) muscle Z-line, alpha 2	Cytoplasm	other	cpc
P47756-2	CAT	capping protein (actin filament) muscle Z-line, beta	Cytoplasm	other	cpc
Q9BX69	CAV1	caspase recruitment domain family, member 6	Cytoplasm	other	cpc
P49589	CAV2	cysteinyl-tRNA synthetase	Cytoplasm	enzyme	cpc
Q6P4E1	CBFB	cancer susceptibility candidate 4	Cytoplasm	other	cpc
P51878	CBLL1	caspase 5, apoptosis-related cysteine peptidase	Cytoplasm	peptidase	cpc
P20810	CBR1	calpastatin	Cytoplasm	peptidase	cpc
P04040	CBX3	catalase	Cytoplasm	enzyme	cpc
P16152	CCDC47	carbonyl reductase 1	Cytoplasm	enzyme	cpc
B4DWL0	CCT2	coiled-coil domain containing 64	Cytoplasm	other	cpc
P78371	CCT8	chaperonin containing TCP1, subunit 2 (beta)	Cytoplasm	kinase	cpc
P49368	CD151	chaperonin containing TCP1, subunit 3 (gamma)	Cytoplasm	other	cpc
P50991	CD274	chaperonin containing TCP1, subunit 4 (delta)	Cytoplasm	other	cpc
P48643	CD44	chaperonin containing TCP1, subunit 5 (epsilon)	Cytoplasm	other	cpc
P40227	CD59	chaperonin containing TCP1, subunit 6A (zeta 1)	Cytoplasm	other	cpc
Q99832	CD63	chaperonin containing TCP1, subunit 7 (eta)	Cytoplasm	other	cpc
P50990	CD81	chaperonin containing TCP1, subunit 8 (theta)	Cytoplasm	enzyme	cpc
Q16543	CDK5RAP2	cell division cycle 37	Cytoplasm	other	cpc
P60953	CDK5RAP3	cell division cycle 42	Cytoplasm	enzyme	cpc
O14735	CDV3	CDP-diacylglycerol--inositol 3-phosphatidyltransferase	Cytoplasm	enzyme	cpc
Q96SN8	CELSR1	CDK5 regulatory subunit associated protein 2	Cytoplasm	other	cpc
Q9UKY7	CEP170	CDV3 homolog (mouse)	Cytoplasm	other	cpc
D3DND1	CEP41	CDV3 homolog (mouse)	Cytoplasm	other	cpc
Q9BYV8	CHCHD2	centrosomal protein 41kDa	Cytoplasm	other	cpc
Q96GE4	CHCHD3	centrosomal protein 95kDa	Cytoplasm	other	cpc
Q9Y6H1	CHP1	coiled-coil-helix-coiled-coil-helix domain containing 2	Cytoplasm	other	cpc
Q9NX63	CIC	coiled-coil-helix-coiled-coil-helix domain containing 3	Cytoplasm	other	cpc
Q3L8U1-2	CIRBP	chromodomain helicase DNA binding protein 9	Cytoplasm	other	cpc
Q9Y3E7	CISD1	charged multivesicular body protein 3	Cytoplasm	other	cpc
Q9H444	CISD2	charged multivesicular body protein 4B	Cytoplasm	other	cpc
Q9NZZ3	CKAP4	charged multivesicular body protein 5	Cytoplasm	other	cpc
Q96FZ7	CKAP5	charged multivesicular body protein 6	Cytoplasm	other	cpc
Q99653	CKB	calcineurin-like EF-hand protein 1	Cytoplasm	transporter	cpc
Q9NZ45	CLIC4	CDGSH iron sulfur domain 1	Cytoplasm	other	cpc
Q8N5K1	CLINT1	CDGSH iron sulfur domain 2	Cytoplasm	other	cpc
Q07065	CLPTM1	cytoskeleton-associated protein 4	Cytoplasm	other	cpc
P12277	CLTA	creatine kinase, brain	Cytoplasm	kinase	cpc
Q96S66	CLTC	chloride channel CLIC-like 1	Cytoplasm	ion channel	cpc
Q14677	CMPK1	clathrin interactor 1	Cytoplasm	other	cpc
Q8NCR9	CNDP2	clarin 3	Cytoplasm	other	cpc
Q96DG6	CNP	carboxymethylenebutenolidase homolog (Pseudomonas)	Cytoplasm	enzyme	cpc
Q96KP4	COL1A1	CNDP dipeptidase 2 (metallopeptidase M20 family)	Cytoplasm	peptidase	cpc
Q99439	COL1A2	calponin 2	Cytoplasm	other	cpc
Q15417	COL23A1	calponin 3, acidic	Cytoplasm	other	cpc
P09543	COL2A1	2',3'-cyclic nucleotide 3' phosphodiesterase	Cytoplasm	enzyme	cpc
Q8NBJ5	COPS4	collagen beta(1-O)galactosyltransferase 1	Cytoplasm	other	cpc
P21964	COPS7A	catechol-O-methyltransferase	Cytoplasm	enzyme	cpc
P53621	COPS8	coatomer protein complex, subunit alpha	Cytoplasm	transporter	cpc
P53618	COPZ1	coatomer protein complex, subunit beta 1	Cytoplasm	transporter	cpc
P35606	COPZ2	coatomer protein complex, subunit beta 2 (beta prime)	Cytoplasm	transporter	cpc
O14579	CORO1B	coatomer protein complex, subunit epsilon	Cytoplasm	transporter	cpc
Q9Y678	CORO1C	coatomer protein complex, subunit gamma 1	Cytoplasm	transporter	cpc
Q9UBF2	COTL1	coatomer protein complex, subunit gamma 2	Cytoplasm	transporter	cpc
Q9BT78	COX4I1	COP9 signalosome subunit 4	Cytoplasm	other	cpc
Q9UBW8	CPA4	COP9 signalosome subunit 7A	Cytoplasm	other	cpc
P61923	CPNE1	coatomer protein complex, subunit zeta 1	Cytoplasm	transporter	cpc
Q9P299	CPNE2	coatomer protein complex, subunit zeta 2	Cytoplasm	transporter	cpc
Q9BR76	CPNE3	coronin, actin binding protein, 1B	Cytoplasm	other	cpc
Q9ULV4	CPPED1	coronin, actin binding protein, 1C	Cytoplasm	other	cpc
Q14019	CPT1A	coactosin-like F-actin binding protein 1	Cytoplasm	other	cpc
P13073	CRACR2A	cytochrome c oxidase subunit IV isoform 1	Cytoplasm	enzyme	cpc
P14406	CREBZF	cytochrome c oxidase subunit VIIa polypeptide 2 (liver)	Cytoplasm	enzyme	cpc
Q8NE35-2	CRK	cytoplasmic polyadenylation element binding protein 3	Cytoplasm	translation regulator	cpc
Q96FN4	CRTAP	copine II	Cytoplasm	other	cpc
O75131	CRYAB	copine III	Cytoplasm	kinase	cpc
Q9BRF8	CRYZL1	calcineurin-like phosphoesterase domain containing 1	Cytoplasm	enzyme	cpc
P50416	CS	carnitine palmitoyltransferase 1A (liver)	Cytoplasm	enzyme	cpc
Q9BSW2-2	CSDE1	calcium release activated channel regulator 2A	Cytoplasm	other	cpc
P46108	CSPG4	v-crk avian sarcoma virus CT10 oncogene homolog	Cytoplasm	other	cpc
Q14194	CSRP1	collapsin response mediator protein 1	Cytoplasm	enzyme	cpc
O95825	CTHRC1	crystallin, zeta (quinone reductase)-like 1	Cytoplasm	enzyme	cpc
O75390	CTNNA1	citrate synthase	Cytoplasm	enzyme	cpc
O75534	CTNNB1	cold shock domain containing E1, RNA-binding	Cytoplasm	enzyme	cpc
P67870	CTPS1	casein kinase 2, beta polypeptide	Cytoplasm	kinase	cpc
P04080	CTSC	cystatin B (stefin B)	Cytoplasm	peptidase	cpc
P10619	CYB5R1	cathepsin A	Cytoplasm	peptidase	cpc
P07858	CYB5R3	cathepsin B	Cytoplasm	peptidase	cpc
Q6LAF9	CYCS	cathepsin B	Cytoplasm	peptidase	cpc
P53634	CYFIP1	cathepsin C	Cytoplasm	peptidase	cpc
P07339	CYGB	cathepsin D	Cytoplasm	peptidase	cpc
Q9UBR2	CYP3A4	cathepsin Z	Cytoplasm	peptidase	cpc
O43169	DAD1	cytochrome b5 type B (outer mitochondrial membrane)	Cytoplasm	enzyme	cpc
Q9UHQ9	DAK	cytochrome b5 reductase 1	Cytoplasm	enzyme	cpc
P00387	DARS	cytochrome b5 reductase 3	Cytoplasm	enzyme	cpc
P99999	DAZAP1	cytochrome c, somatic	Cytoplasm	transporter	cpc
Q7L576	DBI	cytoplasmic FMR1 interacting protein 1	Cytoplasm	other	cpc
Q8WWM9	DBN1	cytoglobin	Cytoplasm	transporter	cpc
P08684	DBNL	cytochrome P450, family 3, subfamily A, polypeptide 4	Cytoplasm	enzyme	cpc
Q96B18	DCDC5	dishevelled-binding antagonist of beta-catenin 3	Cytoplasm	other	cpc
P61803	DCLK1	defender against cell death 1	Cytoplasm	other	cpc
Q3LXA3	DCLK3	dihydroxyacetone kinase 2 homolog (S. cerevisiae)	Cytoplasm	kinase	cpc
P14868	DCLRE1A	aspartyl-tRNA synthetase	Cytoplasm	enzyme	cpc
P07108	DCTN1	diazepam binding inhibitor (GABA receptor modulator, acyl-CoA binding protein)	Cytoplasm	other	cpc
Q16643	DCTN2	drebrin 1	Cytoplasm	other	cpc
Q9UJU6	DCTN3	drebrin-like	Cytoplasm	other	cpc
Q9C098	DDT	doublecortin-like kinase 3	Cytoplasm	kinase	cpc
P32321	DDX1	dCMP deaminase	Cytoplasm	enzyme	cpc
Q14203	DDX12P	dynactin 1	Cytoplasm	other	cpc
Q13561	DDX17	dynactin 2 (p50)	Cytoplasm	other	cpc
P39656	DDX23	dolichyl-diphosphooligosaccharide--protein glycosyltransferase subunit (non-catalytic)	Cytoplasm	enzyme	cpc
P30046	DDX39B	D-dopachrome tautomerase	Cytoplasm	enzyme	cpc
A6NHG4	DDX3X	D-dopachrome tautomerase-like	Cytoplasm	other	cpc
O00571	DFNA5	DEAD (Asp-Glu-Ala-Asp) box helicase 3, X-linked	Cytoplasm	enzyme	cpc
Q16698	DHX38	2,4-dienoyl CoA reductase 1, mitochondrial	Cytoplasm	enzyme	cpc
Q6QHC5	DHX9	delta(4)-desaturase, sphingolipid 2	Cytoplasm	enzyme	cpc
Q9BUN8	DIAPH2	derlin 1	Cytoplasm	other	cpc
P17661	DIP2B	desmin	Cytoplasm	other	cpc
O60443	DKC1	deafness, autosomal dominant 5	Cytoplasm	other	cpc
Q96LJ7	DLAT	dehydrogenase/reductase (SDR family) member 1	Cytoplasm	enzyme	cpc
Q9BPW9	DLD	dehydrogenase/reductase (SDR family) member 9	Cytoplasm	enzyme	cpc
Q9NR28	DNAH3	diablo, IAP-binding mitochondrial protein	Cytoplasm	other	cpc
O60879	DNAH7	diaphanous-related formin 2	Cytoplasm	other	cpc
Q9P265	DNAJA1	DIP2 disco-interacting protein 2 homolog B (Drosophila)	Cytoplasm	other	cpc
P10515	DNAJB11	dihydrolipoamide S-acetyltransferase	Cytoplasm	enzyme	cpc
P09622	DNAJB14	dihydrolipoamide dehydrogenase	Cytoplasm	enzyme	cpc
P36957	DNAJC10	dihydrolipoamide S-succinyltransferase (E2 component of 2-oxo-glutarate complex)	Cytoplasm	enzyme	cpc
Q8WXX0	DNALI1	dynein, axonemal, heavy chain 7	Cytoplasm	other	cpc
Q9UBS4	DNM2	DnaJ (Hsp40) homolog, subfamily B, member 11	Cytoplasm	other	cpc
Q8IXB1	DPP3	DnaJ (Hsp40) homolog, subfamily C, member 10	Cytoplasm	enzyme	cpc
Q9NVH1	DPP4	DnaJ (Hsp40) homolog, subfamily C, member 11	Cytoplasm	other	cpc
O75165	DPP7	DnaJ (Hsp40) homolog, subfamily C, member 13	Cytoplasm	other	cpc
Q99615	DPP9	DnaJ (Hsp40) homolog, subfamily C, member 7	Cytoplasm	other	cpc
O14645	DPYD	dynein, axonemal, light intermediate chain 1	Cytoplasm	other	cpc
Q05193	DPYSL2	dynamin 1	Cytoplasm	enzyme	cpc
O00429	DPYSL3	dynamin 1-like	Cytoplasm	enzyme	cpc
O60762	DSTN	dolichyl-phosphate mannosyltransferase polypeptide 1, catalytic subunit	Cytoplasm	enzyme	cpc
Q9NY33	DTD1	dipeptidyl-peptidase 3	Cytoplasm	peptidase	cpc
Q9UHL4	DUSP3	dipeptidyl-peptidase 7	Cytoplasm	peptidase	cpc
Q86TI2	DYNC1H1	dipeptidyl-peptidase 9	Cytoplasm	peptidase	cpc
Q12882	DYNC1I2	dihydropyrimidine dehydrogenase	Cytoplasm	enzyme	cpc
Q16555	DYNC1LI1	dihydropyrimidinase-like 2	Cytoplasm	enzyme	cpc
E5RFU4	DYNC1LI2	dihydropyrimidinase-like 2	Cytoplasm	enzyme	cpc
Q59GB4	DYNLL1	dihydropyrimidinase-like 2	Cytoplasm	enzyme	cpc
Q14195	DYNLRB1	dihydropyrimidinase-like 3	Cytoplasm	enzyme	cpc
B3SXQ8	DYRK2	dihydropyrimidinase-like 3	Cytoplasm	enzyme	cpc
P60981	EARS2	destrin (actin depolymerizing factor)	Cytoplasm	other	cpc
Q8TEA8	ECE1	D-tyrosyl-tRNA deacylase 1	Cytoplasm	enzyme	cpc
P51452	ECI2	dual specificity phosphatase 3	Cytoplasm	phosphatase	cpc
Q14204	EDF1	dynein, cytoplasmic 1, heavy chain 1	Cytoplasm	peptidase	cpc
Q13409	EEA1	dynein, cytoplasmic 1, intermediate chain 2	Cytoplasm	other	cpc
Q9Y6G9	EEF1A1	dynein, cytoplasmic 1, light intermediate chain 1	Cytoplasm	other	cpc
O43237	EEF1B2	dynein, cytoplasmic 1, light intermediate chain 2	Cytoplasm	other	cpc
P63167	EEF1D	dynein, light chain, LC8-type 1	Cytoplasm	other	cpc
Q9NP97	EEF1E1	dynein, light chain, roadblock-type 1	Cytoplasm	other	cpc
Q92630	EEF1G	dual-specificity tyrosine-(Y)-phosphorylation regulated kinase 2	Cytoplasm	kinase	cpc
Q5JPH6	EFHD1	glutamyl-tRNA synthetase 2, mitochondrial	Cytoplasm	enzyme	cpc
P30084	EFTUD2	enoyl CoA hydratase, short chain, 1, mitochondrial	Cytoplasm	enzyme	cpc
O75521-2	EGLN1	enoyl-CoA delta isomerase 2	Cytoplasm	enzyme	cpc
Q15075	EHD2	early endosome antigen 1	Cytoplasm	other	cpc
P68104	EHD4	eukaryotic translation elongation factor 1 alpha 1	Cytoplasm	translation regulator	cpc
P24534	EIF1AD	eukaryotic translation elongation factor 1 beta 2	Cytoplasm	translation regulator	cpc
P29692	EIF1B	eukaryotic translation elongation factor 1 delta (guanine nucleotide exchange protein)	Cytoplasm	translation regulator	cpc
P29692-2	EIF2A	eukaryotic translation elongation factor 1 delta (guanine nucleotide exchange protein)	Cytoplasm	translation regulator	cpc
O43324	EIF2AK2	eukaryotic translation elongation factor 1 epsilon 1	Cytoplasm	translation regulator	cpc
P26641	EIF2B1	eukaryotic translation elongation factor 1 gamma	Cytoplasm	translation regulator	cpc
P13639	EIF2B4	eukaryotic translation elongation factor 2	Cytoplasm	translation regulator	cpc
Q9BUP0	EIF2S3	EF-hand domain family, member D1	Cytoplasm	other	cpc
Q9GZT9	EIF3C	egl-9 family hypoxia-inducible factor 1	Cytoplasm	enzyme	cpc
Q9H4M9	EIF3D	EH-domain containing 1	Cytoplasm	other	cpc
O60739	EIF3H	eukaryotic translation initiation factor 1B	Cytoplasm	translation regulator	cpc
Q9BY44	EIF3I	eukaryotic translation initiation factor 2A, 65kDa	Cytoplasm	translation regulator	cpc
P19525	EIF3J	eukaryotic translation initiation factor 2-alpha kinase 2	Cytoplasm	kinase	cpc
Q14232	EIF3K	eukaryotic translation initiation factor 2B, subunit 1 alpha, 26kDa	Cytoplasm	translation regulator	cpc
Q9UI10-2	EIF3L	eukaryotic translation initiation factor 2B, subunit 4 delta, 67kDa	Cytoplasm	other	cpc
P05198	EIF3M	eukaryotic translation initiation factor 2, subunit 1 alpha, 35kDa	Cytoplasm	translation regulator	cpc
P41091	EIF4A1	eukaryotic translation initiation factor 2, subunit 3 gamma, 52kDa	Cytoplasm	translation regulator	cpc
Q14152	EIF4A3	eukaryotic translation initiation factor 3, subunit A	Cytoplasm	other	cpc
P55884	EIF4E	eukaryotic translation initiation factor 3, subunit B	Cytoplasm	translation regulator	cpc
O15371	EIF4H	eukaryotic translation initiation factor 3, subunit D	Cytoplasm	other	cpc
P60228	EIF5	eukaryotic translation initiation factor 3, subunit E	Cytoplasm	other	cpc
O00303	EIF5A	eukaryotic translation initiation factor 3, subunit F	Cytoplasm	translation regulator	cpc
O75821	EIF5B	eukaryotic translation initiation factor 3, subunit G	Cytoplasm	other	cpc
O15372	EIF6	eukaryotic translation initiation factor 3, subunit H	Cytoplasm	other	cpc
Q13347	ELAVL1	eukaryotic translation initiation factor 3, subunit I	Cytoplasm	translation regulator	cpc
O75822	ELL2	eukaryotic translation initiation factor 3, subunit J	Cytoplasm	translation regulator	cpc
Q9UBQ5	ELL3	eukaryotic translation initiation factor 3, subunit K	Cytoplasm	translation regulator	cpc
Q9Y262	ELOVL1	eukaryotic translation initiation factor 3, subunit L	Cytoplasm	other	cpc
P60842	EMB	eukaryotic translation initiation factor 4A1	Cytoplasm	translation regulator	cpc
P06730	EMC2	eukaryotic translation initiation factor 4E	Cytoplasm	translation regulator	cpc
Q04637	EML5	eukaryotic translation initiation factor 4 gamma, 1	Cytoplasm	translation regulator	cpc
P78344	ENAH	eukaryotic translation initiation factor 4 gamma, 2	Cytoplasm	translation regulator	cpc
Q15056	ENDOD1	eukaryotic translation initiation factor 4H	Cytoplasm	translation regulator	cpc
P55010	ENG	eukaryotic translation initiation factor 5	Cytoplasm	translation regulator	cpc
P63241	ENO1	eukaryotic translation initiation factor 5A	Cytoplasm	translation regulator	cpc
O60841	ENO2	eukaryotic translation initiation factor 5B	Cytoplasm	translation regulator	cpc
P56537	ENSA	eukaryotic translation initiation factor 6	Cytoplasm	translation regulator	cpc
Q15717	EPB41L1	ELAV like RNA binding protein 1	Cytoplasm	other	cpc
Q9BW60	EPDR1	ELOVL fatty acid elongase 1	Cytoplasm	enzyme	cpc
Q6IA86	EPHA4	elongator acetyltransferase complex subunit 2	Cytoplasm	other	cpc
Q05BV3	ERGIC1	echinoderm microtubule associated protein like 5	Cytoplasm	other	cpc
P06733	ERLIN2	enolase 1, (alpha)	Cytoplasm	enzyme	cpc
P09104	ERMAP	enolase 2 (gamma, neuronal)	Cytoplasm	enzyme	cpc
O43768	ERO1L	endosulfine alpha	Cytoplasm	transporter	cpc
P07814	ETFA	glutamyl-prolyl-tRNA synthetase	Cytoplasm	enzyme	cpc
Q969X5	EWSR1	endoplasmic reticulum-golgi intermediate compartment (ERGIC) 1	Cytoplasm	other	cpc
Q9Y282	EXD3	ERGIC and golgi 3	Cytoplasm	other	cpc
Q96PL5	F3	erythroblast membrane-associated protein (Scianna blood group)	Cytoplasm	other	cpc
Q96HE7	FABP5	ERO1-like (S. cerevisiae)	Cytoplasm	enzyme	cpc
P30040	FADS1	endoplasmic reticulum protein 29	Cytoplasm	transporter	cpc
Q9BS26	FAF2	endoplasmic reticulum protein 44	Cytoplasm	enzyme	cpc
P10768	FAH	esterase D	Cytoplasm	enzyme	cpc
Q9BSJ8	FAM107B	extended synaptotagmin-like protein 1	Cytoplasm	other	cpc
P62495	FAM114A1	eukaryotic translation termination factor 1	Cytoplasm	translation regulator	cpc
P13804	FAM120A	electron-transfer-flavoprotein, alpha polypeptide	Cytoplasm	transporter	cpc
P38117	FAM129B	electron-transfer-flavoprotein, beta polypeptide	Cytoplasm	transporter	cpc
O95571	FAM162A	ethylmalonic encephalopathy 1	Cytoplasm	enzyme	cpc
Q01469	FARSA	fatty acid binding protein 5 (psoriasis-associated)	Cytoplasm	transporter	cpc
Q96CS3	FAS	Fas associated factor family member 2	Cytoplasm	other	cpc
P16930	FASN	fumarylacetoacetate hydrolase (fumarylacetoacetase)	Cytoplasm	enzyme	cpc
Q9NZB2	FBXL17	family with sequence similarity 120A	Cytoplasm	other	cpc
Q96TA1-2	FBXO43	family with sequence similarity 129, member B	Cytoplasm	other	cpc
Q96A26	FCGBP	family with sequence similarity 162, member A	Cytoplasm	other	cpc
Q12884	FGD6	fibroblast activation protein, alpha	Cytoplasm	peptidase	cpc
Q9Y285	FH	phenylalanyl-tRNA synthetase, alpha subunit	Cytoplasm	enzyme	cpc
Q9NSD9	FHL1	phenylalanyl-tRNA synthetase, beta subunit	Cytoplasm	enzyme	cpc
P49327	FIGNL1	fatty acid synthase	Cytoplasm	enzyme	cpc
P62861	FIS1	Finkel-Biskis-Reilly murine sarcoma virus (FBR-MuSV) ubiquitously expressed	Cytoplasm	other	cpc
A0JLQ4	FKBP7	FCH domain only 2	Cytoplasm	other	cpc
Q6P4F2	FKBP8	ferredoxin 1-like	Cytoplasm	transporter	cpc
P22570	FKBP9	ferredoxin reductase	Cytoplasm	enzyme	cpc
Q96AC1	FKBP9P1	fermitin family member 2	Cytoplasm	other	cpc
Q86UX7	FLII	fermitin family member 3	Cytoplasm	enzyme	cpc
Q6ZV73	FLNA	FYVE, RhoGEF and PH domain containing 6	Cytoplasm	other	cpc
P07954	FLNB	fumarate hydratase	Cytoplasm	enzyme	cpc
Q13642	FLNC	four and a half LIM domains 1	Cytoplasm	other	cpc
Q13642-1	FLOT1	four and a half LIM domains 1	Cytoplasm	other	cpc
Q9Y3D6	FNBP4	fission 1 (mitochondrial outer membrane) homolog (S. cerevisiae)	Cytoplasm	other	cpc
Q96AY3	FNDC3B	FK506 binding protein 10, 65 kDa	Cytoplasm	enzyme	cpc
Q9NYL4	FSCN1	FK506 binding protein 11, 19 kDa	Cytoplasm	enzyme	cpc
P62942	FSTL1	FK506 binding protein 1A, 12kDa	Cytoplasm	enzyme	cpc
Q9Y680	FUBP1	FK506 binding protein 7	Cytoplasm	enzyme	cpc
Q14318	FUBP3	FK506 binding protein 8, 38kDa	Cytoplasm	other	cpc
O95302	FUS	FK506 binding protein 9, 63 kDa	Cytoplasm	enzyme	cpc
P21333	G3BP1	filamin A, alpha	Cytoplasm	other	cpc
P21333-2	G3BP2	filamin A, alpha	Cytoplasm	other	cpc
O75369	G6PD	filamin B, beta	Cytoplasm	other	cpc
Q14315	GAA	filamin C, gamma	Cytoplasm	other	cpc
P31512	GALK1	flavin containing monooxygenase 4	Cytoplasm	enzyme	cpc
Q53EP0	GANAB	fibronectin type III domain containing 3B	Cytoplasm	other	cpc
Q16658	GAPDH	fascin actin-bundling protein 1	Cytoplasm	other	cpc
P02794	GART	ferritin, heavy polypeptide 1	Cytoplasm	enzyme	cpc
P02792	GAS7	ferritin, light polypeptide	Cytoplasm	enzyme	cpc
P21217	GBP1	fucosyltransferase 3 (galactoside 3(4)-L-fucosyltransferase, Lewis blood group)	Cytoplasm	enzyme	cpc
Q9BYC5	GCC2	fucosyltransferase 8 (alpha (1,6) fucosyltransferase)	Cytoplasm	enzyme	cpc
Q9UN86	GCN1L1	GTPase activating protein (SH3 domain) binding protein 2	Cytoplasm	enzyme	cpc
Q9UN86-2	GCNT7	GTPase activating protein (SH3 domain) binding protein 2	Cytoplasm	enzyme	cpc
P11413	GDI1	glucose-6-phosphate dehydrogenase	Cytoplasm	enzyme	cpc
P10253	GDI2	glucosidase, alpha; acid	Cytoplasm	enzyme	cpc
P51570	GFPT2	galactokinase 1	Cytoplasm	kinase	cpc
Q10472	GGH	polypeptide N-acetylgalactosaminyltransferase 1	Cytoplasm	enzyme	cpc
B3KV89	GGNBP2	polypeptide N-acetylgalactosaminyltransferase 14	Cytoplasm	enzyme	cpc
Q10471	GJA1	polypeptide N-acetylgalactosaminyltransferase 2	Cytoplasm	enzyme	cpc
Q14697	GLB1	glucosidase, alpha; neutral AB	Cytoplasm	enzyme	cpc
P04406	GLG1	glyceraldehyde-3-phosphate dehydrogenase	Cytoplasm	enzyme	cpc
P41250	GLIPR2	glycyl-tRNA synthetase	Cytoplasm	enzyme	cpc
P22102	GLO1	phosphoribosylglycinamide formyltransferase, phosphoribosylglycinamide synthetase, phosphoribosylaminoimidazole synthetase	Cytoplasm	enzyme	cpc
O60861	GLOD4	growth arrest-specific 7	Cytoplasm	transcription regulator	cpc
P04062	GLRX	glucosidase, beta, acid	Cytoplasm	enzyme	cpc
Q04446	GLRX3	glucan (1,4-alpha-), branching enzyme 1	Cytoplasm	enzyme	cpc
Q92538	GLS	golgi brefeldin A resistant guanine nucleotide exchange factor 1	Cytoplasm	other	cpc
P32455	GLUD1	guanylate binding protein 1, interferon-inducible	Cytoplasm	enzyme	cpc
Q8IWJ2	GMFB	GRIP and coiled-coil domain containing 2	Cytoplasm	other	cpc
P48507	GMIP	glutamate-cysteine ligase, modifier subunit	Cytoplasm	enzyme	cpc
E1NZA1	GMPPA	GCN1 general control of amino-acid synthesis 1-like 1 (yeast)	Cytoplasm	translation regulator	cpc
P31150	GMPS	GDP dissociation inhibitor 1	Cytoplasm	other	cpc
B4DH24	GNA11	GDP dissociation inhibitor 1	Cytoplasm	other	cpc
P50395	GNAI1	GDP dissociation inhibitor 2	Cytoplasm	other	cpc
Q06210	GNAI2	glutamine--fructose-6-phosphate transaminase 1	Cytoplasm	enzyme	cpc
O94808	GNAI3	glutamine-fructose-6-phosphate transaminase 2	Cytoplasm	enzyme	cpc
Q92820	GNAQ	gamma-glutamyl hydrolase (conjugase, folylpolygammaglutamyl hydrolase)	Cytoplasm	peptidase	cpc
P16278	GNB2	galactosidase, beta 1	Cytoplasm	enzyme	cpc
Q92896	GNB2L1	golgi glycoprotein 1	Cytoplasm	other	cpc
Q9H4G4	GNG12	GLI pathogenesis-related 2	Cytoplasm	other	cpc
Q04760	GNPDA1	glyoxalase I	Cytoplasm	enzyme	cpc
Q9HC38	GNPNAT1	glyoxalase domain containing 4	Cytoplasm	enzyme	cpc
P35754	GNS	glutaredoxin (thioltransferase)	Cytoplasm	enzyme	cpc
O76003	GOLGA2	glutaredoxin 3	Cytoplasm	enzyme	cpc
O94925	GOLGA3	glutaminase	Cytoplasm	enzyme	cpc
P00367	GOLGA4	glutamate dehydrogenase 1	Cytoplasm	enzyme	cpc
P60983	GOLIM4	glia maturation factor, beta	Cytoplasm	growth factor	cpc
Q9P107	GOLT1B	GEM interacting protein	Cytoplasm	enzyme	cpc
Q96IJ6	GON4L	GDP-mannose pyrophosphorylase A	Cytoplasm	enzyme	cpc
Q9Y5P6	GORASP2	GDP-mannose pyrophosphorylase B	Cytoplasm	enzyme	cpc
P08754	GPI	guanine nucleotide binding protein (G protein), alpha inhibiting activity polypeptide 3	Cytoplasm	enzyme	cpc
P63244	GPX1	guanine nucleotide binding protein (G protein), beta polypeptide 2-like 1	Cytoplasm	enzyme	cpc
P46926	GREM1	glucosamine-6-phosphate deaminase 1	Cytoplasm	enzyme	cpc
Q96EK6	GRHPR	glucosamine-phosphate N-acetyltransferase 1	Cytoplasm	enzyme	cpc
P15586	GRK5	glucosamine (N-acetyl)-6-sulfatase	Cytoplasm	enzyme	cpc
Q08379	GRN	golgin A2	Cytoplasm	other	cpc
Q08378	GRPEL1	golgin A3	Cytoplasm	transporter	cpc
Q13439	GSK3B	golgin A4	Cytoplasm	other	cpc
O00461	GSN	golgi integral membrane protein 4	Cytoplasm	other	cpc
Q9Y3E0	GSR	golgi transport 1B	Cytoplasm	other	cpc
Q3T8J9	GSS	gon-4-like (C. elegans)	Cytoplasm	other	cpc
Q9H8Y8	GSTK1	golgi reassembly stacking protein 2, 55kDa	Cytoplasm	other	cpc
P17174	GSTM2	glutamic-oxaloacetic transaminase 1, soluble	Cytoplasm	enzyme	cpc
P00505	GSTM3	glutamic-oxaloacetic transaminase 2, mitochondrial	Cytoplasm	enzyme	cpc
P43304	GSTP1	glycerol-3-phosphate dehydrogenase 2 (mitochondrial)	Cytoplasm	enzyme	cpc
P24298	H2AFY	glutamic-pyruvate transaminase (alanine aminotransferase)	Cytoplasm	enzyme	cpc
P07203	H2AFY2	glutathione peroxidase 1	Cytoplasm	enzyme	cpc
Q8TED1	HACD3	glutathione peroxidase 8 (putative)	Cytoplasm	enzyme	cpc
Q9UBQ7	HADHB	glyoxylate reductase/hydroxypyruvate reductase	Cytoplasm	enzyme	cpc
Q9HAV7	HCCS	GrpE-like 1, mitochondrial (E. coli)	Cytoplasm	other	cpc
P00390	HDLBP	glutathione reductase	Cytoplasm	enzyme	cpc
P48637	HEBP1	glutathione synthetase	Cytoplasm	enzyme	cpc
Q9Y2Q3	HEBP2	glutathione S-transferase kappa 1	Cytoplasm	enzyme	cpc
P28161	HECTD1	glutathione S-transferase mu 2 (muscle)	Cytoplasm	enzyme	cpc
P21266	HERC2	glutathione S-transferase mu 3 (brain)	Cytoplasm	enzyme	cpc
P78417	HEXA	glutathione S-transferase omega 1	Cytoplasm	enzyme	cpc
P09211	HEXB	glutathione S-transferase pi 1	Cytoplasm	enzyme	cpc
C7DJS2	HGS	glutathione S-transferase pi 1	Cytoplasm	enzyme	cpc
Q16774	HINT1	guanylate kinase 1	Cytoplasm	kinase	cpc
P46976	HIST1H1A	glycogenin 1	Cytoplasm	enzyme	cpc
P13807	HIST1H1B	glycogen synthase 1 (muscle)	Cytoplasm	enzyme	cpc
Q9P035	HIST1H2AC	3-hydroxyacyl-CoA dehydratase 3	Cytoplasm	enzyme	cpc
P40939	HIST3H2BB	hydroxyacyl-CoA dehydrogenase/3-ketoacyl-CoA thiolase/enoyl-CoA hydratase (trifunctional protein), alpha subunit	Cytoplasm	enzyme	cpc
P55084	HK1	hydroxyacyl-CoA dehydrogenase/3-ketoacyl-CoA thiolase/enoyl-CoA hydratase (trifunctional protein), beta subunit	Cytoplasm	enzyme	cpc
P12081	HLA-A	histidyl-tRNA synthetase	Cytoplasm	enzyme	cpc
Q9Y450	HM13	HBS1-like translational GTPase	Cytoplasm	translation regulator	cpc
P53701	HMCES	holocytochrome c synthase	Cytoplasm	enzyme	cpc
Q9NRV9	HMOX1	heme binding protein 1	Cytoplasm	other	cpc
Q9Y5Z4	HMOX2	heme binding protein 2	Cytoplasm	other	cpc
Q8ND39	HNRNPA0	HECT and RLD domain containing E3 ubiquitin protein ligase 2	Cytoplasm	enzyme	cpc
B4DVA7	HNRNPA1	hexosaminidase A (alpha polypeptide)	Cytoplasm	enzyme	cpc
P06865	HNRNPA2B1	hexosaminidase A (alpha polypeptide)	Cytoplasm	enzyme	cpc
P07686	HNRNPA3	hexosaminidase B (beta polypeptide)	Cytoplasm	enzyme	cpc
O14964	HNRNPAB	hepatocyte growth factor-regulated tyrosine kinase substrate	Cytoplasm	other	cpc
P31937	HNRNPC	3-hydroxyisobutyrate dehydrogenase	Cytoplasm	enzyme	cpc
P19367	HNRNPM	hexokinase 1	Cytoplasm	kinase	cpc
Q8TCT9	HP1BP3	histocompatibility (minor) 13	Cytoplasm	peptidase	cpc
P04035	HSD17B10	3-hydroxy-3-methylglutaryl-CoA reductase	Cytoplasm	enzyme	cpc
P09601	HSD17B12	heme oxygenase (decycling) 1	Cytoplasm	enzyme	cpc
P30519	HSD17B4	heme oxygenase (decycling) 2	Cytoplasm	enzyme	cpc
P00492	HYOU1	hypoxanthine phosphoribosyltransferase 1	Cytoplasm	enzyme	cpc
Q92902	IARS	Hermansky-Pudlak syndrome 1	Cytoplasm	other	cpc
Q99714	IDH2	hydroxysteroid (17-beta) dehydrogenase 10	Cytoplasm	enzyme	cpc
Q53GQ0	IDH3A	hydroxysteroid (17-beta) dehydrogenase 12	Cytoplasm	enzyme	cpc
P51659	IDH3B	hydroxysteroid (17-beta) dehydrogenase 4	Cytoplasm	enzyme	cpc
P07900	IER3IP1	heat shock protein 90kDa alpha (cytosolic), class A member 1	Cytoplasm	enzyme	cpc
P08238	IFI16	heat shock protein 90kDa alpha (cytosolic), class B member 1	Cytoplasm	enzyme	cpc
P14625	IFNA16	heat shock protein 90kDa beta (Grp94), member 1	Cytoplasm	other	cpc
P34931	IGBP1	heat shock 70kDa protein 1-like	Cytoplasm	other	cpc
P54652	IGF2BP1	heat shock 70kDa protein 2	Cytoplasm	other	cpc
P34932	IGF2BP2	heat shock 70kDa protein 4	Cytoplasm	other	cpc
P11021	IGF2BP3	heat shock 70kDa protein 5 (glucose-regulated protein, 78kDa)	Cytoplasm	enzyme	cpc
P11142	IGFBP3	heat shock 70kDa protein 8	Cytoplasm	enzyme	cpc
P38646	IGFBP4	heat shock 70kDa protein 9 (mortalin)	Cytoplasm	other	cpc
P04792	IGFBP5	heat shock 27kDa protein 1	Cytoplasm	other	cpc
O14558	IKBIP	heat shock protein, alpha-crystallin-related, B6	Cytoplasm	other	cpc
P10809	IL1B	heat shock 60kDa protein 1 (chaperonin)	Cytoplasm	enzyme	cpc
P61604	IL1R1	heat shock 10kDa protein 1	Cytoplasm	enzyme	cpc
Q92598	ILF2	heat shock 105kDa/110kDa protein 1	Cytoplasm	other	cpc
Q9Y4L1	IMMT	hypoxia up-regulated 1	Cytoplasm	other	cpc
P41252	IMPA1	isoleucyl-tRNA synthetase	Cytoplasm	enzyme	cpc
O75874	IMPDH2	isocitrate dehydrogenase 1 (NADP+), soluble	Cytoplasm	enzyme	cpc
P48735	INA	isocitrate dehydrogenase 2 (NADP+), mitochondrial	Cytoplasm	enzyme	cpc
P50213	INF2	isocitrate dehydrogenase 3 (NAD+) alpha	Cytoplasm	enzyme	cpc
O43837	INTS3	isocitrate dehydrogenase 3 (NAD+) beta	Cytoplasm	enzyme	cpc
Q9Y5U9	IPO5	immediate early response 3 interacting protein 1	Cytoplasm	other	cpc
P78318	ITGA2	immunoglobulin (CD79A) binding protein 1	Cytoplasm	phosphatase	cpc
Q9NZI8	ITGA3	insulin-like growth factor 2 mRNA binding protein 1	Cytoplasm	translation regulator	cpc
Q9Y6M1	ITGA4	insulin-like growth factor 2 mRNA binding protein 2	Cytoplasm	translation regulator	cpc
O00425	ITGA5	insulin-like growth factor 2 mRNA binding protein 3	Cytoplasm	translation regulator	cpc
Q70UQ0	IWS1	IKBKB interacting protein	Cytoplasm	other	cpc
Q70UQ0-4	JADE3	IKBKB interacting protein	Cytoplasm	other	cpc
A1L0T0	KATNBL1	ilvB (bacterial acetolactate synthase)-like	Cytoplasm	enzyme	cpc
Q16891	KCNN2	inner membrane protein, mitochondrial	Cytoplasm	other	cpc
P29218	KCNT1	inositol(myo)-1(or 4)-monophosphatase 1	Cytoplasm	phosphatase	cpc
Q9NX62	KCTD12	inositol monophosphatase domain containing 1	Cytoplasm	enzyme	cpc
P12268	KCTD4	IMP (inosine 5'-monophosphate) dehydrogenase 2	Cytoplasm	enzyme	cpc
Q16352	KCTD5	internexin neuronal intermediate filament protein, alpha	Cytoplasm	other	cpc
Q27J81	KDM3B	inverted formin, FH2 and WH2 domain containing	Cytoplasm	other	cpc
P46940	KIAA0226L	IQ motif containing GTPase activating protein 1	Cytoplasm	other	cpc
Q96AB3	KIAA0895L	isochorismatase domain containing 2	Cytoplasm	enzyme	cpc
Q15046	KPNA6	lysyl-tRNA synthetase	Cytoplasm	enzyme	cpc
O75449	KPNA7	katanin p60 (ATPase containing) subunit A 1	Cytoplasm	enzyme	cpc
Q9NXV2	KRT18	potassium channel tetramerization domain containing 5	Cytoplasm	other	cpc
Q2KHM9	KRT72	KIAA0753	Cytoplasm	other	cpc
Q9C0E8	L3HYPDH	KIAA1715	Cytoplasm	other	cpc
Q9H1H9	LACTB	kinesin family member 13A	Cytoplasm	transporter	cpc
O15066	LAMB1	kinesin family member 3B	Cytoplasm	transporter	cpc
Q12840	LAMC1	kinesin family member 5A	Cytoplasm	transporter	cpc
P33176	LAMP1	kinesin family member 5B	Cytoplasm	other	cpc
Q07866	LAMP2	kinesin light chain 1	Cytoplasm	other	cpc
B3KPK3	LAMTOR2	kelch-like family member 4	Cytoplasm	other	cpc
Q9P2J3	LAP3	kelch-like family member 9	Cytoplasm	other	cpc
P04264	LECT2	keratin 1, type II	Cytoplasm	other	cpc
P13645	LETM1	keratin 10, type I	Cytoplasm	other	cpc
P13646	LGALS1	keratin 13, type I	Cytoplasm	other	cpc
P02533	LGALS3	keratin 14, type I	Cytoplasm	other	cpc
P08779	LGMN	keratin 16, type I	Cytoplasm	other	cpc
P05783	LIMA1	keratin 18, type I	Cytoplasm	other	cpc
P13647	LIMS3/LIMS3L	keratin 5, type II	Cytoplasm	other	cpc
Q3KNV1	LIPC	keratin 7, type II	Cytoplasm	other	cpc
P08729	LMAN1	keratin 7, type II	Cytoplasm	other	cpc
Q3SY84	LMAN2	keratin 71, type II	Cytoplasm	other	cpc
Q14CN4	LMF2	keratin 72, type II	Cytoplasm	other	cpc
P83111	LNPEP	lactamase, beta	Cytoplasm	other	cpc
Q9Y2Q5	LOXL2	late endosomal/lysosomal adaptor, MAPK and MTOR activator 2	Cytoplasm	other	cpc
Q9UHA4	LOXL3	late endosomal/lysosomal adaptor, MAPK and MTOR activator 3	Cytoplasm	other	cpc
P28838	LPCAT1	leucine aminopeptidase 3	Cytoplasm	peptidase	cpc
Q9P2J5	LRP1	leucyl-tRNA synthetase	Cytoplasm	enzyme	cpc
Q14847	LRPAP1	LIM and SH3 protein 1	Cytoplasm	transporter	cpc
P00338	LRRC10B	lactate dehydrogenase A	Cytoplasm	enzyme	cpc
Q6ZMR3	LRRC45	lactate dehydrogenase A-like 6A	Cytoplasm	enzyme	cpc
P07195	LRRC47	lactate dehydrogenase B	Cytoplasm	enzyme	cpc
O95202	LRRC66	leucine zipper-EF-hand containing transmembrane protein 1	Cytoplasm	other	cpc
Q99538	LRRIQ3	legumain	Cytoplasm	peptidase	cpc
Q9UHB6	LRRK2	LIM domain and actin binding 1	Cytoplasm	other	cpc
P49257	LYPLA2	lectin, mannose-binding, 1	Cytoplasm	other	cpc
Q12907	LYVE1	lectin, mannose-binding 2	Cytoplasm	transporter	cpc
Q8WWI1	MAN1B1	LIM domain 7	Cytoplasm	enzyme	cpc
Q8WWI1-3	MAN2A1	LIM domain 7	Cytoplasm	enzyme	cpc
Q9UIQ6	MAN2B1	leucyl/cystinyl aminopeptidase	Cytoplasm	peptidase	cpc
A6NEC2	MAP1LC3A	aminopeptidase puromycin sensitive pseudogene	Cytoplasm	other	cpc
P36776	MAP2K1	lon peptidase 1, mitochondrial	Cytoplasm	peptidase	cpc
Q8NF37	MAP4K1	lysophosphatidylcholine acyltransferase 1	Cytoplasm	enzyme	cpc
P50851	MAP4K4	LPS-responsive vesicle trafficking, beach and anchor containing	Cytoplasm	other	cpc
P42704	MAPK6	leucine-rich pentatricopeptide repeat containing	Cytoplasm	other	cpc
Q96CN5	MAPRE1	leucine rich repeat containing 45	Cytoplasm	other	cpc
Q96AG4	MARCH9	leucine rich repeat containing 59	Cytoplasm	other	cpc
Q32MZ4	MARK4	leucine rich repeat (in FLII) interacting protein 1	Cytoplasm	other	cpc
Q5S007	MAST3	leucine-rich repeat kinase 2	Cytoplasm	kinase	cpc
P09960	MATK	leukotriene A4 hydrolase	Cytoplasm	enzyme	cpc
O95372	MCC	lysophospholipase II	Cytoplasm	enzyme	cpc
P20645	MCFD2	mannose-6-phosphate receptor (cation dependent)	Cytoplasm	transporter	cpc
Q9UPN3-2	MCM3	microtubule-actin crosslinking factor 1	Cytoplasm	enzyme	cpc
Q9UKM7	MEGF11	mannosidase, alpha, class 1B, member 1	Cytoplasm	enzyme	cpc
Q16706	METAP1	mannosidase, alpha, class 2A, member 1	Cytoplasm	enzyme	cpc
O00754	METTL18	mannosidase, alpha, class 2B, member 1	Cytoplasm	enzyme	cpc
P78559	MGAT5	microtubule-associated protein 1A	Cytoplasm	other	cpc
P46821	MGST1	microtubule-associated protein 1B	Cytoplasm	other	cpc
Q9H492	MGST3	microtubule-associated protein 1 light chain 3 alpha	Cytoplasm	other	cpc
Q02750	MIA3	mitogen-activated protein kinase kinase 1	Cytoplasm	kinase	cpc
P46734	MICAL1	mitogen-activated protein kinase kinase 3	Cytoplasm	kinase	cpc
Q13233	MICAL2	mitogen-activated protein kinase kinase kinase 1, E3 ubiquitin protein ligase	Cytoplasm	kinase	cpc
P27816	MIF	microtubule-associated protein 4	Cytoplasm	other	cpc
Q92918	MLEC	mitogen-activated protein kinase kinase kinase kinase 1	Cytoplasm	kinase	cpc
E7EN19	MMP1	mitogen-activated protein kinase kinase kinase kinase 4	Cytoplasm	kinase	cpc
Q3KQU3	MMP14	MAP7 domain containing 1	Cytoplasm	other	cpc
P28482	MOB1B	mitogen-activated protein kinase 1	Cytoplasm	kinase	cpc
Q16659	MOGS	mitogen-activated protein kinase 6	Cytoplasm	kinase	cpc
Q9UPT6	MOK	mitogen-activated protein kinase 8 interacting protein 3	Cytoplasm	other	cpc
Q15691	MORN3	microtubule-associated protein, RP/EB family, member 1	Cytoplasm	other	cpc
B3KR39	MPDU1	microtubule-associated protein, RP/EB family, member 2	Cytoplasm	other	cpc
Q86YJ5	MPP5	membrane-associated ring finger (C3HC4) 9	Cytoplasm	other	cpc
P49006	MRC2	MARCKS-like 1	Cytoplasm	other	cpc
Q96L34	MROH6	MAP/microtubule affinity-regulating kinase 4	Cytoplasm	kinase	cpc
P56192	MRPL12	methionyl-tRNA synthetase	Cytoplasm	enzyme	cpc
P31153	MRPS27	methionine adenosyltransferase II, alpha	Cytoplasm	enzyme	cpc
P42679	MRPS7	megakaryocyte-associated tyrosine kinase	Cytoplasm	kinase	cpc
P23508	MSX1	mutated in colorectal cancers	Cytoplasm	other	cpc
O15068	MT-ATP6	MCF.2 cell line derived transforming sequence-like	Cytoplasm	other	cpc
Q8NI22	MT-CO2	multiple coagulation factor deficiency 2	Cytoplasm	other	cpc
Q9ULC4	MTA2	malignant T cell amplified sequence 1	Cytoplasm	other	cpc
P40925	MTAP	malate dehydrogenase 1, NAD (soluble)	Cytoplasm	enzyme	cpc
P40926	MTBP	malate dehydrogenase 2, NAD (mitochondrial)	Cytoplasm	enzyme	cpc
P53582	MTDH	methionyl aminopeptidase 1	Cytoplasm	peptidase	cpc
Q09328	MTHFD2	mannosyl (alpha-1,6-)-glycoprotein beta-1,6-N-acetyl-glucosaminyltransferase	Cytoplasm	enzyme	cpc
P10620	MTIF2	microsomal glutathione S-transferase 1	Cytoplasm	enzyme	cpc
O14880	MTPN	microsomal glutathione S-transferase 3	Cytoplasm	enzyme	cpc
Q5JRA6	MTR	melanoma inhibitory activity family, member 3	Cytoplasm	other	cpc
Q8TDZ2	MUC4	microtubule associated monooxygenase, calponin and LIM domain containing 1	Cytoplasm	enzyme	cpc
O94851	MVP	microtubule associated monooxygenase, calponin and LIM domain containing 2	Cytoplasm	enzyme	cpc
Q7L9L4	MYH11	MOB kinase activator 1B	Cytoplasm	other	cpc
Q13724	MYH7	mannosyl-oligosaccharide glucosidase	Cytoplasm	enzyme	cpc
O75352	MYL6	mannose-P-dolichol utilization defect 1	Cytoplasm	other	cpc
Q6WCQ1	MYO1A	myosin phosphatase Rho interacting protein	Cytoplasm	other	cpc
P52815	MYO3A	mitochondrial ribosomal protein L12	Cytoplasm	other	cpc
B1AL06	MYO5A	mitochondrial ribosomal protein L43	Cytoplasm	translation regulator	cpc
Q92552	MYO5B	mitochondrial ribosomal protein S27	Cytoplasm	other	cpc
Q9Y2R9	MYO9B	mitochondrial ribosomal protein S7	Cytoplasm	other	cpc
P00846	NACA	ATP synthase F0 subunit 6	Cytoplasm	transporter	cpc
P00403	NAGA	cytochrome c oxidase subunit II	Cytoplasm	enzyme	cpc
P02795	NAGK	metallothionein 2A	Cytoplasm	other	cpc
Q96DY7	NAP1L1	MDM2 binding protein	Cytoplasm	other	cpc
Q9Y6C9	NAP1L4	mitochondrial carrier 2	Cytoplasm	other	cpc
Q86UE4	NAPA	metadherin	Cytoplasm	transcription regulator	cpc
P11586	NAPB	methylenetetrahydrofolate dehydrogenase (NADP+ dependent) 1, methenyltetrahydrofolate cyclohydrolase, formyltetrahydrofolate synthetase	Cytoplasm	enzyme	cpc
Q6UB35	NARS	methylenetetrahydrofolate dehydrogenase (NADP+ dependent) 1-like	Cytoplasm	enzyme	cpc
P13995	NCEH1	methylenetetrahydrofolate dehydrogenase (NADP+ dependent) 2, methenyltetrahydrofolate cyclohydrolase	Cytoplasm	enzyme	cpc
P46199	NCL	mitochondrial translational initiation factor 2	Cytoplasm	translation regulator	cpc
Q99707	NCOA7	5-methyltetrahydrofolate-homocysteine methyltransferase	Cytoplasm	enzyme	cpc
P35580	NECAP1	myosin, heavy chain 10, non-muscle	Cytoplasm	other	cpc
P35749	NECAP2	myosin, heavy chain 11, smooth muscle	Cytoplasm	other	cpc
P12883	NEDD8	myosin, heavy chain 7, cardiac muscle, beta	Cytoplasm	enzyme	cpc
P35579	NEK6	myosin, heavy chain 9, non-muscle	Cytoplasm	enzyme	cpc
O14950	NEK7	myosin, light chain 12B, regulatory	Cytoplasm	other	cpc
P60660	NENF	myosin, light chain 6, alkali, smooth muscle and non-muscle	Cytoplasm	other	cpc
B7Z6Z4	NES	myosin, light chain 6, alkali, smooth muscle and non-muscle	Cytoplasm	other	cpc
P24844	NEXN	myosin, light chain 9, regulatory	Cytoplasm	other	cpc
Q9UBC5	NFKB2	myosin IA	Cytoplasm	peptidase	cpc
O43795	NFKBIB	myosin IB	Cytoplasm	other	cpc
O00159	NFKBIE	myosin IC	Cytoplasm	other	cpc
D3DTH7	NHLRC2	myosin IC	Cytoplasm	other	cpc
Q8NEV4	NHP2	myosin IIIA	Cytoplasm	kinase	cpc
Q9Y4I1	NHP2L1	myosin VA (heavy chain 12, myoxin)	Cytoplasm	enzyme	cpc
Q9ULV0	NIPSNAP1	myosin VB	Cytoplasm	enzyme	cpc
Q13459	NIT2	myosin IXB	Cytoplasm	enzyme	cpc
Q8NFW9	NLGN1	myosin VIIA and Rab interacting protein	Cytoplasm	other	cpc
Q13765	NLRP14	nascent polypeptide-associated complex alpha subunit	Cytoplasm	transcription regulator	cpc
P17050	NME1	N-acetylgalactosaminidase, alpha-	Cytoplasm	enzyme	cpc
Q9UJ70	NMT1	N-acetylglucosamine kinase	Cytoplasm	kinase	cpc
Q9NR45	NOL4L	N-acetylneuraminic acid synthase	Cytoplasm	enzyme	cpc
Q99733	NONO	nucleosome assembly protein 1-like 4	Cytoplasm	other	cpc
P54920	NOP56	N-ethylmaleimide-sensitive factor attachment protein, alpha	Cytoplasm	transporter	cpc
Q9H115	NOP58	N-ethylmaleimide-sensitive factor attachment protein, beta	Cytoplasm	transporter	cpc
O43776	NPAT	asparaginyl-tRNA synthetase	Cytoplasm	enzyme	cpc
Q969V3	NPEPPS	nicalin	Cytoplasm	peptidase	cpc
O00483	NQO1	NDUFA4, mitochondrial complex associated	Cytoplasm	enzyme	cpc
Q9NX14	NRIP1	NADH dehydrogenase (ubiquinone) 1 beta subcomplex, 11, 17.3kDa	Cytoplasm	enzyme	cpc
O75489	NSF	NADH dehydrogenase (ubiquinone) Fe-S protein 3, 30kDa (NADH-coenzyme Q reductase)	Cytoplasm	enzyme	cpc
P19404	NSFL1C	NADH dehydrogenase (ubiquinone) flavoprotein 2, 24kDa	Cytoplasm	enzyme	cpc
Q9NVZ3	NT5C1A	NECAP endocytosis associated 2	Cytoplasm	other	cpc
Q9BPW8	OBSCN	nipsnap homolog 1 (C. elegans)	Cytoplasm	enzyme	cpc
Q9NQR4	OGDH	nitrilase family, member 2	Cytoplasm	enzyme	cpc
Q9BYT8	OLFML2A	neurolysin (metallopeptidase M3 family)	Cytoplasm	peptidase	cpc
P15531	OSBP	NME/NM23 nucleoside diphosphate kinase 1	Cytoplasm	kinase	cpc
P30419	OSTC	N-myristoyltransferase 1	Cytoplasm	enzyme	cpc
P40261	OSTF1	nicotinamide N-methyltransferase	Cytoplasm	enzyme	cpc
O15118	P4HA2	Niemann-Pick disease, type C1	Cytoplasm	transporter	cpc
P55786	PA2G4	aminopeptidase puromycin sensitive	Cytoplasm	peptidase	cpc
P15559	PACS1	NAD(P)H dehydrogenase, quinone 1	Cytoplasm	enzyme	cpc
P46459	PAFAH1B2	N-ethylmaleimide-sensitive factor	Cytoplasm	transporter	cpc
Q9UNZ2	PAICS	NSFL1 (p97) cofactor (p47)	Cytoplasm	other	cpc
Q9BXI3	PALB2	5'-nucleotidase, cytosolic IA	Cytoplasm	phosphatase	cpc
Q02818	PALM3	nucleobindin 1	Cytoplasm	other	cpc
Q9Y266	PAPPA	nudC nuclear distribution protein	Cytoplasm	other	cpc
Q9UKK9	PAPSS2	nudix (nucleoside diphosphate linked moiety X)-type motif 5	Cytoplasm	phosphatase	cpc
Q7Z417	PARK7	nuclear fragile X mental retardation protein interacting protein 2	Cytoplasm	other	cpc
P04181	PCDHGC3	ornithine aminotransferase	Cytoplasm	enzyme	cpc
Q5VST9	PCK2	obscurin, cytoskeletal calmodulin and titin-interacting RhoGEF	Cytoplasm	kinase	cpc
Q02218	PCMT1	oxoglutarate (alpha-ketoglutarate) dehydrogenase (lipoamide)	Cytoplasm	enzyme	cpc
Q9NTK5	PCSK7	Obg-like ATPase 1	Cytoplasm	other	cpc
O60313	PDAP1	optic atrophy 1 (autosomal dominant)	Cytoplasm	enzyme	cpc
P22059	PDCD5	oxysterol binding protein	Cytoplasm	other	cpc
Q9NRP0	PDCD6IP	oligosaccharyltransferase complex subunit (non-catalytic)	Cytoplasm	enzyme	cpc
Q96FW1	PDHA1	OTU deubiquitinase, ubiquitin aldehyde binding 1	Cytoplasm	enzyme	cpc
Q8WZ82	PDHB	ovarian tumor suppressor candidate 2	Cytoplasm	other	cpc
P13674	PDIA6	prolyl 4-hydroxylase, alpha polypeptide I	Cytoplasm	enzyme	cpc
O15460	PDLIM1	prolyl 4-hydroxylase, alpha polypeptide II	Cytoplasm	transporter	cpc
P07237	PDLIM2	prolyl 4-hydroxylase, beta polypeptide	Cytoplasm	enzyme	cpc
P11940	PDLIM4	poly(A) binding protein, cytoplasmic 1	Cytoplasm	translation regulator	cpc
Q13310	PDLIM5	poly(A) binding protein, cytoplasmic 4 (inducible form)	Cytoplasm	translation regulator	cpc
Q6VY07	PDS5A	phosphofurin acidic cluster sorting protein 1	Cytoplasm	other	cpc
P43034	PDXK	platelet-activating factor acetylhydrolase 1b, regulatory subunit 1 (45kDa)	Cytoplasm	enzyme	cpc
P68402	PDZD2	platelet-activating factor acetylhydrolase 1b, catalytic subunit 2 (30kDa)	Cytoplasm	enzyme	cpc
P22234	PEA15	phosphoribosylaminoimidazole carboxylase, phosphoribosylaminoimidazole succinocarboxamide synthetase	Cytoplasm	enzyme	cpc
Q13153	PEAR1	p21 protein (Cdc42/Rac)-activated kinase 1	Cytoplasm	kinase	cpc
Q58A45	PEX19	PAN3 poly(A) specific ribonuclease subunit	Cytoplasm	other	cpc
O43252	PFDN4	3'-phosphoadenosine 5'-phosphosulfate synthase 1	Cytoplasm	enzyme	cpc
O95340	PFDN5	3'-phosphoadenosine 5'-phosphosulfate synthase 2	Cytoplasm	enzyme	cpc
Q9NVD7	PFKL	parvin, alpha	Cytoplasm	other	cpc
Q16822	PGK1	phosphoenolpyruvate carboxykinase 2 (mitochondrial)	Cytoplasm	kinase	cpc
P22061	PGLS	protein-L-isoaspartate (D-aspartate) O-methyltransferase	Cytoplasm	enzyme	cpc
Q16549	PGM2	proprotein convertase subtilisin/kexin type 7	Cytoplasm	peptidase	cpc
Q9UHG3	PGM3	prenylcysteine oxidase 1	Cytoplasm	enzyme	cpc
Q13442	PGRMC1	PDGFA associated protein 1	Cytoplasm	other	cpc
Q8WUM4	PHB	programmed cell death 6 interacting protein	Cytoplasm	other	cpc
Q14432	PHB2	phosphodiesterase 3A, cGMP-inhibited	Cytoplasm	enzyme	cpc
P08559	PHC1	pyruvate dehydrogenase (lipoamide) alpha 1	Cytoplasm	enzyme	cpc
P11177	PHF10	pyruvate dehydrogenase (lipoamide) beta	Cytoplasm	enzyme	cpc
P30101	PHF5A	protein disulfide isomerase family A, member 3	Cytoplasm	peptidase	cpc
P13667	PHGDH	protein disulfide isomerase family A, member 4	Cytoplasm	enzyme	cpc
Q14554	PICALM	protein disulfide isomerase family A, member 5	Cytoplasm	enzyme	cpc
Q15084	PIK3CA	protein disulfide isomerase family A, member 6	Cytoplasm	enzyme	cpc
O00151	PIN1	PDZ and LIM domain 1	Cytoplasm	transcription regulator	cpc
Q96JY6	PIN4	PDZ and LIM domain 2 (mystique)	Cytoplasm	other	cpc
Q53GG5	PIPSL	PDZ and LIM domain 3	Cytoplasm	other	cpc
Q96HC4	PITPNM2	PDZ and LIM domain 5	Cytoplasm	other	cpc
Q9NR12	PIWIL4	PDZ and LIM domain 7 (enigma)	Cytoplasm	other	cpc
O00764	PKM	pyridoxal (pyridoxine, vitamin B6) kinase	Cytoplasm	kinase	cpc
Q15121	PLAT	phosphoprotein enriched in astrocytes 15	Cytoplasm	transporter	cpc
P30086	PLBD2	phosphatidylethanolamine binding protein 1	Cytoplasm	other	cpc
P12955	PLCE1	peptidase D	Cytoplasm	peptidase	cpc
O75381	PLD3	peroxisomal biogenesis factor 14	Cytoplasm	transcription regulator	cpc
P40855	PLD5	peroxisomal biogenesis factor 19	Cytoplasm	other	cpc
Q9UHV9	PLEC	prefoldin subunit 2	Cytoplasm	other	cpc
Q9NQP4	PLEKHA6	prefoldin subunit 4	Cytoplasm	other	cpc
O15212	PLIN2	prefoldin subunit 6	Cytoplasm	other	cpc
P17858	PLIN3	phosphofructokinase, liver	Cytoplasm	kinase	cpc
P08237	PLOD1	phosphofructokinase, muscle	Cytoplasm	kinase	cpc
Q01813	PLOD2	phosphofructokinase, platelet	Cytoplasm	kinase	cpc
P07737	PLOD3	profilin 1	Cytoplasm	other	cpc
P35080-2	PLP2	profilin 2	Cytoplasm	other	cpc
C9J712	PLS1	profilin 2	Cytoplasm	other	cpc
P18669	PLS3	phosphoglycerate mutase 1 (brain)	Cytoplasm	phosphatase	cpc
P52209	PM20D2	phosphogluconate dehydrogenase	Cytoplasm	enzyme	cpc
P00558	PML	phosphoglycerate kinase 1	Cytoplasm	kinase	cpc
O95336	PNMA2	6-phosphogluconolactonase	Cytoplasm	enzyme	cpc
P36871	PNP	phosphoglucomutase 1	Cytoplasm	enzyme	cpc
Q96G03	PNPLA6	phosphoglucomutase 2	Cytoplasm	enzyme	cpc
O95394	PNPLA8	phosphoglucomutase 3	Cytoplasm	enzyme	cpc
Q99623	PON2	prohibitin 2	Cytoplasm	transcription regulator	cpc
O43175	PPA1	phosphoglycerate dehydrogenase	Cytoplasm	enzyme	cpc
Q13492	PPFIA4	phosphatidylinositol binding clathrin assembly protein	Cytoplasm	other	cpc
P42336	PPFIBP1	phosphatidylinositol-4,5-bisphosphate 3-kinase, catalytic subunit alpha	Cytoplasm	kinase	cpc
O00562	PPIL1	phosphatidylinositol transfer protein, membrane-associated 1	Cytoplasm	transporter	cpc
Q9BZ72	PPIL3	phosphatidylinositol transfer protein, membrane-associated 2	Cytoplasm	enzyme	cpc
Q7Z3Z4	PPM1F	piwi-like RNA-mediated gene silencing 4	Cytoplasm	other	cpc
P14618	PPP1CA	pyruvate kinase, muscle	Cytoplasm	kinase	cpc
Q9NYI7	PPP1CB	pyruvate kinase, muscle	Cytoplasm	kinase	cpc
Q9Y263	PPP1R12A	phospholipase A2-activating protein	Cytoplasm	other	cpc
Q9P212	PPP1R7	phospholipase C, epsilon 1	Cytoplasm	enzyme	cpc
Q8IV08	PPP2CA	phospholipase D family, member 3	Cytoplasm	enzyme	cpc
Q15149	PPP2R1A	plectin	Cytoplasm	other	cpc
Q15149-3	PPP2R3A	plectin	Cytoplasm	other	cpc
Q15149-4	PPP2R4	plectin	Cytoplasm	other	cpc
O60664	PRAF2	perilipin 3	Cytoplasm	other	cpc
Q02809	PRDX1	procollagen-lysine, 2-oxoglutarate 5-dioxygenase 1	Cytoplasm	enzyme	cpc
O00469	PRDX2	procollagen-lysine, 2-oxoglutarate 5-dioxygenase 2	Cytoplasm	enzyme	cpc
O00469-2	PRDX3	procollagen-lysine, 2-oxoglutarate 5-dioxygenase 2	Cytoplasm	enzyme	cpc
Q96QU5	PRDX4	procollagen-lysine, 2-oxoglutarate 5-dioxygenase 2	Cytoplasm	enzyme	cpc
O60568	PRDX5	procollagen-lysine, 2-oxoglutarate 5-dioxygenase 3	Cytoplasm	enzyme	cpc
Q04941	PRDX6	proteolipid protein 2 (colonic epithelium-enriched)	Cytoplasm	transporter	cpc
P13797	PREX1	plastin 3	Cytoplasm	other	cpc
Q8IY17	PRKCH	patatin-like phospholipase domain containing 6	Cytoplasm	other	cpc
Q9NP80	PRKCSH	patatin-like phospholipase domain containing 8	Cytoplasm	enzyme	cpc
Q9H488	PRKDC	protein O-fucosyltransferase 1	Cytoplasm	enzyme	cpc
Q9Y2G5	PRMT1	protein O-fucosyltransferase 2	Cytoplasm	enzyme	cpc
P16435	PRPF19	P450 (cytochrome) oxidoreductase	Cytoplasm	enzyme	cpc
Q9BYX7	PRPS1	POTE ankyrin domain family, member K, pseudogene	Cytoplasm	other	cpc
Q15181	PRRC1	pyrophosphatase (inorganic) 1	Cytoplasm	enzyme	cpc
P62937	PSAP	peptidylprolyl isomerase A (cyclophilin A)	Cytoplasm	enzyme	cpc
P23284	PSAT1	peptidylprolyl isomerase B (cyclophilin B)	Cytoplasm	enzyme	cpc
P45877	PSMA1	peptidylprolyl isomerase C (cyclophilin C)	Cytoplasm	enzyme	cpc
Q9H2H8	PSMA3	peptidylprolyl isomerase (cyclophilin)-like 3	Cytoplasm	enzyme	cpc
P49593	PSMA4	protein phosphatase, Mg2+/Mn2+ dependent, 1F	Cytoplasm	phosphatase	cpc
P62136	PSMA6	protein phosphatase 1, catalytic subunit, alpha isozyme	Cytoplasm	phosphatase	cpc
P62140	PSMA7	protein phosphatase 1, catalytic subunit, beta isozyme	Cytoplasm	phosphatase	cpc
O14974	PSMA8	protein phosphatase 1, regulatory subunit 12A	Cytoplasm	phosphatase	cpc
P67775	PSMB5	protein phosphatase 2, catalytic subunit, alpha isozyme	Cytoplasm	phosphatase	cpc
P62714	PSMB6	protein phosphatase 2, catalytic subunit, beta isozyme	Cytoplasm	phosphatase	cpc
P30153	PSMB7	protein phosphatase 2, regulatory subunit A, alpha	Cytoplasm	phosphatase	cpc
Q15257	PSMC2	protein phosphatase 2A activator, regulatory subunit 4	Cytoplasm	phosphatase	cpc
Q08209	PSMC3	protein phosphatase 3, catalytic subunit, alpha isozyme	Cytoplasm	phosphatase	cpc
Q9UPN7	PSMC4	protein phosphatase 6, regulatory subunit 1	Cytoplasm	other	cpc
P50897	PSMC5	palmitoyl-protein thioesterase 1	Cytoplasm	enzyme	cpc
Q06830	PSMD1	peroxiredoxin 1	Cytoplasm	enzyme	cpc
P32119	PSMD11	peroxiredoxin 2	Cytoplasm	enzyme	cpc
P30048	PSMD12	peroxiredoxin 3	Cytoplasm	enzyme	cpc
Q13162	PSMD13	peroxiredoxin 4	Cytoplasm	enzyme	cpc
P30044	PSMD14	peroxiredoxin 5	Cytoplasm	enzyme	cpc
P30041	PSMD2	peroxiredoxin 6	Cytoplasm	enzyme	cpc
P48147	PSMD3	prolyl endopeptidase	Cytoplasm	peptidase	cpc
Q8TCU6	PSMD4	phosphatidylinositol-3,4,5-trisphosphate-dependent Rac exchange factor 1	Cytoplasm	other	cpc
Q13131	PSMD5	protein kinase, AMP-activated, alpha 1 catalytic subunit	Cytoplasm	kinase	cpc
P10644	PSMD6	protein kinase, cAMP-dependent, regulatory, type I, alpha	Cytoplasm	kinase	cpc
P13861	PSMD7	protein kinase, cAMP-dependent, regulatory, type II, alpha	Cytoplasm	kinase	cpc
Q969G5	PSMD9	protein kinase C, delta binding protein	Cytoplasm	other	cpc
P24723	PSME1	protein kinase C, eta	Cytoplasm	kinase	cpc
P14314	PSME2	protein kinase C substrate 80K-H	Cytoplasm	enzyme	cpc
O14744	PTDSS1	protein arginine methyltransferase 5	Cytoplasm	enzyme	cpc
O94903	PTGES3	proline synthetase co-transcribed homolog (bacterial)	Cytoplasm	enzyme	cpc
P60891	PTGS2	phosphoribosyl pyrophosphate synthetase 1	Cytoplasm	kinase	cpc
P48634	PTPN23	proline-rich coiled-coil 2A	Cytoplasm	other	cpc
Q9Y617	PTRH2	phosphoserine aminotransferase 1	Cytoplasm	enzyme	cpc
P25786	PTTG1IP	proteasome (prosome, macropain) subunit, alpha type, 1	Cytoplasm	peptidase	cpc
P25787	PTX3	proteasome (prosome, macropain) subunit, alpha type, 2	Cytoplasm	peptidase	cpc
P25788	PUF60	proteasome (prosome, macropain) subunit, alpha type, 3	Cytoplasm	peptidase	cpc
P25789	PURA	proteasome (prosome, macropain) subunit, alpha type, 4	Cytoplasm	peptidase	cpc
P28066	PXDN	proteasome (prosome, macropain) subunit, alpha type, 5	Cytoplasm	peptidase	cpc
P60900	PXN	proteasome (prosome, macropain) subunit, alpha type, 6	Cytoplasm	peptidase	cpc
O14818	PYCR1	proteasome (prosome, macropain) subunit, alpha type, 7	Cytoplasm	peptidase	cpc
P20618	PYGB	proteasome (prosome, macropain) subunit, beta type, 1	Cytoplasm	peptidase	cpc
P49721	PYGL	proteasome (prosome, macropain) subunit, beta type, 2	Cytoplasm	peptidase	cpc
P49720	QARS	proteasome (prosome, macropain) subunit, beta type, 3	Cytoplasm	peptidase	cpc
P28070	QDPR	proteasome (prosome, macropain) subunit, beta type, 4	Cytoplasm	peptidase	cpc
P28074	QPCTL	proteasome (prosome, macropain) subunit, beta type, 5	Cytoplasm	peptidase	cpc
Q99436	RAB11A	proteasome (prosome, macropain) subunit, beta type, 7	Cytoplasm	peptidase	cpc
Q99460	RAB2A	proteasome (prosome, macropain) 26S subunit, non-ATPase, 1	Cytoplasm	other	cpc
O00231	RAB31	proteasome (prosome, macropain) 26S subunit, non-ATPase, 11	Cytoplasm	other	cpc
O00232	RAB32	proteasome (prosome, macropain) 26S subunit, non-ATPase, 12	Cytoplasm	other	cpc
Q9UNM6	RAB3B	proteasome (prosome, macropain) 26S subunit, non-ATPase, 13	Cytoplasm	peptidase	cpc
O00487	RAB5A	proteasome (prosome, macropain) 26S subunit, non-ATPase, 14	Cytoplasm	peptidase	cpc
Q13200	RAB5B	proteasome (prosome, macropain) 26S subunit, non-ATPase, 2	Cytoplasm	other	cpc
O43242	RAB5C	proteasome (prosome, macropain) 26S subunit, non-ATPase, 3	Cytoplasm	other	cpc
P55036	RAB6A	proteasome (prosome, macropain) 26S subunit, non-ATPase, 4	Cytoplasm	other	cpc
Q15008	RAB6C/WTH3DI	proteasome (prosome, macropain) 26S subunit, non-ATPase, 6	Cytoplasm	enzyme	cpc
P51665	RAB7A	proteasome (prosome, macropain) 26S subunit, non-ATPase, 7	Cytoplasm	other	cpc
O00233	RAB8B	proteasome (prosome, macropain) 26S subunit, non-ATPase, 9	Cytoplasm	transcription regulator	cpc
Q06323	RAB9A	proteasome (prosome, macropain) activator subunit 1 (PA28 alpha)	Cytoplasm	other	cpc
Q9UL46	RABEP1	proteasome (prosome, macropain) activator subunit 2 (PA28 beta)	Cytoplasm	peptidase	cpc
P61289	RAC1	proteasome (prosome, macropain) activator subunit 3 (PA28 gamma; Ki)	Cytoplasm	peptidase	cpc
P48651	RAD23A	phosphatidylserine synthase 1	Cytoplasm	enzyme	cpc
Q15185	RAD23B	prostaglandin E synthase 3 (cytosolic)	Cytoplasm	enzyme	cpc
Q16647	RAD51AP1	prostaglandin I2 (prostacyclin) synthase	Cytoplasm	enzyme	cpc
Q14914	RAI14	prostaglandin reductase 1	Cytoplasm	enzyme	cpc
P35354	RALA	prostaglandin-endoperoxide synthase 2 (prostaglandin G/H synthase and cyclooxygenase)	Cytoplasm	enzyme	cpc
Q9H3S7	RALY	protein tyrosine phosphatase, non-receptor type 23	Cytoplasm	phosphatase	cpc
Q9Y3E5	RANBP2	peptidyl-tRNA hydrolase 2	Cytoplasm	enzyme	cpc
P49023	RASSF2	paxillin	Cytoplasm	other	cpc
P32322	RASSF8	pyrroline-5-carboxylate reductase 1	Cytoplasm	enzyme	cpc
Q96C36	RAVER1	pyrroline-5-carboxylate reductase family, member 2	Cytoplasm	enzyme	cpc
P11216	RBBP4	phosphorylase, glycogen; brain	Cytoplasm	enzyme	cpc
P06737	RBBP7	phosphorylase, glycogen, liver	Cytoplasm	enzyme	cpc
P47897	RBM28	glutaminyl-tRNA synthetase	Cytoplasm	enzyme	cpc
P09417	RBM3	quinoid dihydropteridine reductase	Cytoplasm	enzyme	cpc
Q9NXS2	RBM34	glutaminyl-peptide cyclotransferase-like	Cytoplasm	enzyme	cpc
P61026	RBM39	RAB10, member RAS oncogene family	Cytoplasm	enzyme	cpc
P62491	RBM8A	RAB11A, member RAS oncogene family	Cytoplasm	enzyme	cpc
Q9BXF6	RBMX	RAB11 family interacting protein 5 (class I)	Cytoplasm	other	cpc
P61106	RBMXL3	RAB14, member RAS oncogene family	Cytoplasm	enzyme	cpc
Q9NP72	RCHY1	RAB18, member RAS oncogene family	Cytoplasm	enzyme	cpc
P62820	RCN1	RAB1A, member RAS oncogene family	Cytoplasm	enzyme	cpc
Q9UL25	RCN2	RAB21, member RAS oncogene family	Cytoplasm	enzyme	cpc
P61019	RCN3	RAB2A, member RAS oncogene family	Cytoplasm	enzyme	cpc
Q13636	RDH11	RAB31, member RAS oncogene family	Cytoplasm	enzyme	cpc
Q13637	RDH16	RAB32, member RAS oncogene family	Cytoplasm	enzyme	cpc
P20337	RDX	RAB3B, member RAS oncogene family	Cytoplasm	enzyme	cpc
P20339	RECQL	RAB5A, member RAS oncogene family	Cytoplasm	enzyme	cpc
P61020	REEP1	RAB5B, member RAS oncogene family	Cytoplasm	enzyme	cpc
P51148	REEP5	RAB5C, member RAS oncogene family	Cytoplasm	enzyme	cpc
P20340	RELA	RAB6A, member RAS oncogene family	Cytoplasm	enzyme	cpc
Q9NRW1	RER1	RAB6B, member RAS oncogene family	Cytoplasm	enzyme	cpc
Q9H0N0	RERE	RAB6C, member RAS oncogene family	Cytoplasm	enzyme	cpc
P51149	REXO1L1P	RAB7A, member RAS oncogene family	Cytoplasm	enzyme	cpc
Q92930	RFC1	RAB8B, member RAS oncogene family	Cytoplasm	enzyme	cpc
P51151	RFTN1	RAB9A, member RAS oncogene family	Cytoplasm	enzyme	cpc
Q15276	RGS20	rabaptin, RAB GTPase binding effector protein 1	Cytoplasm	transporter	cpc
P15153	RHOA	ras-related C3 botulinum toxin substrate 2 (rho family, small GTP binding protein Rac2)	Cytoplasm	enzyme	cpc
P11233	RIC1	v-ral simian leukemia viral oncogene homolog A (ras related)	Cytoplasm	enzyme	cpc
Q5JS13-2	RIC8A	Ral GEF with PH domain and SH3 binding motif 1	Cytoplasm	other	cpc
P62834	RNF213	RAP1A, member of RAS oncogene family	Cytoplasm	enzyme	cpc
P61224	RNF24	RAP1B, member of RAS oncogene family	Cytoplasm	enzyme	cpc
P52306	RNH1	RAP1, GTP-GDP dissociation stimulator 1	Cytoplasm	other	cpc
P54136	RNPEP	arginyl-tRNA synthetase	Cytoplasm	enzyme	cpc
P98179	RPL10A	RNA binding motif (RNP1, RRM) protein 3	Cytoplasm	other	cpc
Q15293	RPL17	reticulocalbin 1, EF-hand calcium binding domain	Cytoplasm	other	cpc
Q14257	RPL18	reticulocalbin 2, EF-hand calcium binding domain	Cytoplasm	other	cpc
Q96D15	RPL18A	reticulocalbin 3, EF-hand calcium binding domain	Cytoplasm	other	cpc
Q8TC12	RPL19	retinol dehydrogenase 11 (all-trans/9-cis/11-cis)	Cytoplasm	enzyme	cpc
Q59FX7	RPL21	retinol dehydrogenase 16 (all-trans)	Cytoplasm	enzyme	cpc
P35241	RPL22	radixin	Cytoplasm	other	cpc
Q9H902	RPL23A	receptor accessory protein 1	Cytoplasm	other	cpc
B7Z241	RPL24	receptor accessory protein 1	Cytoplasm	other	cpc
O15258	RPL27A	retention in endoplasmic reticulum sorting receptor 1	Cytoplasm	other	cpc
O76081	RPL32	regulator of G-protein signaling 20	Cytoplasm	other	cpc
Q15382	RPL34	Ras homolog enriched in brain	Cytoplasm	enzyme	cpc
P61586	RPL35	ras homolog family member A	Cytoplasm	enzyme	cpc
P62745	RPL35A	ras homolog family member B	Cytoplasm	enzyme	cpc
P84095	RPL37A	ras homolog family member G	Cytoplasm	enzyme	cpc
Q8TCX5	RPL38	rhophilin, Rho GTPase binding protein 1	Cytoplasm	other	cpc
Q4ADV7	RPL4	RAB6A GEF complex partner 1	Cytoplasm	other	cpc
Q9NPQ8-4	RPL5	RIC8 guanine nucleotide exchange factor A	Cytoplasm	other	cpc
Q6R327	RPL6	RPTOR independent companion of MTOR, complex 2	Cytoplasm	other	cpc
Q5EBL4	RPL7	Rab interacting lysosomal protein-like 1	Cytoplasm	other	cpc
Q96DB5	RPL8	regulator of microtubule dynamics 1	Cytoplasm	other	cpc
Q63HN8	RPLP1	ring finger protein 213	Cytoplasm	enzyme	cpc
P13489	RPN1	ribonuclease/angiogenin inhibitor 1	Cytoplasm	other	cpc
Q9H4A4	RPN2	arginyl aminopeptidase (aminopeptidase B)	Cytoplasm	peptidase	cpc
Q13464	RPS10	Rho-associated, coiled-coil containing protein kinase 1	Cytoplasm	kinase	cpc
O75116	RPS11	Rho-associated, coiled-coil containing protein kinase 2	Cytoplasm	kinase	cpc
P56715	RPS12	retinitis pigmentosa 1 (autosomal dominant)	Cytoplasm	other	cpc
Q96AT9	RPS13	ribulose-5-phosphate-3-epimerase	Cytoplasm	enzyme	cpc
Q92834	RPS14	retinitis pigmentosa GTPase regulator	Cytoplasm	other	cpc
P27635	RPS15	ribosomal protein L10	Cytoplasm	other	cpc
F8W7C6	RPS15A	ribosomal protein L10	Cytoplasm	other	cpc
P62913	RPS17	ribosomal protein L11	Cytoplasm	other	cpc
P26373	RPS19	ribosomal protein L13	Cytoplasm	other	cpc
P40429	RPS2	ribosomal protein L13a	Cytoplasm	other	cpc
P50914	RPS21	ribosomal protein L14	Cytoplasm	other	cpc
Q6IPH7	RPS23	ribosomal protein L14	Cytoplasm	other	cpc
P61313	RPS24	ribosomal protein L15	Cytoplasm	other	cpc
P18621	RPS25	ribosomal protein L17	Cytoplasm	other	cpc
Q07020	RPS26	ribosomal protein L18	Cytoplasm	other	cpc
Q02543	RPS27	ribosomal protein L18a	Cytoplasm	other	cpc
P84098	RPS27A	ribosomal protein L19	Cytoplasm	other	cpc
P46778	RPS27L	ribosomal protein L21	Cytoplasm	other	cpc
P62829	RPS29	ribosomal protein L23	Cytoplasm	other	cpc
P83731	RPS3A	ribosomal protein L24	Cytoplasm	other	cpc
P61254	RPS4X	ribosomal protein L26	Cytoplasm	other	cpc
P61353	RPS4Y1	ribosomal protein L27	Cytoplasm	other	cpc
P47914	RPS6	ribosomal protein L29	Cytoplasm	other	cpc
P39023	RPS7	ribosomal protein L3	Cytoplasm	other	cpc
P62888	RPS8	ribosomal protein L30	Cytoplasm	other	cpc
P62899	RPS9	ribosomal protein L31	Cytoplasm	other	cpc
P62910	RPSA	ribosomal protein L32	Cytoplasm	other	cpc
P49207	RRAS	ribosomal protein L34	Cytoplasm	other	cpc
P42766	RRAS2	ribosomal protein L35	Cytoplasm	other	cpc
P18077	RRBP1	ribosomal protein L35a	Cytoplasm	other	cpc
Q9Y3U8	RSL1D1	ribosomal protein L36	Cytoplasm	other	cpc
P61513	RSU1	ribosomal protein L37a	Cytoplasm	other	cpc
P63173	RTCA	ribosomal protein L38	Cytoplasm	other	cpc
P36578	RTCB	ribosomal protein L4	Cytoplasm	enzyme	cpc
P46777	RTEL1	ribosomal protein L5	Cytoplasm	other	cpc
Q02878	RTN3	ribosomal protein L6	Cytoplasm	other	cpc
P62424	RUFY3	ribosomal protein L7a	Cytoplasm	other	cpc
P32969	RUVBL1	ribosomal protein L9	Cytoplasm	other	cpc
P05388	RUVBL2	ribosomal protein, large, P0	Cytoplasm	other	cpc
P05386	S100A10	ribosomal protein, large, P1	Cytoplasm	other	cpc
Q6FG99	S100A11	ribosomal protein, large, P1	Cytoplasm	other	cpc
P05387	S100A13	ribosomal protein, large, P2	Cytoplasm	other	cpc
P04843	S100A16	ribophorin I	Cytoplasm	enzyme	cpc
P04844	SACM1L	ribophorin II	Cytoplasm	enzyme	cpc
P46783	SAR1A	ribosomal protein S10	Cytoplasm	other	cpc
P62280	SAR1B	ribosomal protein S11	Cytoplasm	other	cpc
P25398	SARM1	ribosomal protein S12	Cytoplasm	other	cpc
P62263	SARS	ribosomal protein S14	Cytoplasm	translation regulator	cpc
P62841	SART1	ribosomal protein S15	Cytoplasm	other	cpc
P62244	SASS6	ribosomal protein S15a	Cytoplasm	other	cpc
P62249	SBDS	ribosomal protein S16	Cytoplasm	other	cpc
P0CW22	SCAMP1	ribosomal protein S17	Cytoplasm	other	cpc
P62269	SCAMP3	ribosomal protein S18	Cytoplasm	other	cpc
P39019	SCAPER	ribosomal protein S19	Cytoplasm	other	cpc
P15880	SCARB2	ribosomal protein S2	Cytoplasm	other	cpc
P60866	SCFD1	ribosomal protein S20	Cytoplasm	other	cpc
P63220	SCO2	ribosomal protein S21	Cytoplasm	other	cpc
P62266	SCP2	ribosomal protein S23	Cytoplasm	translation regulator	cpc
P62847	SCPEP1	ribosomal protein S24	Cytoplasm	other	cpc
P62851	SCRN1	ribosomal protein S25	Cytoplasm	other	cpc
P62854	SCYL1	ribosomal protein S26	Cytoplasm	other	cpc
P42677	SDF4	ribosomal protein S27	Cytoplasm	other	cpc
P62979	SDHA	ribosomal protein S27a	Cytoplasm	other	cpc
Q71UM5	SDHB	ribosomal protein S27-like	Cytoplasm	translation regulator	cpc
P62857	SDK2	ribosomal protein S28	Cytoplasm	other	cpc
P62273	SEC11A	ribosomal protein S29	Cytoplasm	other	cpc
P23396	SEC13	ribosomal protein S3	Cytoplasm	enzyme	cpc
P62701	SEC16A	ribosomal protein S4, X-linked	Cytoplasm	other	cpc
P22090	SEC22B	ribosomal protein S4, Y-linked 1	Cytoplasm	other	cpc
P46782	SEC23A	ribosomal protein S5	Cytoplasm	other	cpc
P62753	SEC24A	ribosomal protein S6	Cytoplasm	other	cpc
P62081	SEC24C	ribosomal protein S7	Cytoplasm	other	cpc
P62241	SEC24D	ribosomal protein S8	Cytoplasm	other	cpc
P46781	SEC31A	ribosomal protein S9	Cytoplasm	translation regulator	cpc
P08865	SEC61A1	ribosomal protein SA	Cytoplasm	translation regulator	cpc
P10301	SEC61B	related RAS viral (r-ras) oncogene homolog	Cytoplasm	enzyme	cpc
Q9P2E9	SEMA6D	ribosome binding protein 1	Cytoplasm	other	cpc
Q15404	RSU1	Ras suppressor protein 1	Cytoplasm	other	cpc
Q9Y3I0	RTCB	RNA 2',3'-cyclic phosphate and 5'-OH ligase	Cytoplasm	enzyme	cpc
O95197	RTN3	reticulon 3	Cytoplasm	other	cpc
Q9NQC3	RTN4	reticulon 4	Cytoplasm	other	cpc
P60903	SERPINB6	S100 calcium binding protein A10	Cytoplasm	other	cpc
P31949	SERPINB7	S100 calcium binding protein A11	Cytoplasm	other	cpc
Q99584	SERPINB8	S100 calcium binding protein A13	Cytoplasm	other	cpc
Q9NTJ5	SERPINE1	SAC1 suppressor of actin mutations 1-like (yeast)	Cytoplasm	phosphatase	cpc
Q9NR31	SERPINH1	secretion associated, Ras related GTPase 1A	Cytoplasm	enzyme	cpc
Q9Y6B6	SET	secretion associated, Ras related GTPase 1B	Cytoplasm	enzyme	cpc
P49591	SF3A1	seryl-tRNA synthetase	Cytoplasm	enzyme	cpc
Q6UVJ0	SF3B2	spindle assembly 6 homolog (C. elegans)	Cytoplasm	other	cpc
O15126	SFPQ	secretory carrier membrane protein 1	Cytoplasm	transporter	cpc
O14828	SFXN1	secretory carrier membrane protein 3	Cytoplasm	transporter	cpc
Q8WVM8	SGTA	sec1 family domain containing 1	Cytoplasm	transporter	cpc
O43819	SH3BGRL	SCO2 cytochrome c oxidase assembly protein	Cytoplasm	other	cpc
P22307	SH3BGRL3	sterol carrier protein 2	Cytoplasm	transporter	cpc
Q9HB40	SH3BP4	serine carboxypeptidase 1	Cytoplasm	peptidase	cpc
Q12765	SH3GL1	secernin 1	Cytoplasm	other	cpc
Q96KG9	SH3KBP1	SCY1-like 1 (S. cerevisiae)	Cytoplasm	kinase	cpc
Q9BRK5	SHMT1	stromal cell derived factor 4	Cytoplasm	other	cpc
P31040	SHMT2	succinate dehydrogenase complex, subunit A, flavoprotein (Fp)	Cytoplasm	enzyme	cpc
P21912	SIL1	succinate dehydrogenase complex, subunit B, iron sulfur (Ip)	Cytoplasm	enzyme	cpc
P67812	SKIV2L	SEC11 homolog A (S. cerevisiae)	Cytoplasm	peptidase	cpc
P55735	SKP1	SEC13 homolog (S. cerevisiae)	Cytoplasm	transporter	cpc
O76054	SLC12A1	SEC14-like 2 (S. cerevisiae)	Cytoplasm	transporter	cpc
O15027	SLC12A2	SEC16 homolog A (S. cerevisiae)	Cytoplasm	phosphatase	cpc
O75396	SLC15A3	SEC22 vesicle trafficking protein homolog B (S. cerevisiae) (gene/pseudogene)	Cytoplasm	other	cpc
Q15436	SLC16A1	Sec23 homolog A (S. cerevisiae)	Cytoplasm	transporter	cpc
O95486	SLC16A3	SEC24 family member A	Cytoplasm	transporter	cpc
P53992	SLC17A3	SEC24 family member C	Cytoplasm	transporter	cpc
O94855	SLC19A2	SEC24 family member D	Cytoplasm	transporter	cpc
O94979	SLC1A5	SEC31 homolog A (S. cerevisiae)	Cytoplasm	other	cpc
P61619	SLC25A1	Sec61 alpha 1 subunit (S. cerevisiae)	Cytoplasm	transporter	cpc
P60468	SLC25A11	Sec61 beta subunit	Cytoplasm	transporter	cpc
Q9UGP8	SLC25A12	SEC63 homolog (S. cerevisiae)	Cytoplasm	transporter	cpc
Q9P0V9	SLC25A3	septin 10	Cytoplasm	transcription regulator	cpc
Q15019	SLC25A4	septin 2	Cytoplasm	enzyme	cpc
O43236-5	SLC25A5	septin 4	Cytoplasm	enzyme	cpc
Q16181	SLC25A6	septin 7	Cytoplasm	other	cpc
Q9UHD8	SLC2A1	septin 9	Cytoplasm	enzyme	cpc
Q8NC51	SLC30A7	SERPINE1 mRNA binding protein 1	Cytoplasm	other	cpc
P30740	SLC34A1	serpin peptidase inhibitor, clade B (ovalbumin), member 1	Cytoplasm	other	cpc
P29508	SLC3A2	serpin peptidase inhibitor, clade B (ovalbumin), member 3	Cytoplasm	other	cpc
P35237	SLC4A1AP	serpin peptidase inhibitor, clade B (ovalbumin), member 6	Cytoplasm	other	cpc
O75635	SLC4A3	serpin peptidase inhibitor, clade B (ovalbumin), member 7	Cytoplasm	other	cpc
P50452	SLC7A5	serpin peptidase inhibitor, clade B (ovalbumin), member 8	Cytoplasm	other	cpc
P50453	SLIRP	serpin peptidase inhibitor, clade B (ovalbumin), member 9	Cytoplasm	other	cpc
Q9H9B4	SNRPC	sideroflexin 1	Cytoplasm	transporter	cpc
Q9BWM7	SNRPD1	sideroflexin 3	Cytoplasm	transporter	cpc
P51688	SNRPD2	N-sulfoglucosamine sulfohydrolase	Cytoplasm	enzyme	cpc
O43765	SNRPD3	small glutamine-rich tetratricopeptide repeat (TPR)-containing, alpha	Cytoplasm	other	cpc
O75368	SNRPE	SH3 domain binding glutamate-rich protein like	Cytoplasm	other	cpc
Q9P0V3	SNRPG	SH3-domain binding protein 4	Cytoplasm	other	cpc
Q99961	SNRPN	SH3-domain GRB2-like 1	Cytoplasm	other	cpc
Q96B97	SNX1	SH3-domain kinase binding protein 1	Cytoplasm	other	cpc
P34896	SNX18	serine hydroxymethyltransferase 1 (soluble)	Cytoplasm	enzyme	cpc
P34897	SNX2	serine hydroxymethyltransferase 2 (mitochondrial)	Cytoplasm	enzyme	cpc
Q9H173	SNX3	SIL1 nucleotide exchange factor	Cytoplasm	transporter	cpc
Q8IY34	SOS2	solute carrier family 15 (oligopeptide transporter), member 3	Cytoplasm	transporter	cpc
Q02978	SPATS2	solute carrier family 25 (mitochondrial carrier; oxoglutarate carrier), member 11	Cytoplasm	transporter	cpc
O75746	SPOP	solute carrier family 25 (aspartate/glutamate carrier), member 12	Cytoplasm	transporter	cpc
O43772	SPTAN1	solute carrier family 25 (carnitine/acylcarnitine translocase), member 20	Cytoplasm	transporter	cpc
Q6NUK1	SPTB	solute carrier family 25 (mitochondrial carrier; phosphate carrier), member 24	Cytoplasm	transporter	cpc
Q00325	SPTBN1	solute carrier family 25 (mitochondrial carrier; phosphate carrier), member 3	Cytoplasm	transporter	cpc
Q00325-2	SPTBN2	solute carrier family 25 (mitochondrial carrier; phosphate carrier), member 3	Cytoplasm	transporter	cpc
Q9BZJ4	SPTLC1	solute carrier family 25, member 39	Cytoplasm	other	cpc
P12235	SQRDL	solute carrier family 25 (mitochondrial carrier; adenine nucleotide translocator), member 4	Cytoplasm	transporter	cpc
P05141	SQSTM1	solute carrier family 25 (mitochondrial carrier; adenine nucleotide translocator), member 5	Cytoplasm	transporter	cpc
P12236	SRA1	solute carrier family 25 (mitochondrial carrier; adenine nucleotide translocator), member 6	Cytoplasm	transporter	cpc
Q8NEW0	SRM	solute carrier family 30 (zinc transporter), member 7	Cytoplasm	transporter	cpc
Q8N357	SRP54	solute carrier family 35, member F6	Cytoplasm	other	cpc
Q9GZT3	SRRM1	SRA stem-loop interacting RNA binding protein	Cytoplasm	other	cpc
P52788	SRSF5	spermine synthase	Cytoplasm	enzyme	cpc
Q13596	STAT3	sorting nexin 1	Cytoplasm	transporter	cpc
Q96RF0	STAU1	sorting nexin 18	Cytoplasm	transporter	cpc
O60749	STIM1	sorting nexin 2	Cytoplasm	transporter	cpc
O60493	STIP1	sorting nexin 3	Cytoplasm	transporter	cpc
Q9UNH7	STK10	sorting nexin 6	Cytoplasm	transporter	cpc
Q9Y5X1	STK26	sorting nexin 9	Cytoplasm	transporter	cpc
P00441	STMN1	superoxide dismutase 1, soluble	Cytoplasm	enzyme	cpc
P04179	STMN2	superoxide dismutase 2, mitochondrial	Cytoplasm	enzyme	cpc
O60504	STOM	sorbin and SH3 domain containing 3	Cytoplasm	other	cpc
Q07890	STOML2	son of sevenless homolog 2 (Drosophila)	Cytoplasm	other	cpc
O60271	STT3A	sperm associated antigen 9	Cytoplasm	other	cpc
Q86XZ4	STX18	spermatogenesis associated, serine-rich 2	Cytoplasm	other	cpc
O15020	SURF4	spectrin, beta, non-erythrocytic 2	Cytoplasm	other	cpc
O15269	SVEP1	serine palmitoyltransferase, long chain base subunit 1	Cytoplasm	enzyme	cpc
Q9Y6N5	SWAP70	sulfide quinone reductase-like (yeast)	Cytoplasm	enzyme	cpc
Q13501	SYNCRIP	sequestosome 1	Cytoplasm	transcription regulator	cpc
P30626	SYNE2	sorcin	Cytoplasm	transporter	cpc
P19623	SYNE3	spermidine synthase	Cytoplasm	enzyme	cpc
P37108	SYNM	signal recognition particle 14kDa (homologous Alu RNA binding protein)	Cytoplasm	other	cpc
P61011	SYNPO	signal recognition particle 54kDa	Cytoplasm	other	cpc
P49458	TAF5	signal recognition particle 9kDa	Cytoplasm	other	cpc
P08240	TAGAP	signal recognition particle receptor (docking protein)	Cytoplasm	other	cpc
Q9Y5M8	TAGLN	signal recognition particle receptor, B subunit	Cytoplasm	other	cpc
Q04837	TBCB	single-stranded DNA binding protein 1, mitochondrial	Cytoplasm	other	cpc
A2VEC9-2	TBL2	SCO-spondin	Cytoplasm	other	cpc
P43307	TBL3	signal sequence receptor, alpha	Cytoplasm	other	cpc
Q9UNL2	TBX3	signal sequence receptor, gamma (translocon-associated protein gamma)	Cytoplasm	other	cpc
P51571	TBX6	signal sequence receptor, delta	Cytoplasm	other	cpc
P50502	TCEB2	suppression of tumorigenicity 13 (colon carcinoma) (Hsp70 interacting protein)	Cytoplasm	other	cpc
Q99469	TCIRG1	SH3 and cysteine rich domain	Cytoplasm	other	cpc
P49675	TCP1	steroidogenic acute regulatory protein	Cytoplasm	transporter	cpc
Q9Y365	TECR	StAR-related lipid transfer (START) domain containing 10	Cytoplasm	other	cpc
O95793	TFG	staufen double-stranded RNA binding protein 1	Cytoplasm	transporter	cpc
P31948	TFRC	stress-induced phosphoprotein 1	Cytoplasm	other	cpc
O94804	TGFBI	serine/threonine kinase 10	Cytoplasm	kinase	cpc
P16949	TGM2	stathmin 1	Cytoplasm	other	cpc
Q8TCJ2	TIMM50	STT3B, subunit of the oligosaccharyltransferase complex (catalytic)	Cytoplasm	enzyme	cpc
Q9UNE7	TIMP1	STIP1 homology and U-box containing protein 1, E3 ubiquitin protein ligase	Cytoplasm	enzyme	cpc
Q86Y82	TIMP3	syntaxin 12	Cytoplasm	other	cpc
Q9P2W9	TJP1	syntaxin 18	Cytoplasm	transporter	cpc
P53597	TKT	succinate-CoA ligase, alpha subunit	Cytoplasm	enzyme	cpc
Q96I99	TLN1	succinate-CoA ligase, GDP-forming, beta subunit	Cytoplasm	enzyme	cpc
O15260	TM9SF3	surfeit 4	Cytoplasm	other	cpc
Q4LDE5	TM9SF4	sushi, von Willebrand factor type A, EGF and pentraxin domain containing 1	Cytoplasm	other	cpc
Q9UH65	TMBIM6	SWAP switching B-cell complex 70kDa subunit	Cytoplasm	other	cpc
O15061	TMED7	synemin, intermediate filament protein	Cytoplasm	other	cpc
Q8N3V7	TMED9	synaptopodin	Cytoplasm	other	cpc
Q8N103	TMEM165	T-cell activation RhoGTPase activating protein	Cytoplasm	other	cpc
Q01995	TMEM214	transgelin	Cytoplasm	other	cpc
P37802	TMEM237	transgelin 2	Cytoplasm	other	cpc
P37837	TMEM256	transaldolase 1	Cytoplasm	enzyme	cpc
O14907	TMEM64	Tax1 (human T-cell leukemia virus type I) binding protein 3	Cytoplasm	transcription regulator	cpc
Q5SZL6	TMX1	TBC1 domain family, member 7	Cytoplasm	other	cpc
O75347	TMX3	tubulin folding cofactor A	Cytoplasm	other	cpc
Q12788	TNFRSF19	transducin (beta)-like 3	Cytoplasm	peptidase	cpc
P17987	TOMM40	t-complex 1	Cytoplasm	other	cpc
Q9UIF3	TOP2B	tektin 2 (testicular)	Cytoplasm	other	cpc
Q92734	TOR1AIP2	TRK-fused gene	Cytoplasm	other	cpc
P21980	TPI1	transglutaminase 2	Cytoplasm	enzyme	cpc
O43493	TPM1	trans-golgi network protein 2	Cytoplasm	other	cpc
Q9Y5L4	TPP1	translocase of inner mitochondrial membrane 13 homolog (yeast)	Cytoplasm	transporter	cpc
O43615	TPR	translocase of inner mitochondrial membrane 44 homolog (yeast)	Cytoplasm	transporter	cpc
Q3ZCQ8	TPRN	translocase of inner mitochondrial membrane 50 homolog (S. cerevisiae)	Cytoplasm	phosphatase	cpc
O95049	TRAP1	tight junction protein 3	Cytoplasm	other	cpc
P29401	TRAPPC5	transketolase	Cytoplasm	enzyme	cpc
Q9HD45	TRIO	transmembrane 9 superfamily member 3	Cytoplasm	transporter	cpc
Q92544	TRIOBP	transmembrane 9 superfamily protein member 4	Cytoplasm	transporter	cpc
P49755	TRIP12	transmembrane emp24-like trafficking protein 10 (yeast)	Cytoplasm	transporter	cpc
Q15363	TRPC4	transmembrane emp24 domain trafficking protein 2	Cytoplasm	transporter	cpc
Q7Z7H5	TRPV2	transmembrane emp24 protein transport domain containing 4	Cytoplasm	transporter	cpc
Q9Y3A6	TSN	transmembrane emp24 protein transport domain containing 5	Cytoplasm	other	cpc
Q9Y3B3	TSR1	transmembrane emp24 protein transport domain containing 7	Cytoplasm	transporter	cpc
Q9BVK6	TST	transmembrane emp24 protein transport domain containing 9	Cytoplasm	transporter	cpc
Q9BVC6	TSTA3	transmembrane protein 109	Cytoplasm	other	cpc
Q8N2U0	TUBA1C	transmembrane protein 256	Cytoplasm	other	cpc
Q9NV96	TUBB	transmembrane protein 30A	Cytoplasm	other	cpc
P57088	TUBB2A	transmembrane protein 33	Cytoplasm	other	cpc
Q6YI46	TUBB4A	transmembrane protein 64	Cytoplasm	other	cpc
Q9NYL9	TUBB4B	tropomodulin 3 (ubiquitous)	Cytoplasm	other	cpc
Q9H3N1	TUBB6	thioredoxin-related transmembrane protein 1	Cytoplasm	enzyme	cpc
Q96JJ7	TUFM	thioredoxin-related transmembrane protein 3	Cytoplasm	enzyme	cpc
Q9NS69	TXNDC5	translocase of outer mitochondrial membrane 22 homolog (yeast)	Cytoplasm	transporter	cpc
O96008	TXNL1	translocase of outer mitochondrial membrane 40 homolog (yeast)	Cytoplasm	ion channel	cpc
B4DGM9	UAP1	torsin family 1, member A (torsin A)	Cytoplasm	enzyme	cpc
Q8NFQ8	UBA1	torsin A interacting protein 2	Cytoplasm	other	cpc
Q53FA7	UBA52	tumor protein p53 inducible protein 3	Cytoplasm	enzyme	cpc
O43399	UBAP2L	tumor protein D52-like 2	Cytoplasm	other	cpc
P60174-1	UBE2H	triosephosphate isomerase 1	Cytoplasm	enzyme	cpc
P09493	UBE2I	tropomyosin 1 (alpha)	Cytoplasm	other	cpc
P09493-6	UBE2K	tropomyosin 1 (alpha)	Cytoplasm	other	cpc
P06753	UBE2N	tropomyosin 3	Cytoplasm	other	cpc
P06753-2	UBE2O	tropomyosin 3	Cytoplasm	other	cpc
P67936	UBE2Q2	tropomyosin 4	Cytoplasm	other	cpc
O14773	UBE2V1	tripeptidyl peptidase I	Cytoplasm	peptidase	cpc
P13693	UBQLN2	tumor protein, translationally-controlled 1	Cytoplasm	other	cpc
Q15629	UBXN4	translocation associated membrane protein 1	Cytoplasm	other	cpc
Q5CAQ4	UCHL1	TNF receptor-associated protein 1	Cytoplasm	enzyme	cpc
Q8IUR0	UCHL3	trafficking protein particle complex 5	Cytoplasm	other	cpc
O75962	UGDH	trio Rho guanine nucleotide exchange factor	Cytoplasm	kinase	cpc
Q15642	UGP2	thyroid hormone receptor interactor 10	Cytoplasm	other	cpc
Q14669	UGT1A4	thyroid hormone receptor interactor 12	Cytoplasm	enzyme	cpc
Q16762	UQCRC2	thiosulfate sulfurtransferase (rhodanese)	Cytoplasm	enzyme	cpc
Q8WZ42	USMG5	titin	Cytoplasm	kinase	cpc
Q71U36	USO1	tubulin, alpha 1a	Cytoplasm	other	cpc
P68363	USP11	tubulin, alpha 1b	Cytoplasm	other	cpc
Q9BQE3	USP14	tubulin, alpha 1c	Cytoplasm	other	cpc
P07437	USP6NL	tubulin, beta class I	Cytoplasm	other	cpc
Q13885	USP8	tubulin, beta 2A class IIa	Cytoplasm	other	cpc
Q13509	USP9X	tubulin, beta 3 class III	Cytoplasm	other	cpc
P04350	UTRN	tubulin, beta 4A class IVa	Cytoplasm	other	cpc
P68371	UVSSA	tubulin, beta 4B class IVb	Cytoplasm	other	cpc
B3KML9	VAMP3	tubulin, beta 4B class IVb	Cytoplasm	other	cpc
Q9BUF5	VAPA	tubulin, beta 6 class V	Cytoplasm	other	cpc
Q2NKY5	VARS	tubulin, beta 6 class V	Cytoplasm	other	cpc
P49411	VASP	Tu translation elongation factor, mitochondrial	Cytoplasm	translation regulator	cpc
Q12792	VAT1L	twinfilin actin-binding protein 1	Cytoplasm	kinase	cpc
Q6IBS0	VBP1	twinfilin actin-binding protein 2	Cytoplasm	kinase	cpc
P10599	VCP	thioredoxin	Cytoplasm	enzyme	cpc
O95881	VCPIP1	thioredoxin domain containing 12 (endoplasmic reticulum)	Cytoplasm	enzyme	cpc
Q9BRA2	VDAC2	thioredoxin domain containing 17	Cytoplasm	enzyme	cpc
Q8NBS9	VDAC3	thioredoxin domain containing 5 (endoplasmic reticulum)	Cytoplasm	enzyme	cpc
O43396	VIM	thioredoxin-like 1	Cytoplasm	enzyme	cpc
Q16881	VIMP	thioredoxin reductase 1	Cytoplasm	enzyme	cpc
Q9BZF9	VLDLR	uveal autoantigen with coiled-coil domains and ankyrin repeats	Cytoplasm	other	cpc
P22314	VPS26A	ubiquitin-like modifier activating enzyme 1	Cytoplasm	enzyme	cpc
Q8TBC4	VPS29	ubiquitin-like modifier activating enzyme 3	Cytoplasm	enzyme	cpc
P62987	VPS35	ubiquitin A-52 residue ribosomal protein fusion product 1	Cytoplasm	enzyme	cpc
A0AVT1	WARS	ubiquitin-like modifier activating enzyme 6	Cytoplasm	enzyme	cpc
P61086	WDR36	ubiquitin-conjugating enzyme E2K	Cytoplasm	transcription regulator	cpc
P61081	WDR61	ubiquitin-conjugating enzyme E2M	Cytoplasm	enzyme	cpc
P61088	WDR62	ubiquitin-conjugating enzyme E2N	Cytoplasm	enzyme	cpc
F8VV71	WDR7	ubiquitin-conjugating enzyme E2N	Cytoplasm	enzyme	cpc
Q9UMX0	XPO1	ubiquilin 1	Cytoplasm	other	cpc
Q04323	XRCC5	UBX domain protein 1	Cytoplasm	other	cpc
P09936	XRN2	ubiquitin carboxyl-terminal esterase L1 (ubiquitin thiolesterase)	Cytoplasm	peptidase	cpc
P15374	YARS	ubiquitin carboxyl-terminal esterase L3 (ubiquitin thiolesterase)	Cytoplasm	peptidase	cpc
Q92890	YBX1	ubiquitin fusion degradation 1 like (yeast)	Cytoplasm	peptidase	cpc
P61960	YBX3	ubiquitin-fold modifier 1	Cytoplasm	other	cpc
Q9NYU2	YKT6	UDP-glucose glycoprotein glucosyltransferase 1	Cytoplasm	enzyme	cpc
Q16851	YWHAB	UDP-glucose pyrophosphorylase 2	Cytoplasm	enzyme	cpc
P22310	YWHAE	UDP glucuronosyltransferase 1 family, polypeptide A4	Cytoplasm	enzyme	cpc
Q8IWX7	YWHAH	unc-45 homolog B (C. elegans)	Cytoplasm	other	cpc
P14927	YWHAQ	ubiquinol-cytochrome c reductase binding protein	Cytoplasm	enzyme	cpc
P31930	YWHAZ	ubiquinol-cytochrome c reductase core protein I	Cytoplasm	enzyme	cpc
P22695	ZEB1	ubiquinol-cytochrome c reductase core protein II	Cytoplasm	enzyme	cpc
P47985	ZFAND4	ubiquinol-cytochrome c reductase, Rieske iron-sulfur polypeptide 1	Cytoplasm	enzyme	cpc
P07919	ZFP1	ubiquinol-cytochrome c reductase hinge protein	Cytoplasm	enzyme	cpc
O14949	ZFPL1	ubiquinol-cytochrome c reductase, complex III subunit VII, 9.5kDa	Cytoplasm	enzyme	cpc
Q96IX5	ZKSCAN1	up-regulated during skeletal muscle growth 5 homolog (mouse)	Cytoplasm	other	cpc
O60763	ZMAT4	USO1 vesicle transport factor	Cytoplasm	transporter	cpc
P54578	ZNF185	ubiquitin specific peptidase 14 (tRNA-guanine transglycosylase)	Cytoplasm	peptidase	cpc
P45974	ZNF20	ubiquitin specific peptidase 5 (isopeptidase T)	Cytoplasm	peptidase	cpc
P40818	ZNF205	ubiquitin specific peptidase 8	Cytoplasm	peptidase	cpc
P26640	ZNF594	valyl-tRNA synthetase	Cytoplasm	enzyme	cpc
P61758	ZNF641	von Hippel-Lindau binding protein 1	Cytoplasm	other	cpc
P55072	ZNF721	valosin containing protein	Cytoplasm	enzyme	cpc
Q96JH7	ZPR1	valosin containing protein (p97)/p47 complex interacting protein 1	Cytoplasm	peptidase	cpc
P21796	ZRANB3	voltage-dependent anion channel 1	Cytoplasm	ion channel	cpc
P45880	ZSCAN5D	voltage-dependent anion channel 2	Cytoplasm	ion channel	cpc
Q9Y277	ZSWIM1	voltage-dependent anion channel 3	Cytoplasm	ion channel	cpc
P08670	ZYX	vimentin	Cytoplasm	other	cpc
Q9BQE4		VCP-interacting membrane protein	Cytoplasm	other	cpc
Q9BQB6		vitamin K epoxide reductase complex, subunit 1	Cytoplasm	enzyme	cpc
Q709C8		vacuolar protein sorting 13 homolog C (S. cerevisiae)	Cytoplasm	other	cpc
O75436		vacuolar protein sorting 26 homolog A (S. pombe)	Cytoplasm	transporter	cpc
Q9UBQ0		vacuolar protein sorting 29 homolog (S. cerevisiae)	Cytoplasm	transporter	cpc
Q96QK1		vacuolar protein sorting 35 homolog (S. cerevisiae)	Cytoplasm	transporter	cpc
P23381		tryptophanyl-tRNA synthetase	Cytoplasm	enzyme	cpc
C9JLM6		WW domain binding protein 1	Cytoplasm	other	cpc
Q8IWB7		WD repeat and FYVE domain containing 1	Cytoplasm	other	cpc
Q8TAF3		WD repeat domain 48	Cytoplasm	other	cpc
Q9Y4E6		WD repeat domain 7	Cytoplasm	other	cpc
F5H213		WW domain containing E3 ubiquitin protein ligase 2	Cytoplasm	enzyme	cpc
Q9NQW7		X-prolyl aminopeptidase (aminopeptidase P) 1, soluble	Cytoplasm	peptidase	cpc
P54577		tyrosyl-tRNA synthetase	Cytoplasm	enzyme	cpc
O95070		Yip1 interacting factor homolog A (S. cerevisiae)	Cytoplasm	other	cpc
O15498		YKT6 v-SNARE homolog (S. cerevisiae)	Cytoplasm	enzyme	cpc
P31946		tyrosine 3-monooxygenase/tryptophan 5-monooxygenase activation protein, beta	Cytoplasm	transcription regulator	cpc
P62258		tyrosine 3-monooxygenase/tryptophan 5-monooxygenase activation protein, epsilon	Cytoplasm	other	cpc
P61981		tyrosine 3-monooxygenase/tryptophan 5-monooxygenase activation protein, gamma	Cytoplasm	other	cpc
Q04917		tyrosine 3-monooxygenase/tryptophan 5-monooxygenase activation protein, eta	Cytoplasm	transcription regulator	cpc
P27348		tyrosine 3-monooxygenase/tryptophan 5-monooxygenase activation protein, theta	Cytoplasm	other	cpc
P63104		tyrosine 3-monooxygenase/tryptophan 5-monooxygenase activation protein, zeta	Cytoplasm	enzyme	cpc
O95159		zinc finger protein-like 1	Cytoplasm	other	cpc
P49588	AARS	alanyl-tRNA synthetase	Cytoplasm	enzyme	msc
Q9UDR5	AASS	aminoadipate-semialdehyde synthase	Cytoplasm	enzyme	msc
P61221	ABCE1	ATP-binding cassette, sub-family E (OABP), member 1	Cytoplasm	transporter	msc
Q8NE71	ABCF1	ATP-binding cassette, sub-family F (GCN20), member 1	Cytoplasm	transporter	msc
Q96IU4	ABHD14B	abhydrolase domain containing 14B	Cytoplasm	enzyme	msc
P49748	ACADVL	acyl-CoA dehydrogenase, very long chain	Cytoplasm	enzyme	msc
P24752	ACAT1	acetyl-CoA acetyltransferase 1	Cytoplasm	enzyme	msc
Q9H3P7	ACBD3	acyl-CoA binding domain containing 3	Cytoplasm	other	msc
P53396	ACLY	ATP citrate lyase	Cytoplasm	enzyme	msc
P21399	ACO1	aconitase 1, soluble	Cytoplasm	enzyme	msc
Q99798	ACO2	aconitase 2, mitochondrial	Cytoplasm	enzyme	msc
O00154	ACOT7	acyl-CoA thioesterase 7	Cytoplasm	enzyme	msc
O95573	ACSL3	acyl-CoA synthetase long-chain family member 3	Cytoplasm	enzyme	msc
P68133	ACTA1	actin, alpha 1, skeletal muscle	Cytoplasm	other	msc
P62736	ACTA2	actin, alpha 2, smooth muscle, aorta	Cytoplasm	other	msc
P60709	ACTB	actin, beta	Cytoplasm	other	msc
B4DW52	ACTB	actin, beta	Cytoplasm	other	msc
Q9UE89	ACTB	actin, beta	Cytoplasm	other	msc
P12814	ACTN1	actinin, alpha 1	Cytoplasm	other	msc
O43707	ACTN4	actinin, alpha 4	Cytoplasm	other	msc
P61163	ACTR1A	ARP1 actin-related protein 1 homolog A, centractin alpha (yeast)	Cytoplasm	other	msc
P35611	ADD1	adducin 1 (alpha)	Cytoplasm	other	msc
Q9UEY8	ADD3	adducin 3 (gamma)	Cytoplasm	other	msc
P11766	ADH5	alcohol dehydrogenase 5 (class III), chi polypeptide	Cytoplasm	enzyme	msc
P30566	ADSL	adenylosuccinate lyase	Cytoplasm	enzyme	msc
P30520	ADSS	adenylosuccinate synthase	Cytoplasm	enzyme	msc
Q8N556	AFAP1	actin filament associated protein 1	Cytoplasm	other	msc
Q5U5Z8	AGBL2	ATP/GTP binding protein-like 2	Cytoplasm	enzyme	msc
P23526	AHCY	adenosylhomocysteinase	Cytoplasm	enzyme	msc
P00568	AK1	adenylate kinase 1	Cytoplasm	kinase	msc
P27144	AK4	adenylate kinase 4	Cytoplasm	kinase	msc
Q02952	AKAP12	A kinase (PRKA) anchor protein 12	Cytoplasm	transporter	msc
Q9Y2D5	AKAP2/PALM2-AKAP2	A kinase (PRKA) anchor protein 2	Cytoplasm	other	msc
P14550	AKR1A1	aldo-keto reductase family 1, member A1 (aldehyde reductase)	Cytoplasm	enzyme	msc
P15121	AKR1B1	aldo-keto reductase family 1, member B1 (aldose reductase)	Cytoplasm	enzyme	msc
Q04828	AKR1C1/AKR1C2	aldo-keto reductase family 1, member C2	Cytoplasm	enzyme	msc
O43488	AKR7A2	aldo-keto reductase family 7, member A2 (aflatoxin aldehyde reductase)	Cytoplasm	enzyme	msc
P54886	ALDH18A1	aldehyde dehydrogenase 18 family, member A1	Cytoplasm	kinase	msc
Q3SY69	ALDH1L2	aldehyde dehydrogenase 1 family, member L2	Cytoplasm	enzyme	msc
P49419-2	ALDH7A1	aldehyde dehydrogenase 7 family, member A1	Cytoplasm	enzyme	msc
P49189	ALDH9A1	aldehyde dehydrogenase 9 family, member A1	Cytoplasm	enzyme	msc
P04075	ALDOA	aldolase A, fructose-bisphosphate	Cytoplasm	enzyme	msc
P09972	ALDOC	aldolase C, fructose-bisphosphate	Cytoplasm	enzyme	msc
Q8TCU4	ALMS1	Alstrom syndrome 1	Cytoplasm	other	msc
O15084-1	ANKRD28	ankyrin repeat domain 28	Cytoplasm	other	msc
Q10567	AP1B1	adaptor-related protein complex 1, beta 1 subunit	Cytoplasm	transporter	msc
O95782	AP2A1	adaptor-related protein complex 2, alpha 1 subunit	Cytoplasm	transporter	msc
O94973	AP2A2	adaptor-related protein complex 2, alpha 2 subunit	Cytoplasm	transporter	msc
P63010	AP2B1	adaptor-related protein complex 2, beta 1 subunit	Cytoplasm	transporter	msc
Q96CW1	AP2M1	adaptor-related protein complex 2, mu 1 subunit	Cytoplasm	transporter	msc
O00203	AP3B1	adaptor-related protein complex 3, beta 1 subunit	Cytoplasm	transporter	msc
Q13367	AP3B2	adaptor-related protein complex 3, beta 2 subunit	Cytoplasm	transporter	msc
O14617	AP3D1	adaptor-related protein complex 3, delta 1 subunit	Cytoplasm	transporter	msc
Q9Y2T2	AP3M1	adaptor-related protein complex 3, mu 1 subunit	Cytoplasm	transporter	msc
P13798	APEH	N-acylaminoacyl-peptide hydrolase	Cytoplasm	peptidase	msc
Q9BZZ5	API5	apoptosis inhibitor 5	Cytoplasm	other	msc
P07741	APRT	adenine phosphoribosyltransferase	Cytoplasm	enzyme	msc
P48444	ARCN1	archain 1	Cytoplasm	other	msc
P84077	ARF1	ADP-ribosylation factor 1	Cytoplasm	enzyme	msc
P18085	ARF4	ADP-ribosylation factor 4	Cytoplasm	enzyme	msc
Q8N6T3	ARFGAP1	ADP-ribosylation factor GTPase activating protein 1	Cytoplasm	transporter	msc
Q07960	ARHGAP1	Rho GTPase activating protein 1	Cytoplasm	other	msc
Q7Z5H3	ARHGAP22	Rho GTPase activating protein 22	Cytoplasm	other	msc
Q9UNA1	ARHGAP26	Rho GTPase activating protein 26	Cytoplasm	other	msc
P52565	ARHGDIA	Rho GDP dissociation inhibitor (GDI) alpha	Cytoplasm	other	msc
Q92888	ARHGEF1	Rho guanine nucleotide exchange factor (GEF) 1	Cytoplasm	other	msc
P40616	ARL1	ADP-ribosylation factor-like 1	Cytoplasm	enzyme	msc
O75915	ARL6IP5	ADP-ribosylation-like factor 6 interacting protein 5	Cytoplasm	other	msc
Q9UH62	ARMCX3	armadillo repeat containing, X-linked 3	Cytoplasm	other	msc
Q92747	ARPC1A	actin related protein 2/3 complex, subunit 1A, 41kDa	Cytoplasm	other	msc
O15143	ARPC1B	actin related protein 2/3 complex, subunit 1B, 41kDa	Cytoplasm	other	msc
O15144	ARPC2	actin related protein 2/3 complex, subunit 2, 34kDa	Cytoplasm	other	msc
O15145	ARPC3	actin related protein 2/3 complex, subunit 3, 21kDa	Cytoplasm	other	msc
O15511	ARPC5	actin related protein 2/3 complex, subunit 5, 16kDa	Cytoplasm	other	msc
P15289	ARSA	arylsulfatase A	Cytoplasm	enzyme	msc
Q13510	ASAH1	N-acylsphingosine amidohydrolase (acid ceramidase) 1	Cytoplasm	enzyme	msc
B4DY32	ASNS	asparagine synthetase (glutamine-hydrolyzing)	Cytoplasm	enzyme	msc
Q9BZE9	ASPSCR1	alveolar soft part sarcoma chromosome region, candidate 1	Cytoplasm	other	msc
P00966	ASS1	argininosuccinate synthase 1	Cytoplasm	enzyme	msc
P31939	ATIC	5-aminoimidazole-4-carboxamide ribonucleotide formyltransferase/IMP cyclohydrolase	Cytoplasm	enzyme	msc
B4DP06	ATIC	5-aminoimidazole-4-carboxamide ribonucleotide formyltransferase/IMP cyclohydrolase	Cytoplasm	enzyme	msc
Q6DD88	ATL3	atlastin GTPase 3	Cytoplasm	other	msc
O00244	ATOX1	ATX1 antioxidant protein 1 homolog (yeast)	Cytoplasm	transporter	msc
O14983	ATP2A1	ATPase, Ca++ transporting, cardiac muscle, fast twitch 1	Cytoplasm	transporter	msc
P16615	ATP2A2	ATPase, Ca++ transporting, cardiac muscle, slow twitch 2	Cytoplasm	transporter	msc
P25705	ATP5A1	ATP synthase, H+ transporting, mitochondrial F1 complex, alpha subunit 1, cardiac muscle	Cytoplasm	transporter	msc
P06576	ATP5B	ATP synthase, H+ transporting, mitochondrial F1 complex, beta polypeptide	Cytoplasm	transporter	msc
P36542	ATP5C1	ATP synthase, H+ transporting, mitochondrial F1 complex, gamma polypeptide 1	Cytoplasm	transporter	msc
P30049	ATP5D	ATP synthase, H+ transporting, mitochondrial F1 complex, delta subunit	Cytoplasm	transporter	msc
P24539	ATP5F1	ATP synthase, H+ transporting, mitochondrial Fo complex, subunit B1	Cytoplasm	transporter	msc
P18859	ATP5J	ATP synthase, H+ transporting, mitochondrial Fo complex, subunit F6	Cytoplasm	transporter	msc
O75964	ATP5L	ATP synthase, H+ transporting, mitochondrial Fo complex, subunit G	Cytoplasm	transporter	msc
P48047	ATP5O	ATP synthase, H+ transporting, mitochondrial F1 complex, O subunit	Cytoplasm	transporter	msc
P27449	ATP6V0C	ATPase, H+ transporting, lysosomal 16kDa, V0 subunit c	Cytoplasm	transporter	msc
P61421	ATP6V0D1	ATPase, H+ transporting, lysosomal 38kDa, V0 subunit d1	Cytoplasm	transporter	msc
P15313	ATP6V1B1	ATPase, H+ transporting, lysosomal 56/58kDa, V1 subunit B1	Cytoplasm	transporter	msc
P21281	ATP6V1B2	ATPase, H+ transporting, lysosomal 56/58kDa, V1 subunit B2	Cytoplasm	transporter	msc
P36543	ATP6V1E1	ATPase, H+ transporting, lysosomal 31kDa, V1 subunit E1	Cytoplasm	transporter	msc
O75348	ATP6V1G1	ATPase, H+ transporting, lysosomal 13kDa, V1 subunit G1	Cytoplasm	transporter	msc
Q9UBB4	ATXN10	ataxin 10	Cytoplasm	other	msc
O95816	BAG2	BCL2-associated athanogene 2	Cytoplasm	other	msc
O95817	BAG3	BCL2-associated athanogene 3	Cytoplasm	other	msc
C9JFK9	BAG3	BCL2-associated athanogene 3	Cytoplasm	other	msc
Q07812	BAX	BCL2-associated X protein	Cytoplasm	transporter	msc
P51572	BCAP31	B-cell receptor-associated protein 31	Cytoplasm	transporter	msc
P54687	BCAT1	branched chain amino-acid transaminase 1, cytosolic	Cytoplasm	enzyme	msc
P55957	BID	BH3 interacting domain death agonist	Cytoplasm	other	msc
P53004	BLVRA	biliverdin reductase A	Cytoplasm	enzyme	msc
P30043	BLVRB	biliverdin reductase B (flavin reductase (NADPH))	Cytoplasm	enzyme	msc
Q13895	BYSL	bystin-like	Cytoplasm	other	msc
Q7L1Q6	BZW1	basic leucine zipper and W2 domains 1	Cytoplasm	translation regulator	msc
Q07021	C1QBP	complement component 1, q subcomponent binding protein	Cytoplasm	transcription regulator	msc
Q9Y3I0	C22orf28	chromosome 22 open reading frame 28	Cytoplasm	enzyme	msc
P27708	CAD	carbamoyl-phosphate synthetase 2, aspartate transcarbamylase, and dihydroorotase	Cytoplasm	enzyme	msc
Q05682	CALD1	caldesmon 1	Cytoplasm	other	msc
P27797	CALR	calreticulin	Cytoplasm	transcription regulator	msc
O43852	CALU	calumenin	Cytoplasm	other	msc
Q13557	CAMK2D	calcium/calmodulin-dependent protein kinase II delta	Cytoplasm	kinase	msc
Q86VP6	CAND1	cullin-associated and neddylation-dissociated 1	Cytoplasm	transcription regulator	msc
P27824	CANX	calnexin	Cytoplasm	other	msc
P07384	CAPN1	calpain 1, (mu/I) large subunit	Cytoplasm	peptidase	msc
P17655	CAPN2	calpain 2, (m/II) large subunit	Cytoplasm	peptidase	msc
P04632	CAPNS1	calpain, small subunit 1	Cytoplasm	peptidase	msc
P52907	CAPZA1	capping protein (actin filament) muscle Z-line, alpha 1	Cytoplasm	other	msc
P47755	CAPZA2	capping protein (actin filament) muscle Z-line, alpha 2	Cytoplasm	other	msc
P47756-2	CAPZB	capping protein (actin filament) muscle Z-line, beta	Cytoplasm	other	msc
Q9Y2V2	CARHSP1	calcium regulated heat stable protein 1, 24kDa	Cytoplasm	other	msc
P49589	CARS	cysteinyl-tRNA synthetase	Cytoplasm	enzyme	msc
P51878	CASP5	caspase 5, apoptosis-related cysteine peptidase	Cytoplasm	peptidase	msc
P20810	CAST	calpastatin	Cytoplasm	peptidase	msc
P04040	CAT	catalase	Cytoplasm	enzyme	msc
P16152	CBR1	carbonyl reductase 1	Cytoplasm	enzyme	msc
P78371	CCT2	chaperonin containing TCP1, subunit 2 (beta)	Cytoplasm	kinase	msc
P49368	CCT3	chaperonin containing TCP1, subunit 3 (gamma)	Cytoplasm	other	msc
P50991	CCT4	chaperonin containing TCP1, subunit 4 (delta)	Cytoplasm	other	msc
P48643	CCT5	chaperonin containing TCP1, subunit 5 (epsilon)	Cytoplasm	other	msc
P40227	CCT6A	chaperonin containing TCP1, subunit 6A (zeta 1)	Cytoplasm	other	msc
Q99832	CCT7	chaperonin containing TCP1, subunit 7 (eta)	Cytoplasm	other	msc
P50990	CCT8	chaperonin containing TCP1, subunit 8 (theta)	Cytoplasm	enzyme	msc
Q16543	CDC37	cell division cycle 37 homolog (S. cerevisiae)	Cytoplasm	other	msc
P60953	CDC42	cell division cycle 42 (GTP binding protein, 25kDa)	Cytoplasm	enzyme	msc
Q5VT25	CDC42BPA	CDC42 binding protein kinase alpha (DMPK-like)	Cytoplasm	kinase	msc
O14735	CDIPT	CDP-diacylglycerol--inositol 3-phosphatidyltransferase	Cytoplasm	enzyme	msc
Q00536	CDK16	cyclin-dependent kinase 16	Cytoplasm	kinase	msc
Q96JB5	CDK5RAP3	CDK5 regulatory subunit associated protein 3	Cytoplasm	other	msc
O95674	CDS2	CDP-diacylglycerol synthase (phosphatidate cytidylyltransferase) 2	Cytoplasm	enzyme	msc
O94986	CEP152	centrosomal protein 152kDa	Cytoplasm	other	msc
Q8TEP8	CEP192	centrosomal protein 192kDa	Cytoplasm	other	msc
Q9BYV8	CEP41	centrosomal protein 41kDa	Cytoplasm	other	msc
Q86XR8	CEP57	centrosomal protein 57kDa	Cytoplasm	other	msc
Q9NX63	CHCHD3	coiled-coil-helix-coiled-coil-helix domain containing 3	Cytoplasm	other	msc
Q9UQN3	CHMP2B	charged multivesicular body protein 2B	Cytoplasm	other	msc
Q9Y3E7	CHMP3	charged multivesicular body protein 3	Cytoplasm	other	msc
Q9H444	CHMP4B	charged multivesicular body protein 4B	Cytoplasm	other	msc
Q9NZZ3	CHMP5	charged multivesicular body protein 5	Cytoplasm	other	msc
Q96FZ7	CHMP6	charged multivesicular body protein 6	Cytoplasm	other	msc
C9J1N1	CHN1	chimerin 1	Cytoplasm	other	msc
Q07065	CKAP4	cytoskeleton-associated protein 4	Cytoplasm	other	msc
P12277	CKB	creatine kinase, brain	Cytoplasm	kinase	msc
Q14677	CLINT1	clathrin interactor 1	Cytoplasm	other	msc
P30622-1	CLIP1	CAP-GLY domain containing linker protein 1	Cytoplasm	other	msc
Q9UDT6	CLIP2	CAP-GLY domain containing linker protein 2	Cytoplasm	transcription regulator	msc
Q96KP4	CNDP2	CNDP dipeptidase 2 (metallopeptidase M20 family)	Cytoplasm	peptidase	msc
P51911	CNN1	calponin 1, basic, smooth muscle	Cytoplasm	other	msc
Q99439	CNN2	calponin 2	Cytoplasm	other	msc
Q15417	CNN3	calponin 3, acidic	Cytoplasm	other	msc
P09543	CNP	2',3'-cyclic nucleotide 3' phosphodiesterase	Cytoplasm	enzyme	msc
P21964	COMT	catechol-O-methyltransferase	Cytoplasm	enzyme	msc
P53621	COPA	coatomer protein complex, subunit alpha	Cytoplasm	transporter	msc
P53618	COPB1	coatomer protein complex, subunit beta 1	Cytoplasm	transporter	msc
P35606	COPB2	coatomer protein complex, subunit beta 2 (beta prime)	Cytoplasm	transporter	msc
O14579	COPE	coatomer protein complex, subunit epsilon	Cytoplasm	transporter	msc
Q9Y678	COPG1	coatomer protein complex, subunit gamma 1	Cytoplasm	transporter	msc
Q9UBF2	COPG2	coatomer protein complex, subunit gamma 2	Cytoplasm	transporter	msc
P61201	COPS2	COP9 constitutive photomorphogenic homolog subunit 2 (Arabidopsis)	Cytoplasm	transcription regulator	msc
Q9UNS2	COPS3	COP9 constitutive photomorphogenic homolog subunit 3 (Arabidopsis)	Cytoplasm	other	msc
Q9BT78	COPS4	COP9 constitutive photomorphogenic homolog subunit 4 (Arabidopsis)	Cytoplasm	other	msc
Q9UBW8	COPS7A	COP9 constitutive photomorphogenic homolog subunit 7A (Arabidopsis)	Cytoplasm	other	msc
P61923	COPZ1	coatomer protein complex, subunit zeta 1	Cytoplasm	transporter	msc
Q9P299	COPZ2	coatomer protein complex, subunit zeta 2	Cytoplasm	transporter	msc
Q9BR76	CORO1B	coronin, actin binding protein, 1B	Cytoplasm	other	msc
Q9ULV4	CORO1C	coronin, actin binding protein, 1C	Cytoplasm	other	msc
Q14019	COTL1	coactosin-like 1 (Dictyostelium)	Cytoplasm	other	msc
Q5RI15	COX20	COX20 Cox2 chaperone homolog (S. cerevisiae)	Cytoplasm	other	msc
P13073	COX4I1	cytochrome c oxidase subunit IV isoform 1	Cytoplasm	enzyme	msc
P10606	COX5B	cytochrome c oxidase subunit Vb	Cytoplasm	enzyme	msc
P14406	COX7A2	cytochrome c oxidase subunit VIIa polypeptide 2 (liver)	Cytoplasm	enzyme	msc
O75131	CPNE3	copine III	Cytoplasm	kinase	msc
P29373	CRABP2	cellular retinoic acid binding protein 2	Cytoplasm	transporter	msc
Q14194	CRMP1	collapsin response mediator protein 1	Cytoplasm	enzyme	msc
O95825	CRYZL1	crystallin, zeta (quinone reductase)-like 1	Cytoplasm	enzyme	msc
O75390	CS	citrate synthase	Cytoplasm	enzyme	msc
O75534	CSDE1	cold shock domain containing E1, RNA-binding	Cytoplasm	enzyme	msc
P68400	CSNK2A1	casein kinase 2, alpha 1 polypeptide	Cytoplasm	kinase	msc
P04080	CSTB	cystatin B (stefin B)	Cytoplasm	peptidase	msc
P10619	CTSA	cathepsin A	Cytoplasm	peptidase	msc
P07858	CTSB	cathepsin B	Cytoplasm	peptidase	msc
Q6LAF9	CTSB	cathepsin B	Cytoplasm	peptidase	msc
P07339	CTSD	cathepsin D	Cytoplasm	peptidase	msc
Q9UBR2	CTSZ	cathepsin Z	Cytoplasm	peptidase	msc
Q8IWT3	CUL9	cullin 9	Cytoplasm	other	msc
O43169	CYB5B	cytochrome b5 type B (outer mitochondrial membrane)	Cytoplasm	enzyme	msc
P00387	CYB5R3	cytochrome b5 reductase 3	Cytoplasm	enzyme	msc
P08574	CYC1	cytochrome c-1	Cytoplasm	enzyme	msc
P99999	CYCS	cytochrome c, somatic	Cytoplasm	transporter	msc
Q7L576	CYFIP1	cytoplasmic FMR1 interacting protein 1	Cytoplasm	other	msc
P11511	CYP19A1	cytochrome P450, family 19, subfamily A, polypeptide 1	Cytoplasm	enzyme	msc
Q16678	CYP1B1	cytochrome P450, family 1, subfamily B, polypeptide 1	Cytoplasm	enzyme	msc
C7DTZ2	CYP21A2	cytochrome P450, family 21, subfamily A, polypeptide 2	Cytoplasm	enzyme	msc
P10632	CYP2C8	cytochrome P450, family 2, subfamily C, polypeptide 8	Cytoplasm	enzyme	msc
D3IP03	CYP2D6	cytochrome P450, family 2, subfamily D, polypeptide 6	Cytoplasm	enzyme	msc
P61803	DAD1	defender against cell death 1	Cytoplasm	enzyme	msc
Q3LXA3	DAK	dihydroxyacetone kinase 2 homolog (S. cerevisiae)	Cytoplasm	other	msc
P14868	DARS	aspartyl-tRNA synthetase	Cytoplasm	enzyme	msc
Q96EP5	DAZAP1	DAZ associated protein 1	Cytoplasm	other	msc
P07108	DBI	diazepam binding inhibitor (GABA receptor modulator, acyl-CoA binding protein)	Cytoplasm	other	msc
Q16643	DBN1	drebrin 1	Cytoplasm	other	msc
Q9UJU6	DBNL	drebrin-like	Cytoplasm	other	msc
P32321	DCTD	dCMP deaminase	Cytoplasm	enzyme	msc
Q14203	DCTN1	dynactin 1	Cytoplasm	other	msc
Q13561	DCTN2	dynactin 2 (p50)	Cytoplasm	other	msc
O00399	DCTN6	dynactin 6	Cytoplasm	enzyme	msc
P39656	DDOST	dolichyl-diphosphooligosaccharide--protein glycosyltransferase	Cytoplasm	enzyme	msc
P30046	DDT	D-dopachrome tautomerase	Cytoplasm	enzyme	msc
Q6QHC5	DEGS2	delta(4)-desaturase, sphingolipid 2	Cytoplasm	enzyme	msc
Q9BUN8	DERL1	derlin 1	Cytoplasm	other	msc
P17661	DES	desmin	Cytoplasm	other	msc
P23743	DGKA	diacylglycerol kinase, alpha 80kDa	Cytoplasm	kinase	msc
Q9UBM7	DHCR7	7-dehydrocholesterol reductase	Cytoplasm	enzyme	msc
Q7Z478	DHX29	DEAH (Asp-Glu-Ala-His) box polypeptide 29	Cytoplasm	enzyme	msc
Q9NR28	DIABLO	diablo, IAP-binding mitochondrial protein	Cytoplasm	other	msc
P09622	DLD	dihydrolipoamide dehydrogenase	Cytoplasm	enzyme	msc
Q9Y238	DLEC1	deleted in lung and esophageal cancer 1	Cytoplasm	other	msc
P36957	DLST	dihydrolipoamide S-succinyltransferase (E2 component of 2-oxo-glutarate complex)	Cytoplasm	enzyme	msc
Q9UBS4	DNAJB11	DnaJ (Hsp40) homolog, subfamily B, member 11	Cytoplasm	other	msc
O75165	DNAJC13	DnaJ (Hsp40) homolog, subfamily C, member 13	Cytoplasm	other	msc
O00429	DNM1L	dynamin 1-like	Cytoplasm	enzyme	msc
Q9H7D0	DOCK5	dedicator of cytokinesis 5	Cytoplasm	other	msc
Q9BZ29	DOCK9	dedicator of cytokinesis 9	Cytoplasm	other	msc
O60762	DPM1	dolichyl-phosphate mannosyltransferase polypeptide 1, catalytic subunit	Cytoplasm	enzyme	msc
Q9NY33	DPP3	dipeptidyl-peptidase 3	Cytoplasm	peptidase	msc
Q9UHL4	DPP7	dipeptidyl-peptidase 7	Cytoplasm	peptidase	msc
Q16555	DPYSL2	dihydropyrimidinase-like 2	Cytoplasm	enzyme	msc
Q59GB4	DPYSL2	dihydropyrimidinase-like 2	Cytoplasm	enzyme	msc
Q14195	DPYSL3	dihydropyrimidinase-like 3	Cytoplasm	enzyme	msc
B3SXQ8	DPYSL3	dihydropyrimidinase-like 3	Cytoplasm	enzyme	msc
P60981	DSTN	destrin (actin depolymerizing factor)	Cytoplasm	other	msc
Q8TEA8	DTD1	D-tyrosyl-tRNA deacylase 1	Cytoplasm	enzyme	msc
Q14204	DYNC1H1	dynein, cytoplasmic 1, heavy chain 1	Cytoplasm	peptidase	msc
Q13409	DYNC1I2	dynein, cytoplasmic 1, intermediate chain 2	Cytoplasm	other	msc
Q9Y6G9	DYNC1LI1	dynein, cytoplasmic 1, light intermediate chain 1	Cytoplasm	other	msc
O43237	DYNC1LI2	dynein, cytoplasmic 1, light intermediate chain 2	Cytoplasm	other	msc
P63167	DYNLL1	dynein, light chain, LC8-type 1	Cytoplasm	other	msc
Q9NP97	DYNLRB1	dynein, light chain, roadblock-type 1	Cytoplasm	other	msc
P63172	DYNLT1	dynein, light chain, Tctex-type 1	Cytoplasm	other	msc
P30084	ECHS1	enoyl CoA hydratase, short chain, 1, mitochondrial	Cytoplasm	enzyme	msc
O75521-2	ECI2	enoyl-CoA delta isomerase 2	Cytoplasm	enzyme	msc
Q15075	EEA1	early endosome antigen 1	Cytoplasm	other	msc
P68104	EEF1A1	eukaryotic translation elongation factor 1 alpha 1	Cytoplasm	translation regulator	msc
Q14222	EEF1A1	eukaryotic translation elongation factor 1 alpha 1	Cytoplasm	translation regulator	msc
P24534	EEF1B2	eukaryotic translation elongation factor 1 beta 2	Cytoplasm	translation regulator	msc
P29692	EEF1D	eukaryotic translation elongation factor 1 delta (guanine nucleotide exchange protein)	Cytoplasm	translation regulator	msc
P26641	EEF1G	eukaryotic translation elongation factor 1 gamma	Cytoplasm	translation regulator	msc
P13639	EEF2	eukaryotic translation elongation factor 2	Cytoplasm	translation regulator	msc
Q9BSW2-2	EFCAB4B	EF-hand calcium binding domain 4B	Cytoplasm	other	msc
Q9GZT9	EGLN1	egl nine homolog 1 (C. elegans)	Cytoplasm	other	msc
Q8NDI1	EHBP1	EH domain binding protein 1	Cytoplasm	other	msc
Q9H4M9	EHD1	EH-domain containing 1	Cytoplasm	other	msc
Q9BY44	EIF2A	eukaryotic translation initiation factor 2A, 65kDa	Cytoplasm	translation regulator	msc
P19525	EIF2AK2	eukaryotic translation initiation factor 2-alpha kinase 2	Cytoplasm	kinase	msc
Q14232	EIF2B1	eukaryotic translation initiation factor 2B, subunit 1 alpha, 26kDa	Cytoplasm	translation regulator	msc
P05198	EIF2S1	eukaryotic translation initiation factor 2, subunit 1 alpha, 35kDa	Cytoplasm	translation regulator	msc
P41091	EIF2S3	eukaryotic translation initiation factor 2, subunit 3 gamma, 52kDa	Cytoplasm	translation regulator	msc
Q14152	EIF3A	eukaryotic translation initiation factor 3, subunit A	Cytoplasm	translation regulator	msc
P55884	EIF3B	eukaryotic translation initiation factor 3, subunit B	Cytoplasm	translation regulator	msc
Q99613	EIF3C/EIF3CL	eukaryotic translation initiation factor 3, subunit C	Cytoplasm	translation regulator	msc
B4E1D5	EIF3C/EIF3CL	eukaryotic translation initiation factor 3, subunit C	Cytoplasm	translation regulator	msc
O15371	EIF3D	eukaryotic translation initiation factor 3, subunit D	Cytoplasm	translation regulator	msc
P60228	EIF3E	eukaryotic translation initiation factor 3, subunit E	Cytoplasm	translation regulator	msc
O00303	EIF3F	eukaryotic translation initiation factor 3, subunit F	Cytoplasm	translation regulator	msc
O75821	EIF3G	eukaryotic translation initiation factor 3, subunit G	Cytoplasm	translation regulator	msc
O15372	EIF3H	eukaryotic translation initiation factor 3, subunit H	Cytoplasm	translation regulator	msc
O75822	EIF3J	eukaryotic translation initiation factor 3, subunit J	Cytoplasm	translation regulator	msc
Q9UBQ5	EIF3K	eukaryotic translation initiation factor 3, subunit K	Cytoplasm	translation regulator	msc
Q9Y262	EIF3L	eukaryotic translation initiation factor 3, subunit L	Cytoplasm	other	msc
P60842	EIF4A1	eukaryotic translation initiation factor 4A1	Cytoplasm	translation regulator	msc
Q14240	EIF4A2	eukaryotic translation initiation factor 4A2	Cytoplasm	translation regulator	msc
P06730	EIF4E	eukaryotic translation initiation factor 4E	Cytoplasm	translation regulator	msc
Q04637	EIF4G1	eukaryotic translation initiation factor 4 gamma, 1	Cytoplasm	translation regulator	msc
P78344	EIF4G2	eukaryotic translation initiation factor 4 gamma, 2	Cytoplasm	translation regulator	msc
Q15056	EIF4H	eukaryotic translation initiation factor 4H	Cytoplasm	translation regulator	msc
P55010	EIF5	eukaryotic translation initiation factor 5	Cytoplasm	translation regulator	msc
P63241	EIF5A	eukaryotic translation initiation factor 5A	Cytoplasm	translation regulator	msc
P56537	EIF6	eukaryotic translation initiation factor 6	Cytoplasm	translation regulator	msc
Q15717	ELAVL1	ELAV (embryonic lethal, abnormal vision, Drosophila)-like 1 (Hu antigen R)	Cytoplasm	other	msc
Q14249	ENDOG	endonuclease G	Cytoplasm	enzyme	msc
P06733	ENO1	enolase 1, (alpha)	Cytoplasm	enzyme	msc
P09104	ENO2	enolase 2 (gamma, neuronal)	Cytoplasm	enzyme	msc
P07099	EPHX1	epoxide hydrolase 1, microsomal (xenobiotic)	Cytoplasm	peptidase	msc
P07814	EPRS	glutamyl-prolyl-tRNA synthetase	Cytoplasm	enzyme	msc
P42566	EPS15	epidermal growth factor receptor pathway substrate 15	Cytoplasm	other	msc
Q969X5	ERGIC1	endoplasmic reticulum-golgi intermediate compartment (ERGIC) 1	Cytoplasm	other	msc
Q9Y282	ERGIC3	ERGIC and golgi 3	Cytoplasm	other	msc
Q96HE7	ERO1L	ERO1-like (S. cerevisiae)	Cytoplasm	enzyme	msc
Q86YB8	ERO1LB	ERO1-like beta (S. cerevisiae)	Cytoplasm	other	msc
P30040	ERP29	endoplasmic reticulum protein 29	Cytoplasm	transporter	msc
Q9BS26	ERP44	endoplasmic reticulum protein 44	Cytoplasm	enzyme	msc
P10768	ESD	esterase D	Cytoplasm	enzyme	msc
P62495	ETF1	eukaryotic translation termination factor 1	Cytoplasm	translation regulator	msc
P13804	ETFA	electron-transfer-flavoprotein, alpha polypeptide	Cytoplasm	transporter	msc
P38117	ETFB	electron-transfer-flavoprotein, beta polypeptide	Cytoplasm	transporter	msc
O95571	ETHE1	ethylmalonic encephalopathy 1	Cytoplasm	enzyme	msc
Q01469	FABP5	fatty acid binding protein 5 (psoriasis-associated)	Cytoplasm	transporter	msc
Q96CS3	FAF2	Fas associated factor family member 2	Cytoplasm	other	msc
Q6P587	FAHD1	fumarylacetoacetate hydrolase domain containing 1	Cytoplasm	enzyme	msc
Q9NZB2	FAM120A	family with sequence similarity 120A	Cytoplasm	other	msc
Q96TA1-2	FAM129B	family with sequence similarity 129, member B	Cytoplasm	other	msc
Q641Q2	FAM21A/FAM21C	family with sequence similarity 21, member C	Cytoplasm	other	msc
Q8N5H3	FAM89B	family with sequence similarity 89, member B	Cytoplasm	other	msc
Q12884	FAP	fibroblast activation protein, alpha	Cytoplasm	peptidase	msc
Q9NSD9	FARSB	phenylalanyl-tRNA synthetase, beta subunit	Cytoplasm	enzyme	msc
P49327	FASN	fatty acid synthase	Cytoplasm	enzyme	msc
P62861	FAU	Finkel-Biskis-Reilly murine sarcoma virus (FBR-MuSV) ubiquitously expressed	Cytoplasm	other	msc
P16591	FER	fer (fps/fes related) tyrosine kinase	Cytoplasm	kinase	msc
Q96AC1	FERMT2	fermitin family member 2	Cytoplasm	other	msc
P98174	FGD1	FYVE, RhoGEF and PH domain containing 1	Cytoplasm	other	msc
P07954	FH	fumarate hydratase	Cytoplasm	enzyme	msc
Q13642	FHL1	four and a half LIM domains 1	Cytoplasm	other	msc
Q13642-1	FHL1	four and a half LIM domains 1	Cytoplasm	other	msc
Q96AY3	FKBP10	FK506 binding protein 10, 65 kDa	Cytoplasm	enzyme	msc
Q9NYL4	FKBP11	FK506 binding protein 11, 19 kDa	Cytoplasm	enzyme	msc
P62942	FKBP1A	FK506 binding protein 1A, 12kDa	Cytoplasm	enzyme	msc
Q14318	FKBP8	FK506 binding protein 8, 38kDa	Cytoplasm	other	msc
O95302	FKBP9	FK506 binding protein 9, 63 kDa	Cytoplasm	enzyme	msc
P20930	FLG	filaggrin	Cytoplasm	other	msc
P21333	FLNA	filamin A, alpha	Cytoplasm	other	msc
O75369	FLNB	filamin B, beta	Cytoplasm	other	msc
Q14315	FLNC	filamin C, gamma	Cytoplasm	other	msc
P31512	FMO4	flavin containing monooxygenase 4	Cytoplasm	enzyme	msc
B3KNR9	FN3K	fructosamine 3 kinase	Cytoplasm	kinase	msc
Q53EP0	FNDC3B	fibronectin type III domain containing 3B	Cytoplasm	other	msc
O14772	FPGT	fucose-1-phosphate guanylyltransferase	Cytoplasm	enzyme	msc
Q96NE9	FRMD6	FERM domain containing 6	Cytoplasm	other	msc
Q9P0K9	FRRS1L	ferric-chelate reductase 1-like	Cytoplasm	transporter	msc
Q16658	FSCN1	fascin homolog 1, actin-bundling protein (Strongylocentrotus purpuratus)	Cytoplasm	other	msc
P02794	FTH1	ferritin, heavy polypeptide 1	Cytoplasm	enzyme	msc
P02792	FTL	ferritin, light polypeptide	Cytoplasm	enzyme	msc
P04066	FUCA1	fucosidase, alpha-L- 1, tissue	Cytoplasm	enzyme	msc
Q9BQS8	FYCO1	FYVE and coiled-coil domain containing 1	Cytoplasm	other	msc
P11413	G6PD	glucose-6-phosphate dehydrogenase	Cytoplasm	enzyme	msc
P10253	GAA	glucosidase, alpha; acid	Cytoplasm	enzyme	msc
Q10472	GALNT1	UDP-N-acetyl-alpha-D-galactosamine:polypeptide N-acetylgalactosaminyltransferase 1 (GalNAc-T1)	Cytoplasm	enzyme	msc
Q10471	GALNT2	UDP-N-acetyl-alpha-D-galactosamine:polypeptide N-acetylgalactosaminyltransferase 2 (GalNAc-T2)	Cytoplasm	enzyme	msc
Q7Z7M9	GALNT5	UDP-N-acetyl-alpha-D-galactosamine:polypeptide N-acetylgalactosaminyltransferase 5 (GalNAc-T5)	Cytoplasm	enzyme	msc
Q14697	GANAB	glucosidase, alpha; neutral AB	Cytoplasm	enzyme	msc
P04406	GAPDH	glyceraldehyde-3-phosphate dehydrogenase	Cytoplasm	enzyme	msc
P41250	GARS	glycyl-tRNA synthetase	Cytoplasm	enzyme	msc
P22102	GART	phosphoribosylglycinamide formyltransferase, phosphoribosylglycinamide synthetase, phosphoribosylaminoimidazole synthetase	Cytoplasm	enzyme	msc
B7Z4U1	GAS8	growth arrest-specific 8	Cytoplasm	other	msc
P04062	GBA	glucosidase, beta, acid	Cytoplasm	enzyme	msc
Q04446	GBE1	glucan (1,4-alpha-), branching enzyme 1	Cytoplasm	enzyme	msc
Q92538	GBF1	golgi brefeldin A resistant guanine nucleotide exchange factor 1	Cytoplasm	other	msc
P32455	GBP1	guanylate binding protein 1, interferon-inducible	Cytoplasm	enzyme	msc
Q8IWJ2	GCC2	GRIP and coiled-coil domain containing 2	Cytoplasm	other	msc
E1NZA1	GCN1L1	GCN1 general control of amino-acid synthesis 1-like 1 (yeast)	Cytoplasm	translation regulator	msc
P31150	GDI1	GDP dissociation inhibitor 1	Cytoplasm	other	msc
B4DH24	GDI1	GDP dissociation inhibitor 1	Cytoplasm	other	msc
P50395	GDI2	GDP dissociation inhibitor 2	Cytoplasm	other	msc
D6RF75	GFM2	G elongation factor, mitochondrial 2	Cytoplasm	translation regulator	msc
Q06210	GFPT1	glutamine--fructose-6-phosphate transaminase 1	Cytoplasm	enzyme	msc
O95749	GGPS1	geranylgeranyl diphosphate synthase 1	Cytoplasm	enzyme	msc
P16278	GLB1	galactosidase, beta 1	Cytoplasm	enzyme	msc
Q92896	GLG1	golgi glycoprotein 1	Cytoplasm	other	msc
Q9H4G4	GLIPR2	GLI pathogenesis-related 2	Cytoplasm	other	msc
Q04760	GLO1	glyoxalase I	Cytoplasm	enzyme	msc
Q9HC38	GLOD4	glyoxalase domain containing 4	Cytoplasm	enzyme	msc
P35754	GLRX	glutaredoxin (thioltransferase)	Cytoplasm	enzyme	msc
O76003	GLRX3	glutaredoxin 3	Cytoplasm	enzyme	msc
O94925	GLS	glutaminase	Cytoplasm	enzyme	msc
Q8NBJ5	GLT25D1	glycosyltransferase 25 domain containing 1	Cytoplasm	other	msc
P60983	GMFB	glia maturation factor, beta	Cytoplasm	growth factor	msc
Q96IJ6	GMPPA	GDP-mannose pyrophosphorylase A	Cytoplasm	enzyme	msc
Q9P2T1	GMPR2	guanosine monophosphate reductase 2	Cytoplasm	enzyme	msc
P08754	GNAI3	guanine nucleotide binding protein (G protein), alpha inhibiting activity polypeptide 3	Cytoplasm	enzyme	msc
P63244	GNB2L1	guanine nucleotide binding protein (G protein), beta polypeptide 2-like 1	Cytoplasm	enzyme	msc
P46926	GNPDA1	glucosamine-6-phosphate deaminase 1	Cytoplasm	enzyme	msc
Q96EK6	GNPNAT1	glucosamine-phosphate N-acetyltransferase 1	Cytoplasm	enzyme	msc
P15586	GNS	glucosamine (N-acetyl)-6-sulfatase	Cytoplasm	enzyme	msc
Q08378	GOLGA3	golgin A3	Cytoplasm	transporter	msc
O00461	GOLIM4	golgi integral membrane protein 4	Cytoplasm	other	msc
Q3T8J9	GON4L	gon-4-like (C. elegans)	Cytoplasm	other	msc
O95249	GOSR1	golgi SNAP receptor complex member 1	Cytoplasm	transporter	msc
P17174	GOT1	glutamic-oxaloacetic transaminase 1, soluble (aspartate aminotransferase 1)	Cytoplasm	enzyme	msc
P00505	GOT2	glutamic-oxaloacetic transaminase 2, mitochondrial (aspartate aminotransferase 2)	Cytoplasm	enzyme	msc
Q9UBQ7	GRHPR	glyoxylate reductase/hydroxypyruvate reductase	Cytoplasm	enzyme	msc
Q9HAV7	GRPEL1	GrpE-like 1, mitochondrial (E. coli)	Cytoplasm	other	msc
P00390	GSR	glutathione reductase	Cytoplasm	enzyme	msc
P48637	GSS	glutathione synthetase	Cytoplasm	enzyme	msc
Q9Y2Q3	GSTK1	glutathione S-transferase kappa 1	Cytoplasm	enzyme	msc
P28161	GSTM2	glutathione S-transferase mu 2 (muscle)	Cytoplasm	enzyme	msc
P21266	GSTM3	glutathione S-transferase mu 3 (brain)	Cytoplasm	enzyme	msc
P78417	GSTO1	glutathione S-transferase omega 1	Cytoplasm	enzyme	msc
P09211	GSTP1	glutathione S-transferase pi 1	Cytoplasm	enzyme	msc
P46976	GYG1	glycogenin 1	Cytoplasm	enzyme	msc
P13807	GYS1	glycogen synthase 1 (muscle)	Cytoplasm	enzyme	msc
P40939	HADHA	hydroxyacyl-CoA dehydrogenase/3-ketoacyl-CoA thiolase/enoyl-CoA hydratase (trifunctional protein), alpha subunit	Cytoplasm	enzyme	msc
P55084	HADHB	hydroxyacyl-CoA dehydrogenase/3-ketoacyl-CoA thiolase/enoyl-CoA hydratase (trifunctional protein), beta subunit	Cytoplasm	enzyme	msc
Q16775-2	HAGH	hydroxyacylglutathione hydrolase	Cytoplasm	enzyme	msc
P12081	HARS	histidyl-tRNA synthetase	Cytoplasm	enzyme	msc
Q9Y450-2	HBS1L	HBS1-like (S. cerevisiae)	Cytoplasm	translation regulator	msc
P53701	HCCS	holocytochrome c synthase	Cytoplasm	enzyme	msc
Q9NRV9	HEBP1	heme binding protein 1	Cytoplasm	other	msc
Q9Y5Z4	HEBP2	heme binding protein 2	Cytoplasm	other	msc
P06865	HEXA	hexosaminidase A (alpha polypeptide)	Cytoplasm	enzyme	msc
P07686	HEXB	hexosaminidase B (beta polypeptide)	Cytoplasm	enzyme	msc
O14964	HGS	hepatocyte growth factor-regulated tyrosine kinase substrate	Cytoplasm	other	msc
P19367	HK1	hexokinase 1	Cytoplasm	kinase	msc
Q8TCT9	HM13	histocompatibility (minor) 13	Cytoplasm	peptidase	msc
P09601	HMOX1	heme oxygenase (decycling) 1	Cytoplasm	enzyme	msc
P30519	HMOX2	heme oxygenase (decycling) 2	Cytoplasm	enzyme	msc
Q86VS8	HOOK3	hook homolog 3 (Drosophila)	Cytoplasm	other	msc
P84074	HPCA	hippocalcin	Cytoplasm	other	msc
P00492	HPRT1	hypoxanthine phosphoribosyltransferase 1	Cytoplasm	enzyme	msc
Q99714	HSD17B10	hydroxysteroid (17-beta) dehydrogenase 10	Cytoplasm	enzyme	msc
Q53GQ0	HSD17B12	hydroxysteroid (17-beta) dehydrogenase 12	Cytoplasm	enzyme	msc
P51659	HSD17B4	hydroxysteroid (17-beta) dehydrogenase 4	Cytoplasm	enzyme	msc
B4DDM5	HSD17B4	hydroxysteroid (17-beta) dehydrogenase 4	Cytoplasm	enzyme	msc
P07900	HSP90AA1	heat shock protein 90kDa alpha (cytosolic), class A member 1	Cytoplasm	enzyme	msc
P08238	HSP90AB1	heat shock protein 90kDa alpha (cytosolic), class B member 1	Cytoplasm	enzyme	msc
P14625	HSP90B1	heat shock protein 90kDa beta (Grp94), member 1	Cytoplasm	other	msc
P54652	HSPA2	heat shock 70kDa protein 2	Cytoplasm	other	msc
P34932	HSPA4	heat shock 70kDa protein 4	Cytoplasm	other	msc
P11021	HSPA5	heat shock 70kDa protein 5 (glucose-regulated protein, 78kDa)	Cytoplasm	enzyme	msc
P11142	HSPA8	heat shock 70kDa protein 8	Cytoplasm	enzyme	msc
P38646	HSPA9	heat shock 70kDa protein 9 (mortalin)	Cytoplasm	other	msc
P04792	HSPB1	heat shock 27kDa protein 1	Cytoplasm	other	msc
O14558	HSPB6	heat shock protein, alpha-crystallin-related, B6	Cytoplasm	other	msc
Q9UBY9	HSPB7	heat shock 27kDa protein family, member 7 (cardiovascular)	Cytoplasm	other	msc
Q9NZL4	HSPBP1	HSPA (heat shock 70kDa) binding protein, cytoplasmic cochaperone 1	Cytoplasm	other	msc
P10809	HSPD1	heat shock 60kDa protein 1 (chaperonin)	Cytoplasm	enzyme	msc
P61604	HSPE1	heat shock 10kDa protein 1 (chaperonin 10)	Cytoplasm	enzyme	msc
Q92598	HSPH1	heat shock 105kDa/110kDa protein 1	Cytoplasm	other	msc
Q9Y4L1	HYOU1	hypoxia up-regulated 1	Cytoplasm	other	msc
P41252	IARS	isoleucyl-tRNA synthetase	Cytoplasm	enzyme	msc
O75874	IDH1	isocitrate dehydrogenase 1 (NADP+), soluble	Cytoplasm	enzyme	msc
Q9Y5U9	IER3IP1	immediate early response 3 interacting protein 1	Cytoplasm	other	msc
P78318	IGBP1	immunoglobulin (CD79A) binding protein 1	Cytoplasm	phosphatase	msc
Q70UQ0	IKBIP	IKBKB interacting protein	Cytoplasm	other	msc
Q70UQ0-4	IKBIP	IKBKB interacting protein	Cytoplasm	other	msc
O95163	IKBKAP	inhibitor of kappa light polypeptide gene enhancer in B-cells, kinase complex-associated protein	Cytoplasm	other	msc
Q16891	IMMT	inner membrane protein, mitochondrial	Cytoplasm	other	msc
P29218	IMPA1	inositol(myo)-1(or 4)-monophosphatase 1	Cytoplasm	phosphatase	msc
P12268	IMPDH2	IMP (inosine 5'-monophosphate) dehydrogenase 2	Cytoplasm	enzyme	msc
Q16352	INA	internexin neuronal intermediate filament protein, alpha	Cytoplasm	other	msc
Q27J81	INF2	inverted formin, FH2 and WH2 domain containing	Cytoplasm	other	msc
P46940	IQGAP1	IQ motif containing GTPase activating protein 1	Cytoplasm	other	msc
Q6DN90	IQSEC1	IQ motif and Sec7 domain 1	Cytoplasm	other	msc
Q14571	ITPR2	inositol 1,4,5-trisphosphate receptor, type 2	Cytoplasm	ion channel	msc
Q9NZM3	ITSN2	intersectin 2	Cytoplasm	other	msc
Q15046	KARS	lysyl-tRNA synthetase	Cytoplasm	enzyme	msc
O75449	KATNA1	katanin p60 (ATPase containing) subunit A 1	Cytoplasm	enzyme	msc
Q5VYK3	KIAA0368	KIAA0368	Cytoplasm	other	msc
Q2M389	KIAA1033	KIAA1033	Cytoplasm	other	msc
Q5T5P2	KIAA1217	KIAA1217	Cytoplasm	other	msc
Q12840	KIF5A	kinesin family member 5A	Cytoplasm	transporter	msc
P33176	KIF5B	kinesin family member 5B	Cytoplasm	other	msc
Q07866	KLC1	kinesin light chain 1	Cytoplasm	other	msc
Q9H0B6	KLC2	kinesin light chain 2	Cytoplasm	other	msc
Q8N4N3	KLHL36	kelch-like 36 (Drosophila)	Cytoplasm	other	msc
P01116	KRAS	v-Ki-ras2 Kirsten rat sarcoma viral oncogene homolog	Cytoplasm	enzyme	msc
P04264	KRT1	keratin 1	Cytoplasm	other	msc
P13645	KRT10	keratin 10	Cytoplasm	other	msc
P13646	KRT13	keratin 13	Cytoplasm	other	msc
P02533	KRT14	keratin 14	Cytoplasm	other	msc
P35908	KRT2	keratin 2	Cytoplasm	other	msc
P08729	KRT7	keratin 7	Cytoplasm	other	msc
P35527	KRT9	keratin 9	Cytoplasm	other	msc
Q86UP2	KTN1	kinectin 1 (kinesin receptor)	Cytoplasm	transmembrane receptor	msc
Q9UHA4	LAMTOR3	late endosomal/lysosomal adaptor, MAPK and MTOR activator 3	Cytoplasm	other	msc
O43504	LAMTOR5	late endosomal/lysosomal adaptor, MAPK and MTOR activator 5	Cytoplasm	other	msc
P28838	LAP3	leucine aminopeptidase 3	Cytoplasm	peptidase	msc
Q9P2J5	LARS	leucyl-tRNA synthetase	Cytoplasm	enzyme	msc
Q9H8E3	LARS	leucyl-tRNA synthetase	Cytoplasm	enzyme	msc
Q14847	LASP1	LIM and SH3 protein 1	Cytoplasm	transporter	msc
Q13094	LCP2	lymphocyte cytosolic protein 2 (SH2 domain containing leukocyte protein of 76kDa)	Cytoplasm	other	msc
P00338	LDHA	lactate dehydrogenase A	Cytoplasm	enzyme	msc
P07195	LDHB	lactate dehydrogenase B	Cytoplasm	enzyme	msc
Q8IVL5	LEPREL1	leprecan-like 1	Cytoplasm	enzyme	msc
Q9UHB6	LIMA1	LIM domain and actin binding 1	Cytoplasm	other	msc
P49257	LMAN1	lectin, mannose-binding, 1	Cytoplasm	other	msc
Q12907	LMAN2	lectin, mannose-binding 2	Cytoplasm	transporter	msc
Q9NZU5	LMCD1	LIM and cysteine-rich domains 1	Cytoplasm	transcription regulator	msc
Q8WWI1	LMO7	LIM domain 7	Cytoplasm	enzyme	msc
Q8WWI1-3	LMO7	LIM domain 7	Cytoplasm	enzyme	msc
E9PMS6	LMO7	LIM domain 7	Cytoplasm	enzyme	msc
P29536	LMOD1	leiomodin 1 (smooth muscle)	Cytoplasm	other	msc
P42704	LRPPRC	leucine-rich pentatricopeptide repeat containing	Cytoplasm	other	msc
Q96AG4	LRRC59	leucine rich repeat containing 59	Cytoplasm	other	msc
Q32MZ4	LRRFIP1	leucine rich repeat (in FLII) interacting protein 1	Cytoplasm	other	msc
C9JTC6	LRRFIP1	leucine rich repeat (in FLII) interacting protein 1	Cytoplasm	other	msc
Q9H089	LSG1	large subunit GTPase 1 homolog (S. cerevisiae)	Cytoplasm	other	msc
P09960	LTA4H	leukotriene A4 hydrolase	Cytoplasm	enzyme	msc
Q9BRK4	LZTS2	leucine zipper, putative tumor suppressor 2	Cytoplasm	other	msc
P20645	M6PR	mannose-6-phosphate receptor (cation dependent)	Cytoplasm	transporter	msc
Q9UPN3-2	MACF1	microtubule-actin crosslinking factor 1	Cytoplasm	enzyme	msc
Q9NTJ4	MAN2C1	mannosidase, alpha, class 2C, member 1	Cytoplasm	enzyme	msc
P78559	MAP1A	microtubule-associated protein 1A	Cytoplasm	other	msc
P46821	MAP1B	microtubule-associated protein 1B	Cytoplasm	other	msc
Q02750	MAP2K1	mitogen-activated protein kinase kinase 1	Cytoplasm	kinase	msc
P36507	MAP2K2	mitogen-activated protein kinase kinase 2	Cytoplasm	kinase	msc
P46734	MAP2K3	mitogen-activated protein kinase kinase 3	Cytoplasm	kinase	msc
P27816	MAP4	microtubule-associated protein 4	Cytoplasm	other	msc
E7EN19	MAP4K4	mitogen-activated protein kinase kinase kinase kinase 4	Cytoplasm	kinase	msc
P28482	MAPK1	mitogen-activated protein kinase 1	Cytoplasm	kinase	msc
P53778	MAPK12	mitogen-activated protein kinase 12	Cytoplasm	kinase	msc
P27361	MAPK3	mitogen-activated protein kinase 3	Cytoplasm	kinase	msc
Q16659	MAPK6	mitogen-activated protein kinase 6	Cytoplasm	kinase	msc
Q15691	MAPRE1	microtubule-associated protein, RP/EB family, member 1	Cytoplasm	other	msc
P56192	MARS	methionyl-tRNA synthetase	Cytoplasm	enzyme	msc
P31153	MAT2A	methionine adenosyltransferase II, alpha	Cytoplasm	enzyme	msc
Q9NZL9	MAT2B	methionine adenosyltransferase II, beta	Cytoplasm	enzyme	msc
Q96RQ3	MCCC1	methylcrotonoyl-CoA carboxylase 1 (alpha)	Cytoplasm	enzyme	msc
Q9ULC4	MCTS1	malignant T cell amplified sequence 1	Cytoplasm	other	msc
P40925	MDH1	malate dehydrogenase 1, NAD (soluble)	Cytoplasm	enzyme	msc
P40926	MDH2	malate dehydrogenase 2, NAD (mitochondrial)	Cytoplasm	enzyme	msc
Q16626	MEA1	male-enhanced antigen 1	Cytoplasm	other	msc
P53582	METAP1	methionyl aminopeptidase 1	Cytoplasm	peptidase	msc
P50579	METAP2	methionyl aminopeptidase 2	Cytoplasm	peptidase	msc
P10620	MGST1	microsomal glutathione S-transferase 1	Cytoplasm	enzyme	msc
Q13724	MOGS	mannosyl-oligosaccharide glucosidase	Cytoplasm	enzyme	msc
Q6WCQ1	MPRIP	myosin phosphatase Rho interacting protein	Cytoplasm	other	msc
B9EGI2	MPRIP	myosin phosphatase Rho interacting protein	Cytoplasm	other	msc
P52815	MRPL12	mitochondrial ribosomal protein L12	Cytoplasm	other	msc
P82933	MRPS9	mitochondrial ribosomal protein S9	Cytoplasm	other	msc
Q9UKD2	MRTO4	mRNA turnover 4 homolog (S. cerevisiae)	Cytoplasm	other	msc
P00846	MT-ATP6	ATP synthase F0 subunit 6	Cytoplasm	transporter	msc
C8XZ66	MT-ND1	NADH dehydrogenase, subunit 1 (complex I)	Cytoplasm	enzyme	msc
A7LE18	MT-ND6	NADH dehydrogenase, subunit 6 (complex I)	Cytoplasm	enzyme	msc
Q86UE4	MTDH	metadherin	Cytoplasm	transcription regulator	msc
P11586	MTHFD1	methylenetetrahydrofolate dehydrogenase (NADP+ dependent) 1, methenyltetrahydrofolate cyclohydrolase, formyltetrahydrofolate synthetase	Cytoplasm	enzyme	msc
P46199	MTIF2	mitochondrial translational initiation factor 2	Cytoplasm	translation regulator	msc
Q99707	MTR	5-methyltetrahydrofolate-homocysteine methyltransferase	Cytoplasm	enzyme	msc
P35580	MYH10	myosin, heavy chain 10, non-muscle	Cytoplasm	other	msc
P35749	MYH11	myosin, heavy chain 11, smooth muscle	Cytoplasm	other	msc
P35579	MYH9	myosin, heavy chain 9, non-muscle	Cytoplasm	transporter	msc
Q53HL1	MYL12A	myosin, light chain 12A, regulatory, non-sarcomeric	Cytoplasm	other	msc
O14950	MYL12B	myosin, light chain 12B, regulatory	Cytoplasm	other	msc
P12829	MYL4	myosin, light chain 4, alkali; atrial, embryonic	Cytoplasm	other	msc
P60660	MYL6	myosin, light chain 6, alkali, smooth muscle and non-muscle	Cytoplasm	other	msc
P24844	MYL9	myosin, light chain 9, regulatory	Cytoplasm	other	msc
Q32MK0	MYLK3	myosin light chain kinase 3	Cytoplasm	kinase	msc
Q9UBC5	MYO1A	myosin IA	Cytoplasm	peptidase	msc
O43795	MYO1B	myosin IB	Cytoplasm	other	msc
O00159	MYO1C	myosin IC	Cytoplasm	other	msc
D3DTH7	MYO1C	myosin IC	Cytoplasm	other	msc
Q12965	MYO1E	myosin IE	Cytoplasm	enzyme	msc
Q9UM54	MYO6	myosin VI	Cytoplasm	other	msc
E7EW20	MYO6	myosin VI	Cytoplasm	other	msc
Q13765	NACA	nascent polypeptide-associated complex alpha subunit	Cytoplasm	transcription regulator	msc
P17050	NAGA	N-acetylgalactosaminidase, alpha-	Cytoplasm	enzyme	msc
Q9UJ70	NAGK	N-acetylglucosamine kinase	Cytoplasm	kinase	msc
Q9NR45	NANS	N-acetylneuraminic acid synthase	Cytoplasm	enzyme	msc
P54920	NAPA	N-ethylmaleimide-sensitive factor attachment protein, alpha	Cytoplasm	transporter	msc
Q9H115	NAPB	N-ethylmaleimide-sensitive factor attachment protein, beta	Cytoplasm	transporter	msc
O43776	NARS	asparaginyl-tRNA synthetase	Cytoplasm	enzyme	msc
F5GXV7	NBEA	neurobeachin	Cytoplasm	other	msc
Q6ZNJ1	NBEAL2	neurobeachin-like 2	Cytoplasm	other	msc
Q969V3	NCLN	nicalin	Cytoplasm	peptidase	msc
O00483	NDUFA4	NADH dehydrogenase (ubiquinone) 1 alpha subcomplex, 4, 9kDa	Cytoplasm	enzyme	msc
O14561	NDUFAB1	NADH dehydrogenase (ubiquinone) 1, alpha/beta subcomplex, 1, 8kDa	Cytoplasm	enzyme	msc
P19404	NDUFV2	NADH dehydrogenase (ubiquinone) flavoprotein 2, 24kDa	Cytoplasm	enzyme	msc
Q86X76	NIT1	nitrilase 1	Cytoplasm	enzyme	msc
Q9NQR4	NIT2	nitrilase family, member 2	Cytoplasm	enzyme	msc
P15531	NME1	NME/NM23 nucleoside diphosphate kinase 1	Cytoplasm	kinase	msc
P40261	NNMT	nicotinamide N-methyltransferase	Cytoplasm	enzyme	msc
P55786	NPEPPS	aminopeptidase puromycin sensitive	Cytoplasm	peptidase	msc
P15559	NQO1	NAD(P)H dehydrogenase, quinone 1	Cytoplasm	enzyme	msc
Q86VF7	NRAP	nebulin-related anchoring protein	Cytoplasm	other	msc
P46459	NSF	N-ethylmaleimide-sensitive factor	Cytoplasm	transporter	msc
Q9UNZ2	NSFL1C	NSFL1 (p97) cofactor (p47)	Cytoplasm	other	msc
Q02818	NUCB1	nucleobindin 1	Cytoplasm	other	msc
Q9Y266	NUDC	nuclear distribution C homolog (A. nidulans)	Cytoplasm	other	msc
Q9BQG2	NUDT12	nudix (nucleoside diphosphate linked moiety X)-type motif 12	Cytoplasm	phosphatase	msc
Q7Z417	NUFIP2	nuclear fragile X mental retardation protein interacting protein 2	Cytoplasm	other	msc
P04181	OAT	ornithine aminotransferase	Cytoplasm	enzyme	msc
Q5VST9	OBSCN	obscurin, cytoskeletal calmodulin and titin-interacting RhoGEF	Cytoplasm	kinase	msc
Q02218	OGDH	oxoglutarate (alpha-ketoglutarate) dehydrogenase (lipoamide)	Cytoplasm	enzyme	msc
Q9NTK5	OLA1	Obg-like ATPase 1	Cytoplasm	other	msc
Q6IMJ6	OLFM1	olfactomedin 1	Cytoplasm	other	msc
P22059	OSBP	oxysterol binding protein	Cytoplasm	other	msc
Q9BZF2	OSBPL7	oxysterol binding protein-like 7	Cytoplasm	other	msc
Q9BZF1	OSBPL8	oxysterol binding protein-like 8	Cytoplasm	other	msc
Q9NRP0	OSTC	oligosaccharyltransferase complex subunit	Cytoplasm	enzyme	msc
Q96FW1	OTUB1	OTU domain, ubiquitin aldehyde binding 1	Cytoplasm	enzyme	msc
Q8WZ82	OVCA2	ovarian tumor suppressor candidate 2	Cytoplasm	other	msc
P13674	P4HA1	prolyl 4-hydroxylase, alpha polypeptide I	Cytoplasm	enzyme	msc
O15460	P4HA2	prolyl 4-hydroxylase, alpha polypeptide II	Cytoplasm	enzyme	msc
P07237	P4HB	prolyl 4-hydroxylase, beta polypeptide	Cytoplasm	enzyme	msc
P11940	PABPC1	poly(A) binding protein, cytoplasmic 1	Cytoplasm	translation regulator	msc
Q13310	PABPC4	poly(A) binding protein, cytoplasmic 4 (inducible form)	Cytoplasm	translation regulator	msc
P43034	PAFAH1B1	platelet-activating factor acetylhydrolase 1b, regulatory subunit 1 (45kDa)	Cytoplasm	enzyme	msc
P68402	PAFAH1B2	platelet-activating factor acetylhydrolase 1b, catalytic subunit 2 (30kDa)	Cytoplasm	enzyme	msc
P22234	PAICS	phosphoribosylaminoimidazole carboxylase, phosphoribosylaminoimidazole succinocarboxamide synthetase	Cytoplasm	enzyme	msc
Q9H074	PAIP1	poly(A) binding protein interacting protein 1	Cytoplasm	translation regulator	msc
Q13153	PAK1	p21 protein (Cdc42/Rac)-activated kinase 1	Cytoplasm	kinase	msc
Q8WX93	PALLD	palladin, cytoskeletal associated protein	Cytoplasm	other	msc
O43252	PAPSS1	3'-phosphoadenosine 5'-phosphosulfate synthase 1	Cytoplasm	enzyme	msc
O95340	PAPSS2	3'-phosphoadenosine 5'-phosphosulfate synthase 2	Cytoplasm	enzyme	msc
Q9NVD7	PARVA	parvin, alpha	Cytoplasm	other	msc
Q15154	PCM1	pericentriolar material 1	Cytoplasm	other	msc
P22061	PCMT1	protein-L-isoaspartate (D-aspartate) O-methyltransferase	Cytoplasm	enzyme	msc
Q16549	PCSK7	proprotein convertase subtilisin/kexin type 7	Cytoplasm	peptidase	msc
Q9UHG3	PCYOX1	prenylcysteine oxidase 1	Cytoplasm	enzyme	msc
Q13442	PDAP1	PDGFA associated protein 1	Cytoplasm	other	msc
O75340	PDCD6	programmed cell death 6	Cytoplasm	other	msc
Q8WUM4	PDCD6IP	programmed cell death 6 interacting protein	Cytoplasm	other	msc
Q9Y233	PDE10A	phosphodiesterase 10A	Cytoplasm	enzyme	msc
Q5VU43	PDE4DIP	phosphodiesterase 4D interacting protein	Cytoplasm	enzyme	msc
P30101	PDIA3	protein disulfide isomerase family A, member 3	Cytoplasm	peptidase	msc
P13667	PDIA4	protein disulfide isomerase family A, member 4	Cytoplasm	enzyme	msc
Q14554	PDIA5	protein disulfide isomerase family A, member 5	Cytoplasm	enzyme	msc
Q15084	PDIA6	protein disulfide isomerase family A, member 6	Cytoplasm	enzyme	msc
O00151	PDLIM1	PDZ and LIM domain 1	Cytoplasm	transcription regulator	msc
Q96JY6	PDLIM2	PDZ and LIM domain 2 (mystique)	Cytoplasm	other	msc
P50479	PDLIM4	PDZ and LIM domain 4	Cytoplasm	other	msc
Q96HC4	PDLIM5	PDZ and LIM domain 5	Cytoplasm	other	msc
B7Z481	PDLIM5	PDZ and LIM domain 5	Cytoplasm	other	msc
Q9NR12	PDLIM7	PDZ and LIM domain 7 (enigma)	Cytoplasm	other	msc
O00764	PDXK	pyridoxal (pyridoxine, vitamin B6) kinase	Cytoplasm	kinase	msc
Q15121	PEA15	phosphoprotein enriched in astrocytes 15	Cytoplasm	transporter	msc
P30086	PEBP1	phosphatidylethanolamine binding protein 1	Cytoplasm	other	msc
P12955	PEPD	peptidase D	Cytoplasm	peptidase	msc
Q9UHV9	PFDN2	prefoldin subunit 2	Cytoplasm	other	msc
P17858	PFKL	phosphofructokinase, liver	Cytoplasm	kinase	msc
P08237	PFKM	phosphofructokinase, muscle	Cytoplasm	kinase	msc
Q01813	PFKP	phosphofructokinase, platelet	Cytoplasm	kinase	msc
P07737	PFN1	profilin 1	Cytoplasm	other	msc
P18669	PGAM1	phosphoglycerate mutase 1 (brain)	Cytoplasm	phosphatase	msc
P52209	PGD	phosphogluconate dehydrogenase	Cytoplasm	enzyme	msc
P00558	PGK1	phosphoglycerate kinase 1	Cytoplasm	kinase	msc
O95336	PGLS	6-phosphogluconolactonase	Cytoplasm	enzyme	msc
P36871	PGM1	phosphoglucomutase 1	Cytoplasm	enzyme	msc
Q96G03	PGM2	phosphoglucomutase 2	Cytoplasm	enzyme	msc
O95394	PGM3	phosphoglucomutase 3	Cytoplasm	enzyme	msc
Q99623	PHB2	prohibitin 2	Cytoplasm	transcription regulator	msc
O43175	PHGDH	phosphoglycerate dehydrogenase	Cytoplasm	enzyme	msc
Q86UU1	PHLDB1	pleckstrin homology-like domain, family B, member 1	Cytoplasm	other	msc
P42356	PI4KA	phosphatidylinositol 4-kinase, catalytic, alpha	Cytoplasm	kinase	msc
Q13492	PICALM	phosphatidylinositol binding clathrin assembly protein	Cytoplasm	other	msc
B4DLM1	PICALM	phosphatidylinositol binding clathrin assembly protein	Cytoplasm	other	msc
P42336	PIK3CA	phosphatidylinositol-4,5-bisphosphate 3-kinase, catalytic subunit alpha	Cytoplasm	kinase	msc
P48739	PITPNB	phosphatidylinositol transfer protein, beta	Cytoplasm	transporter	msc
Q9BZ72	PITPNM2	phosphatidylinositol transfer protein, membrane-associated 2	Cytoplasm	enzyme	msc
P14618	PKM	pyruvate kinase, muscle	Cytoplasm	kinase	msc
Q9NYI7	PKM	pyruvate kinase, muscle	Cytoplasm	kinase	msc
Q9Y263	PLAA	phospholipase A2-activating protein	Cytoplasm	other	msc
Q15147-4	PLCB4	phospholipase C, beta 4	Cytoplasm	enzyme	msc
P19174	PLCG1	phospholipase C, gamma 1	Cytoplasm	enzyme	msc
Q8IV08	PLD3	phospholipase D family, member 3	Cytoplasm	enzyme	msc
Q15149	PLEC	plectin	Cytoplasm	other	msc
Q15149-3	PLEC	plectin	Cytoplasm	other	msc
Q9H8W4	PLEKHF2	pleckstrin homology domain containing, family F (with FYVE domain) member 2	Cytoplasm	other	msc
O60664	PLIN3	perilipin 3	Cytoplasm	other	msc
O60664-3	PLIN3	perilipin 3	Cytoplasm	other	msc
Q96Q06	PLIN4	perilipin 4	Cytoplasm	other	msc
Q02809	PLOD1	procollagen-lysine, 2-oxoglutarate 5-dioxygenase 1	Cytoplasm	enzyme	msc
O00469	PLOD2	procollagen-lysine, 2-oxoglutarate 5-dioxygenase 2	Cytoplasm	enzyme	msc
O00469-2	PLOD2	procollagen-lysine, 2-oxoglutarate 5-dioxygenase 2	Cytoplasm	enzyme	msc
Q96QU5	PLOD2	procollagen-lysine, 2-oxoglutarate 5-dioxygenase 2	Cytoplasm	enzyme	msc
O60568	PLOD3	procollagen-lysine, 2-oxoglutarate 5-dioxygenase 3	Cytoplasm	enzyme	msc
Q04941	PLP2	proteolipid protein 2 (colonic epithelium-enriched)	Cytoplasm	transporter	msc
Q14651	PLS1	plastin 1	Cytoplasm	other	msc
P13797	PLS3	plastin 3	Cytoplasm	other	msc
Q92871	PMM1	phosphomannomutase 1	Cytoplasm	enzyme	msc
O15305	PMM2	phosphomannomutase 2	Cytoplasm	enzyme	msc
Q9H488	POFUT1	protein O-fucosyltransferase 1	Cytoplasm	enzyme	msc
Q15181	PPA1	pyrophosphatase (inorganic) 1	Cytoplasm	enzyme	msc
P62937	PPIA	peptidylprolyl isomerase A (cyclophilin A)	Cytoplasm	enzyme	msc
P23284	PPIB	peptidylprolyl isomerase B (cyclophilin B)	Cytoplasm	enzyme	msc
P45877	PPIC	peptidylprolyl isomerase C (cyclophilin C)	Cytoplasm	enzyme	msc
P62136	PPP1CA	protein phosphatase 1, catalytic subunit, alpha isozyme	Cytoplasm	phosphatase	msc
P62140	PPP1CB	protein phosphatase 1, catalytic subunit, beta isozyme	Cytoplasm	phosphatase	msc
O14974	PPP1R12A	protein phosphatase 1, regulatory subunit 12A	Cytoplasm	phosphatase	msc
P67775	PPP2CA	protein phosphatase 2, catalytic subunit, alpha isozyme	Cytoplasm	phosphatase	msc
P62714	PPP2CB	protein phosphatase 2, catalytic subunit, beta isozyme	Cytoplasm	phosphatase	msc
P30153	PPP2R1A	protein phosphatase 2, regulatory subunit A, alpha	Cytoplasm	phosphatase	msc
Q15257	PPP2R4	protein phosphatase 2A activator, regulatory subunit 4	Cytoplasm	phosphatase	msc
P48454-2	PPP3CC	protein phosphatase 3, catalytic subunit, gamma isozyme	Cytoplasm	phosphatase	msc
Q9NY27	PPP4R2	protein phosphatase 4, regulatory subunit 2	Cytoplasm	other	msc
Q9UPN7	PPP6R1	protein phosphatase 6, regulatory subunit 1	Cytoplasm	other	msc
Q5H9R7	PPP6R3	protein phosphatase 6, regulatory subunit 3	Cytoplasm	other	msc
Q06830	PRDX1	peroxiredoxin 1	Cytoplasm	enzyme	msc
P32119	PRDX2	peroxiredoxin 2	Cytoplasm	enzyme	msc
P30048	PRDX3	peroxiredoxin 3	Cytoplasm	enzyme	msc
Q13162	PRDX4	peroxiredoxin 4	Cytoplasm	enzyme	msc
P30044	PRDX5	peroxiredoxin 5	Cytoplasm	enzyme	msc
P30041	PRDX6	peroxiredoxin 6	Cytoplasm	enzyme	msc
P48147	PREP	prolyl endopeptidase	Cytoplasm	peptidase	msc
P17612	PRKACA	protein kinase, cAMP-dependent, catalytic, alpha	Cytoplasm	kinase	msc
P10644	PRKAR1A	protein kinase, cAMP-dependent, regulatory, type I, alpha	Cytoplasm	kinase	msc
P13861	PRKAR2A	protein kinase, cAMP-dependent, regulatory, type II, alpha	Cytoplasm	kinase	msc
B5BU22	PRKCA	protein kinase C, alpha	Cytoplasm	kinase	msc
Q969G5	PRKCDBP	protein kinase C, delta binding protein	Cytoplasm	other	msc
P14314	PRKCSH	protein kinase C substrate 80K-H	Cytoplasm	enzyme	msc
O75569	PRKRA	protein kinase, interferon-inducible double stranded RNA dependent activator	Cytoplasm	other	msc
P60891	PRPS1	phosphoribosyl pyrophosphate synthetase 1	Cytoplasm	kinase	msc
Q9NRG1	PRTFDC1	phosphoribosyl transferase domain containing 1	Cytoplasm	enzyme	msc
Q9Y617	PSAT1	phosphoserine aminotransferase 1	Cytoplasm	enzyme	msc
P25786	PSMA1	proteasome (prosome, macropain) subunit, alpha type, 1	Cytoplasm	peptidase	msc
P25787	PSMA2	proteasome (prosome, macropain) subunit, alpha type, 2	Cytoplasm	peptidase	msc
P25788	PSMA3	proteasome (prosome, macropain) subunit, alpha type, 3	Cytoplasm	peptidase	msc
P25789	PSMA4	proteasome (prosome, macropain) subunit, alpha type, 4	Cytoplasm	peptidase	msc
P28066	PSMA5	proteasome (prosome, macropain) subunit, alpha type, 5	Cytoplasm	peptidase	msc
P60900	PSMA6	proteasome (prosome, macropain) subunit, alpha type, 6	Cytoplasm	peptidase	msc
O14818	PSMA7	proteasome (prosome, macropain) subunit, alpha type, 7	Cytoplasm	peptidase	msc
Q8TAA3	PSMA8	proteasome (prosome, macropain) subunit, alpha type, 8	Cytoplasm	peptidase	msc
P20618	PSMB1	proteasome (prosome, macropain) subunit, beta type, 1	Cytoplasm	peptidase	msc
P49721	PSMB2	proteasome (prosome, macropain) subunit, beta type, 2	Cytoplasm	peptidase	msc
P49720	PSMB3	proteasome (prosome, macropain) subunit, beta type, 3	Cytoplasm	peptidase	msc
P28070	PSMB4	proteasome (prosome, macropain) subunit, beta type, 4	Cytoplasm	peptidase	msc
P28074	PSMB5	proteasome (prosome, macropain) subunit, beta type, 5	Cytoplasm	peptidase	msc
P28072	PSMB6	proteasome (prosome, macropain) subunit, beta type, 6	Cytoplasm	peptidase	msc
Q99436	PSMB7	proteasome (prosome, macropain) subunit, beta type, 7	Cytoplasm	peptidase	msc
Q99460	PSMD1	proteasome (prosome, macropain) 26S subunit, non-ATPase, 1	Cytoplasm	other	msc
O00231	PSMD11	proteasome (prosome, macropain) 26S subunit, non-ATPase, 11	Cytoplasm	other	msc
O00232	PSMD12	proteasome (prosome, macropain) 26S subunit, non-ATPase, 12	Cytoplasm	other	msc
Q9UNM6	PSMD13	proteasome (prosome, macropain) 26S subunit, non-ATPase, 13	Cytoplasm	peptidase	msc
O00487	PSMD14	proteasome (prosome, macropain) 26S subunit, non-ATPase, 14	Cytoplasm	peptidase	msc
Q13200	PSMD2	proteasome (prosome, macropain) 26S subunit, non-ATPase, 2	Cytoplasm	other	msc
O43242	PSMD3	proteasome (prosome, macropain) 26S subunit, non-ATPase, 3	Cytoplasm	other	msc
Q16401	PSMD5	proteasome (prosome, macropain) 26S subunit, non-ATPase, 5	Cytoplasm	other	msc
Q15008	PSMD6	proteasome (prosome, macropain) 26S subunit, non-ATPase, 6	Cytoplasm	enzyme	msc
P51665	PSMD7	proteasome (prosome, macropain) 26S subunit, non-ATPase, 7	Cytoplasm	other	msc
P48556	PSMD8	proteasome (prosome, macropain) 26S subunit, non-ATPase, 8	Cytoplasm	other	msc
O00233	PSMD9	proteasome (prosome, macropain) 26S subunit, non-ATPase, 9	Cytoplasm	transcription regulator	msc
Q06323	PSME1	proteasome (prosome, macropain) activator subunit 1 (PA28 alpha)	Cytoplasm	other	msc
Q9UL46	PSME2	proteasome (prosome, macropain) activator subunit 2 (PA28 beta)	Cytoplasm	peptidase	msc
P61289	PSME3	proteasome (prosome, macropain) activator subunit 3 (PA28 gamma; Ki)	Cytoplasm	peptidase	msc
O14684	PTGES	prostaglandin E synthase	Cytoplasm	enzyme	msc
Q15185	PTGES3	prostaglandin E synthase 3 (cytosolic)	Cytoplasm	enzyme	msc
Q14914	PTGR1	prostaglandin reductase 1	Cytoplasm	enzyme	msc
Q9P035	PTPLAD1	protein tyrosine phosphatase-like A domain containing 1	Cytoplasm	other	msc
Q06124	PTPN11	protein tyrosine phosphatase, non-receptor type 11	Cytoplasm	phosphatase	msc
Q8TB72	PUM2	pumilio homolog 2 (Drosophila)	Cytoplasm	other	msc
Q8TB72-3	PUM2	pumilio homolog 2 (Drosophila)	Cytoplasm	other	msc
P49023	PXN	paxillin	Cytoplasm	other	msc
P32322	PYCR1	pyrroline-5-carboxylate reductase 1	Cytoplasm	enzyme	msc
P11216	PYGB	phosphorylase, glycogen; brain	Cytoplasm	enzyme	msc
P47897	QARS	glutaminyl-tRNA synthetase	Cytoplasm	enzyme	msc
P09417	QDPR	quinoid dihydropteridine reductase	Cytoplasm	enzyme	msc
P62491	RAB11A	RAB11A, member RAS oncogene family	Cytoplasm	enzyme	msc
Q15907	RAB11B	RAB11B, member RAS oncogene family	Cytoplasm	enzyme	msc
P61106	RAB14	RAB14, member RAS oncogene family	Cytoplasm	enzyme	msc
[truncated: 4,387 more rows]
