# Supplementary material for: Definition of a cell surface signature for human cardiac progenitor cells after comprehensive comparative transcriptomic and proteomic characterization
Source: Sci Rep. 2019 Mar 15;9:4647. doi: 10.1038/s41598-019-39571-x (PMC6420620; doi:10.1038/s41598-019-39571-x)
Supplement: Supplementary file 4 — Table S3 [file 41598_2019_39571_MOESM4_ESM.xlsx]

## Sheet: table S2
	CPC / MSC			CPC / HDF
	Zq	nPept	FDRq	Zq	nPept	FDRq	FASTA	SYMBOL	description
	3.29374	2	0.026653				A0AVK6	E2F8	HUMAN Transcription factor E2F8 OS=Homo sapiens GN=E2F8 PE=1 SV=1
	1.30132	27	0.774498	-1.1566	31	0.908997	A0AVT1	UBA6	HUMAN Ubiquitin-like modifier-activating enzyme 6 OS=Homo sapiens GN=UBA6 PE=1 SV=1
	-1.63818	15	0.587865	0.654289	12	1.00381	A0FGR8	ESYT2	HUMAN Extended synaptotagmin-2 OS=Homo sapiens GN=ESYT2 PE=1 SV=1
	-3.18295	2	0.034693				A0PJK1	SC5AA	HUMAN Sodium/glucose cotransporter 5 OS=Homo sapiens GN=SLC5A10 PE=1 SV=2
	0.127955	2	1.00956				A1A5D9	BICR2	HUMAN Bicaudal D-related protein 2 OS=Homo sapiens GN=CCDC64B PE=2 SV=2
	-0.108345	7	1.00795	-0.939497	8	0.970386	A1L0T0	ILVBL	HUMAN Acetolactate synthase-like protein OS=Homo sapiens GN=ILVBL PE=1 SV=2
	0.405274	2	1.01823				A2IDD5	CCD78	HUMAN Coiled-coil domain-containing protein 78 OS=Homo sapiens GN=CCDC78 PE=2 SV=1
	0.288449	14	1.01703	0.299341	6	1.00866	A2RRP1	NBAS	HUMAN Neuroblastoma-amplified sequence OS=Homo sapiens GN=NBAS PE=1 SV=2
				0.944866	2	0.966693	A2VEC9	SSPO	HUMAN SCO-spondin OS=Homo sapiens GN=SSPO PE=2 SV=1
	-0.177109	2	1.00608				A3KN83	SBNO1	HUMAN Protein strawberry notch homolog 1 OS=Homo sapiens GN=SBNO1 PE=1 SV=1
	0.985834	3	0.906856				A4D1B5	GSAP	HUMAN Gamma-secretase-activating protein OS=Homo sapiens GN=PION PE=1 SV=2
				0.042597	3	0.999266	A4D1F6	LRRD1	HUMAN Leucine-rich repeat and death domain-containing protein 1 OS=Homo sapiens GN=LRRD1 PE=2 SV=2
	1.72664	2	0.53606	-3.06926	2	0.0731521	A4UGR9	XIRP2	HUMAN Xin actin-binding repeat-containing protein 2 OS=Homo sapiens GN=XIRP2 PE=1 SV=2
	-0.16422	2	1.00825				A5D8V7	CC151	HUMAN Coiled-coil domain-containing protein 151 OS=Homo sapiens GN=CCDC151 PE=2 SV=1
	-0.387665	8	1.01664	-0.751875	12	0.990974	A5YKK6	CNOT1	HUMAN CCR4-NOT transcription complex subunit 1 OS=Homo sapiens GN=CNOT1 PE=1 SV=2
	-0.592222	2	1.0177				A6H8Y1	BDP1	HUMAN Transcription factor TFIIIB component B'' homolog OS=Homo sapiens GN=BDP1 PE=1 SV=3
				0.356346	2	1.00412	A6NC98	CC88B	HUMAN Coiled-coil domain-containing protein 88B OS=Homo sapiens GN=CCDC88B PE=1 SV=1
	0.0372265	2	1.00411	0.172955	2	1.00345	A6NDG6	PGP	HUMAN Phosphoglycolate phosphatase OS=Homo sapiens GN=PGP PE=1 SV=1
	-1.794	2	0.495317				A6NDU8	CE051	HUMAN UPF0600 protein C5orf51 OS=Homo sapiens GN=C5orf51 PE=1 SV=1
	0.287172	3	1.01667				A6NE01	F186A	HUMAN Protein FAM186A OS=Homo sapiens GN=FAM186A PE=2 SV=3
	-0.998665	13	0.902483	0.209646	11	1.01027	A6NEC2	PSAL	HUMAN Puromycin-sensitive aminopeptidase-like protein OS=Homo sapiens GN=NPEPPSL1 PE=2 SV=3
	0.606303	2	1.01759	-0.342181	4	1.00812	A6NHG4	DDTL	HUMAN D-dopachrome decarboxylase-like protein OS=Homo sapiens GN=DDTL PE=2 SV=1
				-3.60219	3	0.0190644	A6NHR9	SMHD1	HUMAN Structural maintenance of chromosomes flexible hinge domain-containing protein 1 OS=Homo sapiens GN=SMCHD1 PE=1 SV=2
	2.19016	3	0.288122	0.0988195	6	0.999584	A6NL28	TPM3L	HUMAN Putative tropomyosin alpha-3 chain-like protein OS=Homo sapiens PE=5 SV=2
	-0.931964	2	0.928389				A6NMB9	FIGL2	HUMAN Putative fidgetin-like protein 2 OS=Homo sapiens GN=FIGNL2 PE=5 SV=2
	-1.9814	2	0.393849				A6NNM8	TTL13	HUMAN Tubulin polyglutamylase TTLL13 OS=Homo sapiens GN=TTLL13 PE=1 SV=2
	1.49703	2	0.667445	0.371307	2	1.00508	A6PVC2	TTLL8	HUMAN Protein monoglycylase TTLL8 OS=Homo sapiens GN=TTLL8 PE=1 SV=4
	-0.367609	2	1.01924				A6QL64	AN36A	HUMAN Ankyrin repeat domain-containing protein 36A OS=Homo sapiens GN=ANKRD36 PE=2 SV=3
				-0.766483	2	0.988874	A6ZKI3	F127A	HUMAN Protein FAM127A OS=Homo sapiens GN=FAM127A PE=1 SV=1
	-0.291416	4	1.01752				A7E2Y1	MYH7B	HUMAN Myosin-7B OS=Homo sapiens GN=MYH7B PE=2 SV=3
	0.258597	4	1.01186	-0.0627184	4	0.999456	A8K0Z3	WASH1	HUMAN WAS protein family homolog 1 OS=Homo sapiens GN=WASH1 PE=1 SV=2
	-0.20392	2	1.0098				A8K2U0	A2ML1	HUMAN Alpha-2-macroglobulin-like protein 1 OS=Homo sapiens GN=A2ML1 PE=1 SV=3
	-0.778687	2	0.970641				A8MUA0	YB057	HUMAN Putative UPF0607 protein ENSP00000381514 OS=Homo sapiens PE=3 SV=1
	-0.147699	2	1.00689				A8MWD9	RUXGL	HUMAN Small nuclear ribonucleoprotein G-like protein OS=Homo sapiens PE=3 SV=2
				0.256576	2	1.01109	B1AJZ9	FHAD1	HUMAN Forkhead-associated domain-containing protein 1 OS=Homo sapiens GN=FHAD1 PE=2 SV=2
	-1.15753	5	0.84661	-2.41343	9	0.249173	B2RPK0	HGB1A	HUMAN Putative high mobility group protein B1-like 1 OS=Homo sapiens GN=HMGB1P1 PE=5 SV=1
	-0.998711	4	0.902419				B2RTY4	MYO9A	HUMAN Unconventional myosin-IXa OS=Homo sapiens GN=MYO9A PE=1 SV=2
	0.518891	3	1.02596	3.59139	4	0.0192984	O00115	DNS2A	HUMAN Deoxyribonuclease-2-alpha OS=Homo sapiens GN=DNASE2 PE=1 SV=2
	1.23249	14	0.810086	1.96189	10	0.476817	O00116	ADAS	HUMAN Alkyldihydroxyacetonephosphate synthase, peroxisomal OS=Homo sapiens GN=AGPS PE=1 SV=1
	-1.12078	7	0.861551	-0.0296108	4	1.00048	O00139	KIF2A	HUMAN Kinesin-like protein KIF2A OS=Homo sapiens GN=KIF2A PE=1 SV=3
	-0.943423	10	0.924868	-0.807729	14	0.990031	O00148	DX39A	HUMAN ATP-dependent RNA helicase DDX39A OS=Homo sapiens GN=DDX39A PE=1 SV=2
	5.39548	13	7.68144e-06	1.86203	16	0.534238	O00151	PDLI1	HUMAN PDZ and LIM domain protein 1 OS=Homo sapiens GN=PDLIM1 PE=1 SV=4
	1.39332	12	0.726706	0.380943	10	1.00685	O00154	BACH	HUMAN Cytosolic acyl coenzyme A thioester hydrolase OS=Homo sapiens GN=ACOT7 PE=1 SV=3
	-0.845144	36	0.95501	-0.708677	37	0.999643	O00159	MYO1C	HUMAN Unconventional myosin-Ic OS=Homo sapiens GN=MYO1C PE=1 SV=4
	1.96155	8	0.403041	1.6293	8	0.689304	O00161	SNP23	HUMAN Synaptosomal-associated protein 23 OS=Homo sapiens GN=SNAP23 PE=1 SV=1
	-0.926378	5	0.92965	0.288317	5	1.00758	O00170	AIP	HUMAN AH receptor-interacting protein OS=Homo sapiens GN=AIP PE=1 SV=2
				-0.65539	7	1.00338	O00178	GTPB1	HUMAN GTP-binding protein 1 OS=Homo sapiens GN=GTPBP1 PE=1 SV=3
	-0.0578341	6	1.00506	-0.0175368	6	0.999771	O00186	STXB3	HUMAN Syntaxin-binding protein 3 OS=Homo sapiens GN=STXBP3 PE=1 SV=2
	-3.05596	2	0.047099				O00193	SMAP	HUMAN Small acidic protein OS=Homo sapiens GN=SMAP PE=1 SV=1
	-0.598424	2	1.01621				O00194	RB27B	HUMAN Ras-related protein Rab-27B OS=Homo sapiens GN=RAB27B PE=1 SV=4
	-0.105562	21	1.00765	-0.675658	25	1.0018	O00203	AP3B1	HUMAN AP-3 complex subunit beta-1 OS=Homo sapiens GN=AP3B1 PE=1 SV=3
	-0.400948	2	1.01716	2.45894	2	0.231688	O00204	ST2B1	HUMAN Sulfotransferase family cytosolic 2B member 1 OS=Homo sapiens GN=SULT2B1 PE=1 SV=2
				0.246889	2	1.01113	O00213	APBB1	HUMAN Amyloid beta A4 precursor protein-binding family B member 1 OS=Homo sapiens GN=APBB1 PE=1 SV=2
	-0.749548	2	0.97829	-1.74636	2	0.606053	O00217	NDUS8	HUMAN NADH dehydrogenase [ubiquinone] iron-sulfur protein 8, mitochondrial OS=Homo sapiens GN=NDUFS8 PE=1 SV=1
	-0.363131	19	1.01864	0.045142	27	1.00022	O00231	PSD11	HUMAN 26S proteasome non-ATPase regulatory subunit 11 OS=Homo sapiens GN=PSMD11 PE=1 SV=3
	-0.0854987	20	1.00535	-0.377757	17	1.00599	O00232	PSD12	HUMAN 26S proteasome non-ATPase regulatory subunit 12 OS=Homo sapiens GN=PSMD12 PE=1 SV=3
	0.560759	6	1.02306	0.261344	6	1.01084	O00233	PSMD9	HUMAN 26S proteasome non-ATPase regulatory subunit 9 OS=Homo sapiens GN=PSMD9 PE=1 SV=3
	2.21076	3	0.279954	2.00453	3	0.45475	O00244	ATOX1	HUMAN Copper transport protein ATOX1 OS=Homo sapiens GN=ATOX1 PE=1 SV=1
	0.90243	12	0.937079	0.926596	13	0.970336	O00264	PGRC1	HUMAN Membrane-associated progesterone receptor component 1 OS=Homo sapiens GN=PGRMC1 PE=1 SV=3
				-0.665839	2	1.00379	O00267	SPT5H	HUMAN Transcription elongation factor SPT5 OS=Homo sapiens GN=SUPT5H PE=1 SV=1
	1.19784	2	0.826414	-0.589678	4	0.999142	O00273	DFFA	HUMAN DNA fragmentation factor subunit alpha OS=Homo sapiens GN=DFFA PE=1 SV=1
	-0.377319	2	1.01989	-1.8578	4	0.53485	O00291	HIP1	HUMAN Huntingtin-interacting protein 1 OS=Homo sapiens GN=HIP1 PE=1 SV=5
	0.0605395	12	1.0054	-1.16984	16	0.902314	O00299	CLIC1	HUMAN Chloride intracellular channel protein 1 OS=Homo sapiens GN=CLIC1 PE=1 SV=4
	0.387389	8	1.01653	-0.943502	10	0.967313	O00303	EIF3F	HUMAN Eukaryotic translation initiation factor 3 subunit F OS=Homo sapiens GN=EIF3F PE=1 SV=1
	0.452526	2	1.02047				O00308	WWP2	HUMAN NEDD4-like E3 ubiquitin-protein ligase WWP2 OS=Homo sapiens GN=WWP2 PE=1 SV=2
	-1.37864	3	0.734553				O00329	PK3CD	HUMAN Phosphatidylinositol 4,5-bisphosphate 3-kinase catalytic subunit delta isoform OS=Homo sapiens GN=PIK3CD PE=1 SV=2
				0.0814096	2	0.999663	O00391	QSOX1	HUMAN Sulfhydryl oxidase 1 OS=Homo sapiens GN=QSOX1 PE=1 SV=3
	1.55429	4	0.637762	1.48106	2	0.765321	O00400	ACATN	HUMAN Acetyl-coenzyme A transporter 1 OS=Homo sapiens GN=SLC33A1 PE=1 SV=1
	-1.52457	3	0.652545	-0.498852	4	1.00622	O00401	WASL	HUMAN Neural Wiskott-Aldrich syndrome protein OS=Homo sapiens GN=WASL PE=1 SV=2
	0.387789	35	1.01651	-1.04289	37	0.945377	O00410	IPO5	HUMAN Importin-5 OS=Homo sapiens GN=IPO5 PE=1 SV=4
				-1.13853	5	0.916556	O00422	SAP18	HUMAN Histone deacetylase complex subunit SAP18 OS=Homo sapiens GN=SAP18 PE=1 SV=1
	5.84266	9	6.70243e-07	-0.174772	14	1.00466	O00425	IF2B3	HUMAN Insulin-like growth factor 2 mRNA-binding protein 3 OS=Homo sapiens GN=IGF2BP3 PE=1 SV=2
	-0.889842	25	0.939146	-0.777608	27	0.992683	O00429	DNM1L	HUMAN Dynamin-1-like protein OS=Homo sapiens GN=DNM1L PE=1 SV=2
	0.898665	6	0.938913	1.07924	3	0.928638	O00442	RTCA	HUMAN RNA 3'-terminal phosphate cyclase OS=Homo sapiens GN=RTCA PE=1 SV=1
	-0.801298	5	0.965667				O00443	P3C2A	HUMAN Phosphatidylinositol 4-phosphate 3-kinase C2 domain-containing subunit alpha OS=Homo sapiens GN=PIK3C2A PE=1 SV=2
	0.949918	9	0.923107	0.336415	9	1.0066	O00461	GOLI4	HUMAN Golgi integral membrane protein 4 OS=Homo sapiens GN=GOLIM4 PE=1 SV=1
	2.43335	37	0.186831	4.33556	36	0.00197151	O00469	PLOD2	HUMAN Procollagen-lysine,2-oxoglutarate 5-dioxygenase 2 OS=Homo sapiens GN=PLOD2 PE=1 SV=2
	0.718301	9	0.986178	1.1693	7	0.903115	O00471	EXOC5	HUMAN Exocyst complex component 5 OS=Homo sapiens GN=EXOC5 PE=1 SV=1
	-0.295083	2	1.01824	0.62429	2	1.00214	O00483	NDUA4	HUMAN NADH dehydrogenase [ubiquinone] 1 alpha subcomplex subunit 4 OS=Homo sapiens GN=NDUFA4 PE=1 SV=1
	-0.053413	9	1.00514	-0.419186	8	1.01187	O00487	PSDE	HUMAN 26S proteasome non-ATPase regulatory subunit 14 OS=Homo sapiens GN=PSMD14 PE=1 SV=1
	-0.209849	5	1.00955	-0.255669	2	1.01009	O00499	BIN1	HUMAN Myc box-dependent-interacting protein 1 OS=Homo sapiens GN=BIN1 PE=1 SV=1
	0.0295034	15	1.00268	-1.2943	9	0.852981	O00505	IMA3	HUMAN Importin subunit alpha-3 OS=Homo sapiens GN=KPNA3 PE=1 SV=2
	-1.67465	2	0.569944				O00507	USP9Y	HUMAN Probable ubiquitin carboxyl-terminal hydrolase FAF-Y OS=Homo sapiens GN=USP9Y PE=1 SV=2
	0.34074	4	1.01853	0.116151	9	1.00068	O00541	PESC	HUMAN Pescadillo homolog OS=Homo sapiens GN=PES1 PE=1 SV=1
				1.10076	3	0.922787	O00555	CAC1A	HUMAN Voltage-dependent P/Q-type calcium channel subunit alpha-1A OS=Homo sapiens GN=CACNA1A PE=1 SV=2
				-0.383447	7	1.00774	O00560	SDCB1	HUMAN Syntenin-1 OS=Homo sapiens GN=SDCBP PE=1 SV=1
	-0.177713	12	1.00617	-0.311897	14	1.01025	O00567	NOP56	HUMAN Nucleolar protein 56 OS=Homo sapiens GN=NOP56 PE=1 SV=4
	0.318852	20	1.01998	-0.792089	25	0.990727	O00571	DDX3X	HUMAN ATP-dependent RNA helicase DDX3X OS=Homo sapiens GN=DDX3X PE=1 SV=3
	-1.30994	2	0.771212				O00584	RNT2	HUMAN Ribonuclease T2 OS=Homo sapiens GN=RNASET2 PE=1 SV=2
	-2.51232	3	0.159615	-2.73826	3	0.142224	O00592	PODXL	HUMAN Podocalyxin OS=Homo sapiens GN=PODXL PE=1 SV=2
	0.0596868	7	1.00553	1.15946	5	0.907994	O00622	CYR61	HUMAN Protein CYR61 OS=Homo sapiens GN=CYR61 PE=1 SV=1
	0.503362	11	1.02513	-1.8521	9	0.535072	O00629	IMA4	HUMAN Importin subunit alpha-4 OS=Homo sapiens GN=KPNA4 PE=1 SV=1
	-0.296879	6	1.01827	-0.725299	5	0.995601	O00743	PPP6	HUMAN Serine/threonine-protein phosphatase 6 catalytic subunit OS=Homo sapiens GN=PPP6C PE=1 SV=1
	1.37765	14	0.734142	0.869556	13	0.984262	O00754	MA2B1	HUMAN Lysosomal alpha-mannosidase OS=Homo sapiens GN=MAN2B1 PE=1 SV=3
	-0.282885	4	1.01605				O00763	ACACB	HUMAN Acetyl-CoA carboxylase 2 OS=Homo sapiens GN=ACACB PE=1 SV=3
	-0.223403	8	1.01339	-0.450332	7	1.01127	O00764	PDXK	HUMAN Pyridoxal kinase OS=Homo sapiens GN=PDXK PE=1 SV=1
				0.189578	2	1.0067	O14521	DHSD	HUMAN Succinate dehydrogenase [ubiquinone] cytochrome b small subunit, mitochondrial OS=Homo sapiens GN=SDHD PE=1 SV=1
				1.55436	3	0.735038	O14522	PTPRT	HUMAN Receptor-type tyrosine-protein phosphatase T OS=Homo sapiens GN=PTPRT PE=1 SV=6
	1.54009	4	0.643767	0.760303	6	0.989496	O14530	TXND9	HUMAN Thioredoxin domain-containing protein 9 OS=Homo sapiens GN=TXNDC9 PE=1 SV=2
	-1.21627	4	0.817028	-0.133908	3	1.00073	O14556	G3PT	HUMAN Glyceraldehyde-3-phosphate dehydrogenase, testis-specific OS=Homo sapiens GN=GAPDHS PE=1 SV=2
	0.62168	6	1.0139	-0.979062	8	0.963231	O14558	HSPB6	HUMAN Heat shock protein beta-6 OS=Homo sapiens GN=HSPB6 PE=1 SV=2
	-0.848182	5	0.95597	-0.729902	4	0.994459	O14561	ACPM	HUMAN Acyl carrier protein, mitochondrial OS=Homo sapiens GN=NDUFAB1 PE=1 SV=3
	-0.0173599	5	1.00095	-0.124482	3	1.00082	O14562	UBFD1	HUMAN Ubiquitin domain-containing protein UBFD1 OS=Homo sapiens GN=UBFD1 PE=1 SV=2
	-1.40821	2	0.723182				O14578	CTRO	HUMAN Citron Rho-interacting kinase OS=Homo sapiens GN=CIT PE=1 SV=2
	-0.309532	13	1.01917	-0.380216	10	1.00692	O14579	COPE	HUMAN Coatomer subunit epsilon OS=Homo sapiens GN=COPE PE=1 SV=3
	2.46042	2	0.175413				O14607	UTY	HUMAN Histone demethylase UTY OS=Homo sapiens GN=UTY PE=1 SV=2
	-0.158796	18	1.00713	-0.296233	22	1.00787	O14617	AP3D1	HUMAN AP-3 complex subunit delta-1 OS=Homo sapiens GN=AP3D1 PE=1 SV=1
	-0.524212	3	1.02563	-0.135078	2	1.00025	O14618	CCS	HUMAN Copper chaperone for superoxide dismutase OS=Homo sapiens GN=CCS PE=1 SV=1
	-0.81904	2	0.957349				O14639	ABLM1	HUMAN Actin-binding LIM protein 1 OS=Homo sapiens GN=ABLIM1 PE=1 SV=3
				-0.366878	2	1.00347	O14641	DVL2	HUMAN Segment polarity protein dishevelled homolog DVL-2 OS=Homo sapiens GN=DVL2 PE=1 SV=1
				0.239979	3	1.01099	O14646	CHD1	HUMAN Chromodomain-helicase-DNA-binding protein 1 OS=Homo sapiens GN=CHD1 PE=1 SV=2
	0.562582	3	1.02284	-0.871298	3	0.98389	O14653	GOSR2	HUMAN Golgi SNAP receptor complex member 2 OS=Homo sapiens GN=GOSR2 PE=1 SV=2
	0.247194	4	1.01302	-1.1789	2	0.899775	O14656	TOR1A	HUMAN Torsin-1A OS=Homo sapiens GN=TOR1A PE=1 SV=1
	-0.773799	5	0.970559	0.644579	2	1.00195	O14657	TOR1B	HUMAN Torsin-1B OS=Homo sapiens GN=TOR1B PE=1 SV=2
	1.41363	7	0.721303	1.34833	5	0.832766	O14672	ADA10	HUMAN Disintegrin and metalloproteinase domain-containing protein 10 OS=Homo sapiens GN=ADAM10 PE=1 SV=1
	-2.84864	3	0.0774842				O14684	PTGES	HUMAN Prostaglandin E synthase OS=Homo sapiens GN=PTGES PE=1 SV=2
	1.44416	2	0.70542				O14686	MLL2	HUMAN Histone-lysine N-methyltransferase MLL2 OS=Homo sapiens GN=MLL2 PE=1 SV=2
				0.903976	2	0.980413	O14727	APAF	HUMAN Apoptotic protease-activating factor 1 OS=Homo sapiens GN=APAF1 PE=1 SV=2
	0.301096	2	1.02067	1.40017	3	0.801006	O14734	ACOT8	HUMAN Acyl-coenzyme A thioesterase 8 OS=Homo sapiens GN=ACOT8 PE=1 SV=1
	-0.401602	3	1.01748	1.58228	2	0.723487	O14735	CDIPT	HUMAN CDP-diacylglycerol--inositol 3-phosphatidyltransferase OS=Homo sapiens GN=CDIPT PE=1 SV=1
	0.022653	6	1.00125	-0.51751	6	1.00095	O14737	PDCD5	HUMAN Programmed cell death protein 5 OS=Homo sapiens GN=PDCD5 PE=1 SV=3
	-0.159936	9	1.00753	-0.445906	14	1.01236	O14744	ANM5	HUMAN Protein arginine N-methyltransferase 5 OS=Homo sapiens GN=PRMT5 PE=1 SV=4
	1.61276	3	0.606724	1.60953	3	0.703827	O14763	TR10B	HUMAN Tumor necrosis factor receptor superfamily member 10B OS=Homo sapiens GN=TNFRSF10B PE=1 SV=2
	-0.117993	6	1.00819	-1.73182	7	0.618398	O14773	TPP1	HUMAN Tripeptidyl-peptidase 1 OS=Homo sapiens GN=TPP1 PE=1 SV=2
	0.107637	2	1.00796	0.815155	5	0.986839	O14776	TCRG1	HUMAN Transcription elongation regulator 1 OS=Homo sapiens GN=TCERG1 PE=1 SV=2
	-1.42709	9	0.712299	-3.00683	2	0.0834642	O14787	TNPO2	HUMAN Transportin-2 OS=Homo sapiens GN=TNPO2 PE=1 SV=3
	1.29881	2	0.7771				O14802	RPC1	HUMAN DNA-directed RNA polymerase III subunit RPC1 OS=Homo sapiens GN=POLR3A PE=1 SV=2
	-0.274784	10	1.01492	0.016919	10	1.00027	O14818	PSA7	HUMAN Proteasome subunit alpha type-7 OS=Homo sapiens GN=PSMA7 PE=1 SV=1
	0.258129	5	1.01197	-0.341168	3	1.00712	O14828	SCAM3	HUMAN Secretory carrier-associated membrane protein 3 OS=Homo sapiens GN=SCAMP3 PE=1 SV=3
				1.87449	2	0.523812	O14841	OPLA	HUMAN 5-oxoprolinase OS=Homo sapiens GN=OPLAH PE=1 SV=3
	-1.78613	5	0.5002				O14880	MGST3	HUMAN Microsomal glutathione S-transferase 3 OS=Homo sapiens GN=MGST3 PE=1 SV=1
	0.356485	2	1.01739				O14907	TX1B3	HUMAN Tax1-binding protein 3 OS=Homo sapiens GN=TAX1BP3 PE=1 SV=2
	1.72034	3	0.540018	0.751059	5	0.99205	O14908	GIPC1	HUMAN PDZ domain-containing protein GIPC1 OS=Homo sapiens GN=GIPC1 PE=1 SV=2
	-0.491118	2	1.0234	0.761809	2	0.988581	O14910	LIN7A	HUMAN Protein lin-7 homolog A OS=Homo sapiens GN=LIN7A PE=1 SV=2
	-1.27398	3	0.794372	0.151108	2	1.00301	O14920	IKKB	HUMAN Inhibitor of nuclear factor kappa-B kinase subunit beta OS=Homo sapiens GN=IKBKB PE=1 SV=1
				-0.465951	3	1.00744	O14929	HAT1	HUMAN Histone acetyltransferase type B catalytic subunit OS=Homo sapiens GN=HAT1 PE=1 SV=1
	-0.445595	2	1.01956	-3.08459	2	0.0706697	O14933	UB2L6	HUMAN Ubiquitin/ISG15-conjugating enzyme E2 L6 OS=Homo sapiens GN=UBE2L6 PE=1 SV=4
	-0.779106	6	0.970091				O14936	CSKP	HUMAN Peripheral plasma membrane protein CASK OS=Homo sapiens GN=CASK PE=1 SV=3
				0.0324615	3	1.00067	O14949	QCR8	HUMAN Cytochrome b-c1 complex subunit 8 OS=Homo sapiens GN=UQCRQ PE=1 SV=4
	-0.42825	10	1.01895	-0.123617	17	1.00049	O14964	HGS	HUMAN Hepatocyte growth factor-regulated tyrosine kinase substrate OS=Homo sapiens GN=HGS PE=1 SV=1
	-0.129123	6	1.00914	-0.181395	4	1.0061	O14972	DSCR3	HUMAN Down syndrome critical region protein 3 OS=Homo sapiens GN=DSCR3 PE=1 SV=1
	-0.0282955	23	1.00268	-0.345624	27	1.00728	O14974	MYPT1	HUMAN Protein phosphatase 1 regulatory subunit 12A OS=Homo sapiens GN=PPP1R12A PE=1 SV=1
	0.163046	5	1.0082	-2.47584	8	0.226565	O14976	GAK	HUMAN Cyclin-G-associated kinase OS=Homo sapiens GN=GAK PE=1 SV=2
	-1.21945	7	0.815456	-2.65635	6	0.168534	O14979	HNRDL	HUMAN Heterogeneous nuclear ribonucleoprotein D-like OS=Homo sapiens GN=HNRPDL PE=1 SV=3
	-1.21321	27	0.819235	-2.29311	26	0.310674	O14980	XPO1	HUMAN Exportin-1 OS=Homo sapiens GN=XPO1 PE=1 SV=1
	-1.15148	15	0.849535	0.256222	13	1.01081	O14983	AT2A1	HUMAN Sarcoplasmic/endoplasmic reticulum calcium ATPase 1 OS=Homo sapiens GN=ATP2A1 PE=1 SV=1
				0.598371	3	0.998395	O15013	ARHGA	HUMAN Rho guanine nucleotide exchange factor 10 OS=Homo sapiens GN=ARHGEF10 PE=1 SV=4
	0.826111	2	0.958363				O15016	TRI66	HUMAN Tripartite motif-containing protein 66 OS=Homo sapiens GN=TRIM66 PE=2 SV=4
	0.00675591	3	1.00022	0.839702	2	0.989233	O15018	PDZD2	HUMAN PDZ domain-containing protein 2 OS=Homo sapiens GN=PDZD2 PE=1 SV=4
	0.266016	4	1.01234				O15020	SPTN2	HUMAN Spectrin beta chain, non-erythrocytic 2 OS=Homo sapiens GN=SPTBN2 PE=1 SV=3
	1.76876	3	0.510522	0.565614	3	1.00036	O15021	MAST4	HUMAN Microtubule-associated serine/threonine-protein kinase 4 OS=Homo sapiens GN=MAST4 PE=1 SV=3
	-0.240414	2	1.01127	0.332145	9	1.00762	O15027	SC16A	HUMAN Protein transport protein Sec16A OS=Homo sapiens GN=SEC16A PE=1 SV=3
	0.698899	14	0.993713	0.971297	12	0.962496	O15031	PLXB2	HUMAN Plexin-B2 OS=Homo sapiens GN=PLXNB2 PE=1 SV=3
	-0.14517	2	1.00697				O15042	SR140	HUMAN U2 snRNP-associated SURP motif-containing protein OS=Homo sapiens GN=U2SURP PE=1 SV=2
	0.103921	2	1.0065	1.56613	2	0.731229	O15050	TRNK1	HUMAN TPR and ankyrin repeat-containing protein 1 OS=Homo sapiens GN=TRANK1 PE=2 SV=4
	0.200432	4	1.00777				O15056	SYNJ2	HUMAN Synaptojanin-2 OS=Homo sapiens GN=SYNJ2 PE=1 SV=3
	0.235096	2	1.01226				O15060	ZBT39	HUMAN Zinc finger and BTB domain-containing protein 39 OS=Homo sapiens GN=ZBTB39 PE=2 SV=1
				-0.916223	6	0.969497	O15067	PUR4	HUMAN Phosphoribosylformylglycinamidine synthase OS=Homo sapiens GN=PFAS PE=1 SV=4
				0.714222	2	0.998621	O15068	MCF2L	HUMAN Guanine nucleotide exchange factor DBS OS=Homo sapiens GN=MCF2L PE=1 SV=2
	0.305496	3	1.01993				O15078	CE290	HUMAN Centrosomal protein of 290 kDa OS=Homo sapiens GN=CEP290 PE=1 SV=2
	-1.71279	6	0.545439	0.069106	6	1.00031	O15083	ERC2	HUMAN ERC protein 2 OS=Homo sapiens GN=ERC2 PE=1 SV=3
	-1.72267	2	0.538267				O15090	ZN536	HUMAN Zinc finger protein 536 OS=Homo sapiens GN=ZNF536 PE=1 SV=3
	-1.07763	3	0.877211	-0.191742	2	1.00743	O15111	IKKA	HUMAN Inhibitor of nuclear factor kappa-B kinase subunit alpha OS=Homo sapiens GN=CHUK PE=1 SV=2
	0.367415	2	1.01905	-1.87706	2	0.522989	O15116	LSM1	HUMAN U6 snRNA-associated Sm-like protein LSm1 OS=Homo sapiens GN=LSM1 PE=1 SV=1
	-0.523555	2	1.02545				O15117	FYB	HUMAN FYN-binding protein OS=Homo sapiens GN=FYB PE=1 SV=2
	0.138798	6	1.00705	1.44402	10	0.783734	O15118	NPC1	HUMAN Niemann-Pick C1 protein OS=Homo sapiens GN=NPC1 PE=1 SV=2
	-0.242764	4	1.01263				O15121	DEGS1	HUMAN Sphingolipid delta(4)-desaturase DES1 OS=Homo sapiens GN=DEGS1 PE=1 SV=1
	0.40487	2	1.01784	0.456508	2	1.01132	O15123	ANGP2	HUMAN Angiopoietin-2 OS=Homo sapiens GN=ANGPT2 PE=1 SV=1
	-0.959383	4	0.920729				O15126	SCAM1	HUMAN Secretory carrier-associated membrane protein 1 OS=Homo sapiens GN=SCAMP1 PE=1 SV=2
	0.870466	3	0.944726	0.385719	3	1.00745	O15127	SCAM2	HUMAN Secretory carrier-associated membrane protein 2 OS=Homo sapiens GN=SCAMP2 PE=1 SV=2
	0.327602	3	1.02047				O15131	IMA5	HUMAN Importin subunit alpha-6 OS=Homo sapiens GN=KPNA5 PE=1 SV=2
	0.731187	15	0.982303	-0.438354	17	1.01388	O15143	ARC1B	HUMAN Actin-related protein 2/3 complex subunit 1B OS=Homo sapiens GN=ARPC1B PE=1 SV=3
	0.606171	21	1.01697	-0.0645464	24	0.998958	O15144	ARPC2	HUMAN Actin-related protein 2/3 complex subunit 2 OS=Homo sapiens GN=ARPC2 PE=1 SV=1
	0.796619	6	0.966126	-1.06577	8	0.934965	O15145	ARPC3	HUMAN Actin-related protein 2/3 complex subunit 3 OS=Homo sapiens GN=ARPC3 PE=1 SV=3
	-0.0245496	2	1.00138	-0.123255	2	0.999714	O15155	BET1	HUMAN BET1 homolog OS=Homo sapiens GN=BET1 PE=1 SV=1
	-0.159156	2	1.00712				O15160	RPAC1	HUMAN DNA-directed RNA polymerases I and III subunit RPAC1 OS=Homo sapiens GN=POLR1C PE=1 SV=1
	-0.361972	11	1.01769	0.751721	9	0.991177	O15173	PGRC2	HUMAN Membrane-associated progesterone receptor component 2 OS=Homo sapiens GN=PGRMC2 PE=1 SV=1
	-0.069026	4	1.00553	0.753814	3	0.990556	O15212	PFD6	HUMAN Prefoldin subunit 6 OS=Homo sapiens GN=PFDN6 PE=1 SV=1
				0.429301	2	1.01351	O15218	GP182	HUMAN G-protein coupled receptor 182 OS=Homo sapiens GN=GPR182 PE=2 SV=1
	-0.123479	6	1.00889	-1.48471	3	0.768309	O15228	GNPAT	HUMAN Dihydroxyacetone phosphate acyltransferase OS=Homo sapiens GN=GNPAT PE=1 SV=1
	2.66163	2	0.118858	-5.13181	2	9.72827e-05	O15230	LAMA5	HUMAN Laminin subunit alpha-5 OS=Homo sapiens GN=LAMA5 PE=1 SV=8
	3.80641	6	0.00533755	0.392089	13	1.00637	O15231	ZN185	HUMAN Zinc finger protein 185 OS=Homo sapiens GN=ZNF185 PE=1 SV=3
	0.997745	6	0.901996	1.4061	3	0.802024	O15254	ACOX3	HUMAN Peroxisomal acyl-coenzyme A oxidase 3 OS=Homo sapiens GN=ACOX3 PE=1 SV=2
	-0.168595	3	1.0073	0.418405	3	1.01124	O15258	RER1	HUMAN Protein RER1 OS=Homo sapiens GN=RER1 PE=1 SV=1
	0.725147	6	0.984422	0.232416	8	1.01148	O15260	SURF4	HUMAN Surfeit locus protein 4 OS=Homo sapiens GN=SURF4 PE=1 SV=3
	0.534534	5	1.0249	0.00748946	11	0.999924	O15269	SPTC1	HUMAN Serine palmitoyltransferase 1 OS=Homo sapiens GN=SPTLC1 PE=1 SV=1
	0.221258	6	1.01254	0.468496	7	1.00692	O15270	SPTC2	HUMAN Serine palmitoyltransferase 2 OS=Homo sapiens GN=SPTLC2 PE=1 SV=1
	-0.40776	2	1.01841				O15287	FANCG	HUMAN Fanconi anemia group G protein OS=Homo sapiens GN=FANCG PE=1 SV=1
	0.427912	2	1.01869	-0.624127	3	1.00234	O15294	OGT1	HUMAN UDP-N-acetylglucosamine--peptide N-acetylglucosaminyltransferase 110 kDa subunit OS=Homo sapiens GN=OGT PE=1 SV=3
	0.537928	6	1.0257	0.340311	8	1.00733	O15305	PMM2	HUMAN Phosphomannomutase 2 OS=Homo sapiens GN=PMM2 PE=1 SV=1
	-0.750021	4	0.978253				O15320	CTGE5	HUMAN Cutaneous T-cell lymphoma-associated antigen 5 OS=Homo sapiens GN=CTAGE5 PE=1 SV=4
	-0.613433	3	1.01657	0.483684	4	1.00915	O15321	TM9S1	HUMAN Transmembrane 9 superfamily member 1 OS=Homo sapiens GN=TM9SF1 PE=2 SV=2
				-1.0927	2	0.923961	O15347	HMGB3	HUMAN High mobility group protein B3 OS=Homo sapiens GN=HMGB3 PE=1 SV=4
	-0.497811	7	1.02231	-0.479023	4	1.00836	O15355	PPM1G	HUMAN Protein phosphatase 1G OS=Homo sapiens GN=PPM1G PE=1 SV=1
	-0.771142	2	0.971977	0.0854419	3	1.00044	O15357	SHIP2	HUMAN Phosphatidylinositol 3,4,5-trisphosphate 5-phosphatase 2 OS=Homo sapiens GN=INPPL1 PE=1 SV=2
	-0.1131	16	1.0079	-0.801993	13	0.99209	O15371	EIF3D	HUMAN Eukaryotic translation initiation factor 3 subunit D OS=Homo sapiens GN=EIF3D PE=1 SV=1
	0.0547558	12	1.00561	-0.129227	12	1.00047	O15372	EIF3H	HUMAN Eukaryotic translation initiation factor 3 subunit H OS=Homo sapiens GN=EIF3H PE=1 SV=1
	0.824605	5	0.958214	1.19497	2	0.889058	O15382	BCAT2	HUMAN Branched-chain-amino-acid aminotransferase, mitochondrial OS=Homo sapiens GN=BCAT2 PE=1 SV=2
				-0.331802	3	1.0073	O15397	IPO8	HUMAN Importin-8 OS=Homo sapiens GN=IPO8 PE=1 SV=2
	-0.20639	8	1.01065	1.09141	5	0.922817	O15400	STX7	HUMAN Syntaxin-7 OS=Homo sapiens GN=STX7 PE=1 SV=4
	-0.918761	7	0.930379	0.869315	6	0.9846	O15427	MOT4	HUMAN Monocarboxylate transporter 4 OS=Homo sapiens GN=SLC16A3 PE=1 SV=1
	0.703473	26	0.991757	1.05072	25	0.943727	O15460	P4HA2	HUMAN Prolyl 4-hydroxylase subunit alpha-2 OS=Homo sapiens GN=P4HA2 PE=1 SV=1
	0.7226	3	0.985158				O15479	MAGB2	HUMAN Melanoma-associated antigen B2 OS=Homo sapiens GN=MAGEB2 PE=1 SV=3
	-0.319372	2	1.01982	-1.91725	4	0.502785	O15484	CAN5	HUMAN Calpain-5 OS=Homo sapiens GN=CAPN5 PE=1 SV=2
	2.15015	9	0.307689	0.152916	8	1.00307	O15498	YKT6	HUMAN Synaptobrevin homolog YKT6 OS=Homo sapiens GN=YKT6 PE=1 SV=1
	0.511133	9	1.0254	0.0502778	8	1.00005	O15511	ARPC5	HUMAN Actin-related protein 2/3 complex subunit 5 OS=Homo sapiens GN=ARPC5 PE=1 SV=3
				-0.167555	4	1.00494	O15523	DDX3Y	HUMAN ATP-dependent RNA helicase DDX3Y OS=Homo sapiens GN=DDX3Y PE=1 SV=2
				0.330261	3	1.00686	O15530	PDPK1	HUMAN 3-phosphoinositide-dependent protein kinase 1 OS=Homo sapiens GN=PDPK1 PE=1 SV=1
				0.578104	3	0.999305	O15533	TPSN	HUMAN Tapasin OS=Homo sapiens GN=TAPBP PE=1 SV=1
	-1.04585	2	0.89177				O15550	KDM6A	HUMAN Lysine-specific demethylase 6A OS=Homo sapiens GN=KDM6A PE=1 SV=2
	-0.941844	18	0.923645	-1.56174	14	0.733167	O43143	DHX15	HUMAN Putative pre-mRNA-splicing factor ATP-dependent RNA helicase DHX15 OS=Homo sapiens GN=DHX15 PE=1 SV=2
				-0.545387	2	0.997945	O43148	MCES	HUMAN mRNA cap guanine-N7 methyltransferase OS=Homo sapiens GN=RNMT PE=1 SV=1
	0.218735	2	1.01139				O43149	ZZEF1	HUMAN Zinc finger ZZ-type and EF-hand domain-containing protein 1 OS=Homo sapiens GN=ZZEF1 PE=1 SV=6
	-0.696808	7	0.99444	-0.746183	2	0.99208	O43150	ASAP2	HUMAN Arf-GAP with SH3 domain, ANK repeat and PH domain-containing protein 2 OS=Homo sapiens GN=ASAP2 PE=1 SV=3
	-0.408912	7	1.0184	0.747319	10	0.992711	O43166	SI1L1	HUMAN Signal-induced proliferation-associated 1-like protein 1 OS=Homo sapiens GN=SIPA1L1 PE=1 SV=4
	-0.394953	4	1.01875	0.609788	2	0.997978	O43169	CYB5B	HUMAN Cytochrome b5 type B OS=Homo sapiens GN=CYB5B PE=1 SV=2
	-0.0157693	2	1.00057	-0.745294	2	0.993249	O43172	PRP4	HUMAN U4/U6 small nuclear ribonucleoprotein Prp4 OS=Homo sapiens GN=PRPF4 PE=1 SV=2
	-0.394442	20	1.01828	-0.00951733	18	1.00077	O43175	SERA	HUMAN D-3-phosphoglycerate dehydrogenase OS=Homo sapiens GN=PHGDH PE=1 SV=4
				0.77692	2	0.991389	O43181	NDUS4	HUMAN NADH dehydrogenase [ubiquinone] iron-sulfur protein 4, mitochondrial OS=Homo sapiens GN=NDUFS4 PE=1 SV=1
	0.0910653	13	1.00622	-0.114171	14	1.00078	O43237	DC1L2	HUMAN Cytoplasmic dynein 1 light intermediate chain 2 OS=Homo sapiens GN=DYNC1LI2 PE=1 SV=1
	-0.20251	28	1.00847	-0.455084	25	1.01059	O43242	PSMD3	HUMAN 26S proteasome non-ATPase regulatory subunit 3 OS=Homo sapiens GN=PSMD3 PE=1 SV=2
	-0.826856	11	0.958604	-0.400265	12	1.00816	O43252	PAPS1	HUMAN Bifunctional 3'-phosphoadenosine 5'-phosphosulfate synthase 1 OS=Homo sapiens GN=PAPSS1 PE=1 SV=2
	0.0178647	8	1.00082	-5.08651	3	0.000105974	O43264	ZW10	HUMAN Centromere/kinetochore protein zw10 homolog OS=Homo sapiens GN=ZW10 PE=1 SV=3
	-0.0562766	3	1.00564	-0.462984	3	1.00767	O43290	SNUT1	HUMAN U4/U6.U5 tri-snRNP-associated protein 1 OS=Homo sapiens GN=SART1 PE=1 SV=1
	-0.627447	4	1.01224	0.965553	2	0.962577	O43292	GPAA1	HUMAN Glycosylphosphatidylinositol anchor attachment 1 protein OS=Homo sapiens GN=GPAA1 PE=1 SV=3
	0.688527	2	0.996425	0.256014	4	1.01038	O43293	DAPK3	HUMAN Death-associated protein kinase 3 OS=Homo sapiens GN=DAPK3 PE=1 SV=1
	1.36351	9	0.739253	-0.689347	7	0.997226	O43294	TGFI1	HUMAN Transforming growth factor beta-1-induced transcript 1 protein OS=Homo sapiens GN=TGFB1I1 PE=1 SV=2
				-1.69247	2	0.646281	O43301	HS12A	HUMAN Heat shock 70 kDa protein 12A OS=Homo sapiens GN=HSPA12A PE=1 SV=2
	0.700365	2	0.993228				O43310	CTIF	HUMAN CBP80/20-dependent translation initiation factor OS=Homo sapiens GN=CTIF PE=1 SV=1
				0.311488	2	1.01	O43314	VIP2	HUMAN Inositol hexakisphosphate and diphosphoinositol-pentakisphosphate kinase 2 OS=Homo sapiens GN=PPIP5K2 PE=1 SV=3
	-1.77424	4	0.509097	0.0032643	5	1.00035	O43324	MCA3	HUMAN Eukaryotic translation elongation factor 1 epsilon-1 OS=Homo sapiens GN=EEF1E1 PE=1 SV=1
	-0.290586	3	1.01799				O43353	RIPK2	HUMAN Receptor-interacting serine/threonine-protein kinase 2 OS=Homo sapiens GN=RIPK2 PE=1 SV=2
	-1.19281	15	0.828575	-0.763776	13	0.988135	O43390	HNRPR	HUMAN Heterogeneous nuclear ribonucleoprotein R OS=Homo sapiens GN=HNRNPR PE=1 SV=1
	-1.57766	7	0.629295	-0.545717	10	0.998395	O43396	TXNL1	HUMAN Thioredoxin-like protein 1 OS=Homo sapiens GN=TXNL1 PE=1 SV=3
	1.22426	14	0.814106	0.196986	12	1.00844	O43399	TPD54	HUMAN Tumor protein D54 OS=Homo sapiens GN=TPD52L2 PE=1 SV=2
				0.989904	4	0.961462	O43402	EMC8	HUMAN ER membrane protein complex subunit 8 OS=Homo sapiens GN=EMC8 PE=1 SV=1
	-0.150588	13	1.00744	-0.137749	9	1.00045	O43432	IF4G3	HUMAN Eukaryotic translation initiation factor 4 gamma 3 OS=Homo sapiens GN=EIF4G3 PE=1 SV=2
	-0.853156	4	0.953395	-1.54127	2	0.740959	O43447	PPIH	HUMAN Peptidyl-prolyl cis-trans isomerase H OS=Homo sapiens GN=PPIH PE=1 SV=1
	0.985835	2	0.907898	-1.71516	2	0.631529	O43451	MGA	HUMAN Maltase-glucoamylase, intestinal OS=Homo sapiens GN=MGAM PE=1 SV=5
	-1.58	7	0.627287	-0.736869	8	0.991633	O43488	ARK72	HUMAN Aflatoxin B1 aldehyde reductase member 2 OS=Homo sapiens GN=AKR7A2 PE=1 SV=3
	-1.88367	19	0.444397	1.46301	15	0.777464	O43491	E41L2	HUMAN Band 4.1-like protein 2 OS=Homo sapiens GN=EPB41L2 PE=1 SV=1
	3.01501	6	0.0521505	1.38573	4	0.811456	O43493	TGON2	HUMAN Trans-Golgi network integral membrane protein 2 OS=Homo sapiens GN=TGOLN2 PE=1 SV=2
	0.214963	2	1.01176				O43504	LTOR5	HUMAN Ragulator complex protein LAMTOR5 OS=Homo sapiens GN=LAMTOR5 PE=1 SV=1
	0.0881778	2	1.00557				O43520	AT8B1	HUMAN Probable phospholipid-transporting ATPase IC OS=Homo sapiens GN=ATP8B1 PE=1 SV=3
	-2.06971	6	0.347507	0.678527	2	1.00111	O43570	CAH12	HUMAN Carbonic anhydrase 12 OS=Homo sapiens GN=CA12 PE=1 SV=1
	0.745	5	0.978146	0.0897594	6	0.999925	O43583	DENR	HUMAN Density-regulated protein OS=Homo sapiens GN=DENR PE=1 SV=2
	-1.18604	20	0.831163	-1.10396	18	0.922696	O43592	XPOT	HUMAN Exportin-T OS=Homo sapiens GN=XPOT PE=1 SV=2
	-0.78432	2	0.968285	-0.741336	2	0.994209	O43598	RCL	HUMAN Deoxyribonucleoside 5'-monophosphate N-glycosidase OS=Homo sapiens GN=RCL PE=1 SV=1
	0.743042	9	0.978102	-0.53783	9	1.00095	O43615	TIM44	HUMAN Mitochondrial import inner membrane translocase subunit TIM44 OS=Homo sapiens GN=TIMM44 PE=1 SV=2
	-0.1357	4	1.00764	0.447284	6	1.01237	O43617	TPPC3	HUMAN Trafficking protein particle complex subunit 3 OS=Homo sapiens GN=TRAPPC3 PE=1 SV=1
				0.296357	2	1.00775	O43633	CHM2A	HUMAN Charged multivesicular body protein 2a OS=Homo sapiens GN=CHMP2A PE=1 SV=1
				-0.403328	2	1.00849	O43660	PLRG1	HUMAN Pleiotropic regulator 1 OS=Homo sapiens GN=PLRG1 PE=1 SV=1
	-0.59858	4	1.01654	0.849139	3	0.990646	O43678	NDUA2	HUMAN NADH dehydrogenase [ubiquinone] 1 alpha subcomplex subunit 2 OS=Homo sapiens GN=NDUFA2 PE=1 SV=3
	-0.772254	9	0.970523	-1.58159	9	0.722232	O43681	ASNA	HUMAN ATPase ASNA1 OS=Homo sapiens GN=ASNA1 PE=1 SV=2
	-0.587593	4	1.01955	-0.654222	5	1.00293	O43684	BUB3	HUMAN Mitotic checkpoint protein BUB3 OS=Homo sapiens GN=BUB3 PE=1 SV=1
	0.546	50	1.02383	-0.17391	54	1.00373	O43707	ACTN4	HUMAN Alpha-actinin-4 OS=Homo sapiens GN=ACTN4 PE=1 SV=2
	0.877665	4	0.941421	0.955605	4	0.964695	O43731	ERD23	HUMAN ER lumen protein retaining receptor 3 OS=Homo sapiens GN=KDELR3 PE=2 SV=1
	0.404607	2	1.01813				O43741	AAKB2	HUMAN 5'-AMP-activated protein kinase subunit beta-2 OS=Homo sapiens GN=PRKAB2 PE=1 SV=1
	-0.261405	15	1.01122	-0.0653458	17	0.999322	O43747	AP1G1	HUMAN AP-1 complex subunit gamma-1 OS=Homo sapiens GN=AP1G1 PE=1 SV=5
	2.26588	2	0.254663				O43760	SNG2	HUMAN Synaptogyrin-2 OS=Homo sapiens GN=SYNGR2 PE=1 SV=1
	0.343016	6	1.01925	-0.0306571	6	1.00063	O43765	SGTA	HUMAN Small glutamine-rich tetratricopeptide repeat-containing protein alpha OS=Homo sapiens GN=SGTA PE=1 SV=1
	0.478901	2	1.02021				O43766	LIAS	HUMAN Lipoyl synthase, mitochondrial OS=Homo sapiens GN=LIAS PE=1 SV=3
	-2.00718	2	0.383574	1.13001	2	0.916968	O43768	ENSA	HUMAN Alpha-endosulfine OS=Homo sapiens GN=ENSA PE=1 SV=1
	0.291657	5	1.01765	1.1471	6	0.91182	O43772	MCAT	HUMAN Mitochondrial carnitine/acylcarnitine carrier protein OS=Homo sapiens GN=SLC25A20 PE=1 SV=1
	0.434013	17	1.01916	-0.55371	19	0.997406	O43776	SYNC	HUMAN Asparagine--tRNA ligase, cytoplasmic OS=Homo sapiens GN=NARS PE=1 SV=1
	1.50947	34	0.660956	1.82827	36	0.548528	O43795	MYO1B	HUMAN Unconventional myosin-Ib OS=Homo sapiens GN=MYO1B PE=2 SV=3
	-0.83694	5	0.957235	-1.37852	6	0.81445	O43809	CPSF5	HUMAN Cleavage and polyadenylation specificity factor subunit 5 OS=Homo sapiens GN=NUDT21 PE=1 SV=1
	0.531772	7	1.0236	0.59819	5	0.998615	O43813	LANC1	HUMAN LanC-like protein 1 OS=Homo sapiens GN=LANCL1 PE=1 SV=1
	-0.0968455	4	1.00662	0.513411	2	1.00405	O43815	STRN	HUMAN Striatin OS=Homo sapiens GN=STRN PE=1 SV=4
	-0.348241	2	1.01825	-0.068822	3	1.00003	O43818	U3IP2	HUMAN U3 small nucleolar RNA-interacting protein 2 OS=Homo sapiens GN=RRP9 PE=1 SV=1
				1.00095	3	0.959509	O43819	SCO2	HUMAN Protein SCO2 homolog, mitochondrial OS=Homo sapiens GN=SCO2 PE=1 SV=3
	-0.69988	4	0.99385	-1.16077	3	0.907674	O43837	IDH3B	HUMAN Isocitrate dehydrogenase [NAD] subunit beta, mitochondrial OS=Homo sapiens GN=IDH3B PE=1 SV=2
	0.0455659	7	1.00535	-2.02427	13	0.444875	O43847	NRDC	HUMAN Nardilysin OS=Homo sapiens GN=NRD1 PE=1 SV=2
	-0.377314	31	1.01989	1.05893	27	0.940571	O43852	CALU	HUMAN Calumenin OS=Homo sapiens GN=CALU PE=1 SV=2
	-0.5482	7	1.02364	2.76158	3	0.138734	O43854	EDIL3	HUMAN EGF-like repeat and discoidin I-like domain-containing protein 3 OS=Homo sapiens GN=EDIL3 PE=1 SV=1
	-1.98696	11	0.391828	-0.141789	7	1.00185	O43865	SAHH2	HUMAN Putative adenosylhomocysteinase 2 OS=Homo sapiens GN=AHCYL1 PE=1 SV=2
	-0.253908	2	1.01224	0.040165	3	0.998901	O43896	KIF1C	HUMAN Kinesin-like protein KIF1C OS=Homo sapiens GN=KIF1C PE=1 SV=3
	-2.47582	2	0.170683				O43909	EXTL3	HUMAN Exostosin-like 3 OS=Homo sapiens GN=EXTL3 PE=2 SV=1
	-1.2251	3	0.812939	-0.266458	2	1.00834	O43920	NDUS5	HUMAN NADH dehydrogenase [ubiquinone] iron-sulfur protein 5 OS=Homo sapiens GN=NDUFS5 PE=1 SV=3
	2.1609	2	0.302314	2.64694	2	0.169735	O60220	TIM8A	HUMAN Mitochondrial import inner membrane translocase subunit Tim8 A OS=Homo sapiens GN=TIMM8A PE=1 SV=1
	0.0644001	3	1.00505	0.455426	2	1.01098	O60229	KALRN	HUMAN Kalirin OS=Homo sapiens GN=KALRN PE=1 SV=2
	-1.41014	3	0.721932				O60231	DHX16	HUMAN Putative pre-mRNA-splicing factor ATP-dependent RNA helicase DHX16 OS=Homo sapiens GN=DHX16 PE=1 SV=2
	-2.26384	2	0.255269				O60245	PCDH7	HUMAN Protocadherin-7 OS=Homo sapiens GN=PCDH7 PE=1 SV=2
	-0.403898	4	1.01787	-0.995561	5	0.960278	O60256	KPRB	HUMAN Phosphoribosyl pyrophosphate synthase-associated protein 2 OS=Homo sapiens GN=PRPSAP2 PE=1 SV=1
	-0.101533	3	1.00632	-0.183649	2	1.00576	O60264	SMCA5	HUMAN SWI/SNF-related matrix-associated actin-dependent regulator of chromatin subfamily A member 5 OS=Homo sapiens GN=SMARCA5 PE=1 SV=1
	-1.02552	19	0.894903	1.31982	14	0.838546	O60271	JIP4	HUMAN C-Jun-amino-terminal kinase-interacting protein 4 OS=Homo sapiens GN=SPAG9 PE=1 SV=4
	1.08999	4	0.875443	0.526932	2	1.00315	O60282	KIF5C	HUMAN Kinesin heavy chain isoform 5C OS=Homo sapiens GN=KIF5C PE=1 SV=1
				-0.145572	2	1.00181	O60287	NPA1P	HUMAN Nucleolar pre-ribosomal-associated protein 1 OS=Homo sapiens GN=URB1 PE=1 SV=4
	-0.479621	3	1.02096				O60292	SI1L3	HUMAN Signal-induced proliferation-associated 1-like protein 3 OS=Homo sapiens GN=SIPA1L3 PE=1 SV=3
	0.330449	16	1.02135	-0.930251	13	0.96906	O60313	OPA1	HUMAN Dynamin-like 120 kDa protein, mitochondrial OS=Homo sapiens GN=OPA1 PE=1 SV=3
	0.436294	3	1.01918				O60336	MABP1	HUMAN Mitogen-activated protein kinase-binding protein 1 OS=Homo sapiens GN=MAPKBP1 PE=2 SV=4
				-0.562701	2	0.999527	O60341	KDM1A	HUMAN Lysine-specific histone demethylase 1A OS=Homo sapiens GN=KDM1A PE=1 SV=2
	0.403617	11	1.01776	-0.959639	11	0.965658	O60361	NDK8	HUMAN Putative nucleoside diphosphate kinase OS=Homo sapiens GN=NME2P1 PE=5 SV=1
	6.97994	3	7.99112e-10	4.90896	3	0.00020693	O60437	PEPL	HUMAN Periplakin OS=Homo sapiens GN=PPL PE=1 SV=4
	1.26424	7	0.795604	0.209553	7	1.01036	O60443	DFNA5	HUMAN Non-syndromic hearing impairment protein 5 OS=Homo sapiens GN=DFNA5 PE=1 SV=2
	1.1426	2	0.8521				O60447	EVI5	HUMAN Ecotropic viral integration site 5 protein homolog OS=Homo sapiens GN=EVI5 PE=1 SV=3
	0.168363	2	1.00719	-3.10673	2	0.0667237	O60476	MA1A2	HUMAN Mannosyl-oligosaccharide 1,2-alpha-mannosidase IB OS=Homo sapiens GN=MAN1A2 PE=2 SV=1
				-0.844904	2	0.99046	O60477	DBC1	HUMAN Deleted in bladder cancer protein 1 OS=Homo sapiens GN=DBC1 PE=1 SV=2
	-0.674566	7	0.998263	0.88846	9	0.97855	O60488	ACSL4	HUMAN Long-chain-fatty-acid--CoA ligase 4 OS=Homo sapiens GN=ACSL4 PE=1 SV=2
	0.176697	9	1.00598	0.168535	5	1.0052	O60493	SNX3	HUMAN Sorting nexin-3 OS=Homo sapiens GN=SNX3 PE=1 SV=3
	-0.242103	2	1.01171				O60494	CUBN	HUMAN Cubilin OS=Homo sapiens GN=CUBN PE=1 SV=5
	1.22696	12	0.813236	-1.88548	13	0.519719	O60502	NCOAT	HUMAN Bifunctional protein NCOAT OS=Homo sapiens GN=MGEA5 PE=1 SV=2
	0.979719	4	0.91005	-0.062896	3	0.999307	O60504	VINEX	HUMAN Vinexin OS=Homo sapiens GN=SORBS3 PE=1 SV=2
	-0.969077	26	0.914299	-1.16574	25	0.906815	O60506	HNRPQ	HUMAN Heterogeneous nuclear ribonucleoprotein Q OS=Homo sapiens GN=SYNCRIP PE=1 SV=2
	1.47799	2	0.682201				O60507	TPST1	HUMAN Protein-tyrosine sulfotransferase 1 OS=Homo sapiens GN=TPST1 PE=2 SV=1
				-0.779264	2	0.991572	O60513	B4GT4	HUMAN Beta-1,4-galactosyltransferase 4 OS=Homo sapiens GN=B4GALT4 PE=1 SV=1
	-0.989303	3	0.906265				O60522	TDRD6	HUMAN Tudor domain-containing protein 6 OS=Homo sapiens GN=TDRD6 PE=2 SV=2
	-0.183705	5	1.00614	-0.119521	6	0.999723	O60524	NEMF	HUMAN Nuclear export mediator factor NEMF OS=Homo sapiens GN=NEMF PE=1 SV=4
				0.249354	2	1.01061	O60547	GMDS	HUMAN GDP-mannose 4,6 dehydratase OS=Homo sapiens GN=GMDS PE=1 SV=1
	-3.25948	4	0.0287138				O60551	NMT2	HUMAN Glycylpeptide N-tetradecanoyltransferase 2 OS=Homo sapiens GN=NMT2 PE=1 SV=1
	4.24895	3	0.00115378	-2.37958	3	0.267074	O60565	GREM1	HUMAN Gremlin-1 OS=Homo sapiens GN=GREM1 PE=1 SV=1
	0.0557921	20	1.00575	0.721661	20	0.996185	O60568	PLOD3	HUMAN Procollagen-lysine,2-oxoglutarate 5-dioxygenase 3 OS=Homo sapiens GN=PLOD3 PE=1 SV=1
	-0.09362	4	1.00626				O60573	IF4E2	HUMAN Eukaryotic translation initiation factor 4E type 2 OS=Homo sapiens GN=EIF4E2 PE=1 SV=1
	1.2034	10	0.825566	-0.617299	16	0.999695	O60610	DIAP1	HUMAN Protein diaphanous homolog 1 OS=Homo sapiens GN=DIAPH1 PE=1 SV=2
	-0.843439	3	0.955726	-0.112008	3	1.00105	O60613	2015-09-01	HUMAN 15 kDa selenoprotein OS=Homo sapiens GN=SEP15 PE=1 SV=3
	0.109917	2	1.00794	0.67419	3	1.00169	O60641	AP180	HUMAN Clathrin coat assembly protein AP180 OS=Homo sapiens GN=SNAP91 PE=1 SV=2
	-0.0849136	4	1.00481				O60645	EXOC3	HUMAN Exocyst complex component 3 OS=Homo sapiens GN=EXOC3 PE=1 SV=2
	0.961051	24	0.919813	-1.20945	27	0.88934	O60664	PLIN3	HUMAN Perilipin-3 OS=Homo sapiens GN=PLIN3 PE=1 SV=3
	-1.07725	4	0.877001	0.0223544	3	1.00086	O60673	DPOLZ	HUMAN DNA polymerase zeta catalytic subunit OS=Homo sapiens GN=REV3L PE=1 SV=2
				1.98169	2	0.468384	O60678	ANM3	HUMAN Protein arginine N-methyltransferase 3 OS=Homo sapiens GN=PRMT3 PE=1 SV=3
	0.483907	3	1.0226	0.379525	3	1.00623	O60684	IMA7	HUMAN Importin subunit alpha-7 OS=Homo sapiens GN=KPNA6 PE=1 SV=1
	-2.56711	30	0.141902	-0.293731	25	1.00713	O60701	UGDH	HUMAN UDP-glucose 6-dehydrogenase OS=Homo sapiens GN=UGDH PE=1 SV=1
	0.910709	2	0.933727	-0.829677	3	0.989165	O60711	LPXN	HUMAN Leupaxin OS=Homo sapiens GN=LPXN PE=1 SV=1
	0.842808	23	0.955946	-0.845406	23	0.989762	O60716	CTND1	HUMAN Catenin delta-1 OS=Homo sapiens GN=CTNND1 PE=1 SV=1
	1.40505	3	0.724294	1.24438	2	0.869109	O60739	EIF1B	HUMAN Eukaryotic translation initiation factor 1b OS=Homo sapiens GN=EIF1B PE=1 SV=2
	-0.533553	9	1.02389	0.473044	7	1.00726	O60749	SNX2	HUMAN Sorting nexin-2 OS=Homo sapiens GN=SNX2 PE=1 SV=2
	1.15062	7	0.847966	-0.301237	7	1.00872	O60762	DPM1	HUMAN Dolichol-phosphate mannosyltransferase OS=Homo sapiens GN=DPM1 PE=1 SV=1
	-0.314356	31	1.01931	-0.201987	33	1.0097	O60763	USO1	HUMAN General vesicular transport factor p115 OS=Homo sapiens GN=USO1 PE=1 SV=2
	-2.54169	8	0.149255	-2.05153	3	0.431275	O60784	TOM1	HUMAN Target of Myb protein 1 OS=Homo sapiens GN=TOM1 PE=1 SV=2
	-1.18603	8	0.830368	-0.433018	8	1.0137	O60812	HNRCL	HUMAN Heterogeneous nuclear ribonucleoprotein C-like 1 OS=Homo sapiens GN=HNRNPCL1 PE=1 SV=1
	0.467823	2	1.02101	-0.0741632	3	1.00022	O60826	CCD22	HUMAN Coiled-coil domain-containing protein 22 OS=Homo sapiens GN=CCDC22 PE=1 SV=1
	-0.997451	4	0.901702	0.876399	4	0.982962	O60831	PRAF2	HUMAN PRA1 family protein 2 OS=Homo sapiens GN=PRAF2 PE=1 SV=1
	-0.0184911	10	1.00128	-0.328311	11	1.00684	O60832	DKC1	HUMAN H/ACA ribonucleoprotein complex subunit 4 OS=Homo sapiens GN=DKC1 PE=1 SV=3
	1.03259	20	0.894497	0.15389	22	1.00369	O60841	IF2P	HUMAN Eukaryotic translation initiation factor 5B OS=Homo sapiens GN=EIF5B PE=1 SV=4
	-0.0521816	4	1.00487	0.62512	5	1.00266	O60869	EDF1	HUMAN Endothelial differentiation-related factor 1 OS=Homo sapiens GN=EDF1 PE=1 SV=1
	-0.199064	8	1.00773	-0.93669	10	0.969092	O60884	DNJA2	HUMAN DnaJ homolog subfamily A member 2 OS=Homo sapiens GN=DNAJA2 PE=1 SV=1
				-0.103194	2	0.999549	O60885	BRD4	HUMAN Bromodomain-containing protein 4 OS=Homo sapiens GN=BRD4 PE=1 SV=2
	-0.783939	4	0.968785	-2.09066	2	0.418536	O60888	CUTA	HUMAN Protein CutA OS=Homo sapiens GN=CUTA PE=1 SV=2
	0.337745	3	1.01857	0.524634	4	1.0017	O60925	PFD1	HUMAN Prefoldin subunit 1 OS=Homo sapiens GN=PFDN1 PE=1 SV=2
	-0.241473	2	1.01197				O60934	NBN	HUMAN Nibrin OS=Homo sapiens GN=NBN PE=1 SV=1
				-5.36384	2	3.31425e-05	O75027	ABCB7	HUMAN ATP-binding cassette sub-family B member 7, mitochondrial OS=Homo sapiens GN=ABCB7 PE=1 SV=2
	0.675835	2	0.998564				O75054	IGSF3	HUMAN Immunoglobulin superfamily member 3 OS=Homo sapiens GN=IGSF3 PE=1 SV=3
	-1.17169	2	0.838365				O75063	XYLK	HUMAN Glycosaminoglycan xylosylkinase OS=Homo sapiens GN=FAM20B PE=1 SV=1
	1.11674	33	0.862558	0.706956	31	0.997777	O75083	WDR1	HUMAN WD repeat-containing protein 1 OS=Homo sapiens GN=WDR1 PE=1 SV=4
	2.41941	2	0.191855				O75110	ATP9A	HUMAN Probable phospholipid-transporting ATPase IIA OS=Homo sapiens GN=ATP9A PE=1 SV=3
	0.73659	14	0.981876	0.19834	9	1.00955	O75116	ROCK2	HUMAN Rho-associated protein kinase 2 OS=Homo sapiens GN=ROCK2 PE=1 SV=4
	2.66003	2	0.118187				O75122	CLAP2	HUMAN CLIP-associating protein 2 OS=Homo sapiens GN=CLASP2 PE=1 SV=2
				0.123353	2	1.00017	O75129	ASTN2	HUMAN Astrotactin-2 OS=Homo sapiens GN=ASTN2 PE=2 SV=2
	-1.0828	16	0.875644	-1.73902	15	0.611175	O75131	CPNE3	HUMAN Copine-3 OS=Homo sapiens GN=CPNE3 PE=1 SV=1
	-0.197573	2	1.00748				O75140	DEPD5	HUMAN DEP domain-containing protein 5 OS=Homo sapiens GN=DEPDC5 PE=2 SV=1
	-2.42574	2	0.189177				O75147	OBSL1	HUMAN Obscurin-like protein 1 OS=Homo sapiens GN=OBSL1 PE=1 SV=4
	-1.41328	3	0.72178				O75152	ZC11A	HUMAN Zinc finger CCCH domain-containing protein 11A OS=Homo sapiens GN=ZC3H11A PE=1 SV=3
				-0.256837	2	1.0121	O75153	CLU	HUMAN Clustered mitochondria protein homolog OS=Homo sapiens GN=CLUH PE=1 SV=2
				-0.234374	2	1.01083	O75161	NPHP4	HUMAN Nephrocystin-4 OS=Homo sapiens GN=NPHP4 PE=1 SV=2
	-0.286892	26	1.01695	-1.28213	20	0.853162	O75165	DJC13	HUMAN DnaJ homolog subfamily C member 13 OS=Homo sapiens GN=DNAJC13 PE=1 SV=5
	0.914929	2	0.932612	-0.9181	2	0.970705	O75175	CNOT3	HUMAN CCR4-NOT transcription complex subunit 3 OS=Homo sapiens GN=CNOT3 PE=1 SV=1
				0.0695739	2	1.00096	O75208	COQ9	HUMAN Ubiquinone biosynthesis protein COQ9, mitochondrial OS=Homo sapiens GN=COQ9 PE=1 SV=1
	0.0405691	3	1.00506	1.54946	2	0.74	O75223	GGCT	HUMAN Gamma-glutamylcyclotransferase OS=Homo sapiens GN=GGCT PE=1 SV=1
	-0.804572	2	0.964663				O75251	NDUS7	HUMAN NADH dehydrogenase [ubiquinone] iron-sulfur protein 7, mitochondrial OS=Homo sapiens GN=NDUFS7 PE=1 SV=3
	-0.655685	5	1.0048	-0.146798	8	1.00239	O75306	NDUS2	HUMAN NADH dehydrogenase [ubiquinone] iron-sulfur protein 2, mitochondrial OS=Homo sapiens GN=NDUFS2 PE=1 SV=2
	0.655776	5	1.00522	-0.49364	4	1.00818	O75312	ZPR1	HUMAN Zinc finger protein ZPR1 OS=Homo sapiens GN=ZNF259 PE=1 SV=1
	-0.979282	3	0.909957	0.0208092	2	1.00112	O75323	NIPS2	HUMAN Protein NipSnap homolog 2 OS=Homo sapiens GN=GBAS PE=1 SV=1
				-2.30398	4	0.304005	O75326	SEM7A	HUMAN Semaphorin-7A OS=Homo sapiens GN=SEMA7A PE=1 SV=1
	-0.564643	9	1.02334	-0.636551	8	1.00156	O75340	PDCD6	HUMAN Programmed cell death protein 6 OS=Homo sapiens GN=PDCD6 PE=1 SV=1
	-0.948983	2	0.923708				O75343	GCYB2	HUMAN Guanylate cyclase soluble subunit beta-2 OS=Homo sapiens GN=GUCY1B2 PE=2 SV=2
	-0.390024	11	1.01816	-0.518455	13	1.00148	O75347	TBCA	HUMAN Tubulin-specific chaperone A OS=Homo sapiens GN=TBCA PE=1 SV=3
	1.68978	3	0.560067	0.181006	4	1.0053	O75348	VATG1	HUMAN V-type proton ATPase subunit G 1 OS=Homo sapiens GN=ATP6V1G1 PE=1 SV=3
	0.0229287	7	1.00144	-0.148923	7	1.0016	O75351	VPS4B	HUMAN Vacuolar protein sorting-associated protein 4B OS=Homo sapiens GN=VPS4B PE=1 SV=2
	1.75651	2	0.515805				O75352	MPU1	HUMAN Mannose-P-dolichol utilization defect 1 protein OS=Homo sapiens GN=MPDU1 PE=1 SV=2
	0.906049	3	0.934465				O75363	BCAS1	HUMAN Breast carcinoma-amplified sequence 1 OS=Homo sapiens GN=BCAS1 PE=1 SV=2
	-2.55203	11	0.146802	-1.00972	9	0.957661	O75367	H2AY	HUMAN Core histone macro-H2A.1 OS=Homo sapiens GN=H2AFY PE=1 SV=4
	0.804044	7	0.963549	0.885643	6	0.97749	O75368	SH3L1	HUMAN SH3 domain-binding glutamic acid-rich-like protein OS=Homo sapiens GN=SH3BGRL PE=1 SV=1
	1.56579	131	0.632063	3.17688	120	0.0564216	O75369	FLNB	HUMAN Filamin-B OS=Homo sapiens GN=FLNB PE=1 SV=2
	-1.66533	3	0.57539				O75376	NCOR1	HUMAN Nuclear receptor corepressor 1 OS=Homo sapiens GN=NCOR1 PE=1 SV=2
	-1.30254	2	0.774531	1.38457	2	0.809302	O75380	NDUS6	HUMAN NADH dehydrogenase [ubiquinone] iron-sulfur protein 6, mitochondrial OS=Homo sapiens GN=NDUFS6 PE=1 SV=1
	0.235645	4	1.01208	0.570701	2	1.00034	O75381	PEX14	HUMAN Peroxisomal membrane protein PEX14 OS=Homo sapiens GN=PEX14 PE=1 SV=1
	0.106544	12	1.0074	0.192773	14	1.00706	O75390	CISY	HUMAN Citrate synthase, mitochondrial OS=Homo sapiens GN=CS PE=1 SV=2
	-0.147909	12	1.00749	0.379883	8	1.00656	O75396	SC22B	HUMAN Vesicle-trafficking protein SEC22b OS=Homo sapiens GN=SEC22B PE=1 SV=4
	-0.522729	7	1.02523	-0.900662	6	0.97911	O75400	PR40A	HUMAN Pre-mRNA-processing factor 40 homolog A OS=Homo sapiens GN=PRPF40A PE=1 SV=2
	0.282126	4	1.01554	1.13188	2	0.916844	O75431	MTX2	HUMAN Metaxin-2 OS=Homo sapiens GN=MTX2 PE=1 SV=1
	0.205461	10	1.01035	0.597254	9	0.997967	O75436	VP26A	HUMAN Vacuolar protein sorting-associated protein 26A OS=Homo sapiens GN=VPS26A PE=1 SV=2
	0.0376384	4	1.00449	-0.787694	6	0.993276	O75439	MPPB	HUMAN Mitochondrial-processing peptidase subunit beta OS=Homo sapiens GN=PMPCB PE=1 SV=2
	0.231173	2	1.01243	0.955532	2	0.964799	O75445	USH2A	HUMAN Usherin OS=Homo sapiens GN=USH2A PE=1 SV=3
	-0.936896	10	0.926361	-0.270826	12	1.00658	O75477	ERLN1	HUMAN Erlin-1 OS=Homo sapiens GN=ERLIN1 PE=1 SV=1
	-1.0407	7	0.893792	0.24951	4	1.01108	O75489	NDUS3	HUMAN NADH dehydrogenase [ubiquinone] iron-sulfur protein 3, mitochondrial OS=Homo sapiens GN=NDUFS3 PE=1 SV=1
	-0.605487	5	1.01782	-0.0344106	2	1.00008	O75494	SRS10	HUMAN Serine/arginine-rich splicing factor 10 OS=Homo sapiens GN=SRSF10 PE=1 SV=1
				2.24498	2	0.33813	O75503	CLN5	HUMAN Ceroid-lipofuscinosis neuronal protein 5 OS=Homo sapiens GN=CLN5 PE=1 SV=2
				-0.628569	2	1.00211	O75506	HSBP1	HUMAN Heat shock factor-binding protein 1 OS=Homo sapiens GN=HSBP1 PE=1 SV=1
	0.57564	11	1.02074	0.571833	11	0.999852	O75521	ECI2	HUMAN Enoyl-CoA delta isomerase 2, mitochondrial OS=Homo sapiens GN=ECI2 PE=1 SV=4
	-2.18447	5	0.290712	-0.472437	5	1.00716	O75531	BAF	HUMAN Barrier-to-autointegration factor OS=Homo sapiens GN=BANF1 PE=1 SV=1
	-0.108251	20	1.00803	-1.00612	20	0.960059	O75533	SF3B1	HUMAN Splicing factor 3B subunit 1 OS=Homo sapiens GN=SF3B1 PE=1 SV=3
	-0.0955503	17	1.00669	-0.272818	17	1.00694	O75534	CSDE1	HUMAN Cold shock domain-containing protein E1 OS=Homo sapiens GN=CSDE1 PE=1 SV=2
	-0.926904	6	0.929935	-0.470813	6	1.00743	O75569	PRKRA	HUMAN Interferon-inducible double stranded RNA-dependent protein kinase activator A OS=Homo sapiens GN=PRKRA PE=1 SV=1
				0.862881	2	0.986184	O75604	UBP2	HUMAN Ubiquitin carboxyl-terminal hydrolase 2 OS=Homo sapiens GN=USP2 PE=1 SV=2
	0.375816	4	1.01949	0.229405	5	1.01069	O75608	LYPA1	HUMAN Acyl-protein thioesterase 1 OS=Homo sapiens GN=LYPLA1 PE=1 SV=1
	-0.405621	34	1.01847	-1.35995	26	0.822973	O75643	U520	HUMAN U5 small nuclear ribonucleoprotein 200 kDa helicase OS=Homo sapiens GN=SNRNP200 PE=1 SV=2
	0.493405	8	1.02351	-0.559798	7	0.999549	O75663	TIPRL	HUMAN TIP41-like protein OS=Homo sapiens GN=TIPRL PE=1 SV=2
	-0.665192	4	1.00117	-0.0487533	9	0.999783	O75694	NU155	HUMAN Nuclear pore complex protein Nup155 OS=Homo sapiens GN=NUP155 PE=1 SV=1
	0.947601	2	0.923219	0.954943	5	0.965646	O75695	XRP2	HUMAN Protein XRP2 OS=Homo sapiens GN=RP2 PE=1 SV=4
	-0.976082	15	0.911929	0.656383	16	1.00407	O75718	CRTAP	HUMAN Cartilage-associated protein OS=Homo sapiens GN=CRTAP PE=1 SV=1
	0.77393	8	0.970975	0.679495	5	1.00087	O75746	CMC1	HUMAN Calcium-binding mitochondrial carrier protein Aralar1 OS=Homo sapiens GN=SLC25A12 PE=1 SV=2
	0.277335	2	1.01616	1.80536	2	0.566472	O75787	RENR	HUMAN Renin receptor OS=Homo sapiens GN=ATP6AP2 PE=1 SV=2
	0.440812	7	1.0193	-0.0414237	9	0.999217	O75821	EIF3G	HUMAN Eukaryotic translation initiation factor 3 subunit G OS=Homo sapiens GN=EIF3G PE=1 SV=2
	-0.0171754	6	1.00068	0.91669	8	0.970123	O75822	EIF3J	HUMAN Eukaryotic translation initiation factor 3 subunit J OS=Homo sapiens GN=EIF3J PE=1 SV=2
	-2.36028	3	0.214494	-1.04128	4	0.946269	O75828	CBR3	HUMAN Carbonyl reductase [NADPH] 3 OS=Homo sapiens GN=CBR3 PE=1 SV=3
	0.566527	5	1.0238	-0.673612	3	1.00243	O75832	PSD10	HUMAN 26S proteasome non-ATPase regulatory subunit 10 OS=Homo sapiens GN=PSMD10 PE=1 SV=1
	0.322751	9	1.01957	-0.345309	11	1.00761	O75844	FACE1	HUMAN CAAX prenyl protease 1 homolog OS=Homo sapiens GN=ZMPSTE24 PE=1 SV=2
	0.568179	13	1.0243	0.889224	14	0.978734	O75874	IDHC	HUMAN Isocitrate dehydrogenase [NADP] cytoplasmic OS=Homo sapiens GN=IDH1 PE=1 SV=2
				-1.01332	2	0.956716	O75880	SCO1	HUMAN Protein SCO1 homolog, mitochondrial OS=Homo sapiens GN=SCO1 PE=1 SV=1
	0.275375	6	1.01559	0.369171	4	1.00384	O75886	STAM2	HUMAN Signal transducing adapter molecule 2 OS=Homo sapiens GN=STAM2 PE=1 SV=1
	1.56879	5	0.632948	1.46333	3	0.776981	O75891	AL1L1	HUMAN Cytosolic 10-formyltetrahydrofolate dehydrogenase OS=Homo sapiens GN=ALDH1L1 PE=1 SV=2
	1.08213	2	0.876578	2.1974	2	0.35659	O75911	DHRS3	HUMAN Short-chain dehydrogenase/reductase 3 OS=Homo sapiens GN=DHRS3 PE=1 SV=2
	-1.09696	4	0.874471	0.534023	5	1.0029	O75915	PRAF3	HUMAN PRA1 family protein 3 OS=Homo sapiens GN=ARL6IP5 PE=1 SV=1
	-0.0616691	5	1.00546	1.01236	3	0.958119	O75923	DYSF	HUMAN Dysferlin OS=Homo sapiens GN=DYSF PE=1 SV=1
	-0.60986	2	1.01683	-0.730478	5	0.994753	O75934	SPF27	HUMAN Pre-mRNA-splicing factor SPF27 OS=Homo sapiens GN=BCAS2 PE=1 SV=1
	-0.0458738	7	1.00581	0.64388	9	1.00187	O75935	DCTN3	HUMAN Dynactin subunit 3 OS=Homo sapiens GN=DCTN3 PE=1 SV=1
	0.222096	2	1.01293	-0.87387	5	0.982772	O75937	DNJC8	HUMAN DnaJ homolog subfamily C member 8 OS=Homo sapiens GN=DNAJC8 PE=1 SV=2
				-2.33484	3	0.288178	O75940	SPF30	HUMAN Survival of motor neuron-related-splicing factor 30 OS=Homo sapiens GN=SMNDC1 PE=1 SV=1
	-0.364714	13	1.01914	1.15886	14	0.907247	O75947	ATP5H	HUMAN ATP synthase subunit d, mitochondrial OS=Homo sapiens GN=ATP5H PE=1 SV=3
	-0.79965	16	0.965735	0.6746	12	1.00216	O75955	FLOT1	HUMAN Flotillin-1 OS=Homo sapiens GN=FLOT1 PE=1 SV=3
	0.371517	7	1.01927	-1.08397	12	0.927723	O75962	TRIO	HUMAN Triple functional domain protein OS=Homo sapiens GN=TRIO PE=1 SV=2
	0.08544	6	1.0051	-0.0180754	6	1.00033	O75964	ATP5L	HUMAN ATP synthase subunit g, mitochondrial OS=Homo sapiens GN=ATP5L PE=1 SV=3
	-0.359187	3	1.01788	0.898036	2	0.977714	O75970	MPDZ	HUMAN Multiple PDZ domain protein OS=Homo sapiens GN=MPDZ PE=1 SV=2
	0.437706	3	1.01911	-0.58667	3	0.998359	O75976	CBPD	HUMAN Carboxypeptidase D OS=Homo sapiens GN=CPD PE=1 SV=2
	0.753331	6	0.976552	-0.671515	12	1.00051	O76003	GLRX3	HUMAN Glutaredoxin-3 OS=Homo sapiens GN=GLRX3 PE=1 SV=2
	1.41306	11	0.72117	0.572742	14	1.0005	O76021	RL1D1	HUMAN Ribosomal L1 domain-containing protein 1 OS=Homo sapiens GN=RSL1D1 PE=1 SV=3
	0.221068	8	1.01272	-1.44888	12	0.780609	O76024	WFS1	HUMAN Wolframin OS=Homo sapiens GN=WFS1 PE=1 SV=2
				0.0829124	2	0.999437	O76031	CLPX	HUMAN ATP-dependent Clp protease ATP-binding subunit clpX-like, mitochondrial OS=Homo sapiens GN=CLPX PE=1 SV=2
	0.468523	2	1.02177				O76039	CDKL5	HUMAN Cyclin-dependent kinase-like 5 OS=Homo sapiens GN=CDKL5 PE=1 SV=1
	0.813828	5	0.960602	0.698412	5	0.996625	O76054	S14L2	HUMAN SEC14-like protein 2 OS=Homo sapiens GN=SEC14L2 PE=1 SV=1
				0.423067	2	1.01285	O76074	PDE5A	HUMAN cGMP-specific 3',5'-cyclic phosphodiesterase OS=Homo sapiens GN=PDE5A PE=1 SV=2
	-0.421904	14	1.01899	-0.235735	16	1.01075	O76094	SRP72	HUMAN Signal recognition particle 72 kDa protein OS=Homo sapiens GN=SRP72 PE=1 SV=3
	-1.24028	7	0.807124	-1.30972	8	0.840803	O94760	DDAH1	HUMAN N(G),N(G)-dimethylarginine dimethylaminohydrolase 1 OS=Homo sapiens GN=DDAH1 PE=1 SV=3
				0.0772946	2	0.999136	O94763	RMP	HUMAN Unconventional prefoldin RPB5 interactor 1 OS=Homo sapiens GN=URI1 PE=1 SV=3
	-0.42499	4	1.01853	-0.706908	6	0.99784	O94766	B3GA3	HUMAN Galactosylgalactosylxylosylprotein 3-beta-glucuronosyltransferase 3 OS=Homo sapiens GN=B3GAT3 PE=1 SV=2
	-1.21218	2	0.819033	-0.712775	4	0.998438	O94776	MTA2	HUMAN Metastasis-associated protein MTA2 OS=Homo sapiens GN=MTA2 PE=1 SV=1
	1.4817	4	0.680544	0.113354	5	1.00041	O94804	STK10	HUMAN Serine/threonine-protein kinase 10 OS=Homo sapiens GN=STK10 PE=1 SV=1
	0.152648	18	1.00779	2.38285	15	0.264715	O94808	GFPT2	HUMAN Glutamine--fructose-6-phosphate aminotransferase [isomerizing] 2 OS=Homo sapiens GN=GFPT2 PE=1 SV=3
				-1.72427	2	0.623901	O94822	LTN1	HUMAN E3 ubiquitin-protein ligase listerin OS=Homo sapiens GN=LTN1 PE=1 SV=6
	-0.25454	12	1.01285	0.433648	10	1.013	O94826	TOM70	HUMAN Mitochondrial import receptor subunit TOM70 OS=Homo sapiens GN=TOMM70A PE=1 SV=1
	-1.24637	3	0.804063	-1.16837	3	0.904522	O94832	MYO1D	HUMAN Unconventional myosin-Id OS=Homo sapiens GN=MYO1D PE=1 SV=2
	0.756842	13	0.97546	0.719665	9	0.996712	O94851	MICA2	HUMAN Protein-methionine sulfoxide oxidase MICAL2 OS=Homo sapiens GN=MICAL2 PE=1 SV=1
	-0.390274	21	1.01891	0.12916	26	1.00053	O94855	SC24D	HUMAN Protein transport protein Sec24D OS=Homo sapiens GN=SEC24D PE=1 SV=2
	-0.177045	16	1.00614	-0.00488951	14	1.00003	O94874	UFL1	HUMAN E3 UFM1-protein ligase 1 OS=Homo sapiens GN=UFL1 PE=1 SV=2
	-2.81073	10	0.0847726				O94875	SRBS2	HUMAN Sorbin and SH3 domain-containing protein 2 OS=Homo sapiens GN=SORBS2 PE=1 SV=3
				-1.53022	4	0.746236	O94885	SASH1	HUMAN SAM and SH3 domain-containing protein 1 OS=Homo sapiens GN=SASH1 PE=1 SV=3
	-0.34095	2	1.01889	2.09682	2	0.416942	O94887	FARP2	HUMAN FERM, RhoGEF and pleckstrin domain-containing protein 2 OS=Homo sapiens GN=FARP2 PE=1 SV=3
	-0.590053	6	1.01806	-0.100871	4	0.99995	O94901	SUN1	HUMAN SUN domain-containing protein 1 OS=Homo sapiens GN=SUN1 PE=1 SV=3
	0.218899	6	1.01174	-0.123274	6	1.00024	O94903	PROSC	HUMAN Proline synthase co-transcribed bacterial homolog protein OS=Homo sapiens GN=PROSC PE=1 SV=1
	-0.0885609	12	1.00524	0.178938	14	1.00488	O94905	ERLN2	HUMAN Erlin-2 OS=Homo sapiens GN=ERLIN2 PE=1 SV=1
	-0.148334	9	1.00742	-0.292973	11	1.00724	O94906	PRP6	HUMAN Pre-mRNA-processing factor 6 OS=Homo sapiens GN=PRPF6 PE=1 SV=1
	-3.1038	2	0.0421703				O94915	FRYL	HUMAN Protein furry homolog-like OS=Homo sapiens GN=FRYL PE=1 SV=2
	-0.236147	9	1.01228	0.0830282	5	0.999864	O94919	ENDD1	HUMAN Endonuclease domain-containing 1 protein OS=Homo sapiens GN=ENDOD1 PE=1 SV=2
	-0.695526	2	0.995526				O94923	GLCE	HUMAN D-glucuronyl C5-epimerase OS=Homo sapiens GN=GLCE PE=1 SV=3
	1.14067	19	0.852052	2.15709	11	0.378306	O94925	GLSK	HUMAN Glutaminase kidney isoform, mitochondrial OS=Homo sapiens GN=GLS PE=1 SV=1
	2.23562	3	0.270661	-0.370624	4	1.0051	O94929	ABLM3	HUMAN Actin-binding LIM protein 3 OS=Homo sapiens GN=ABLIM3 PE=1 SV=3
	0.693808	20	0.994942	-0.0702381	17	1.0004	O94973	AP2A2	HUMAN AP-2 complex subunit alpha-2 OS=Homo sapiens GN=AP2A2 PE=1 SV=2
	0.208464	32	1.00936	0.0109778	35	1.00059	O94979	SC31A	HUMAN Protein transport protein Sec31A OS=Homo sapiens GN=SEC31A PE=1 SV=3
				-0.741061	3	0.99457	O95139	NDUB6	HUMAN NADH dehydrogenase [ubiquinone] 1 beta subcomplex subunit 6 OS=Homo sapiens GN=NDUFB6 PE=1 SV=3
	0.549019	5	1.02413	2.22702	3	0.342693	O95140	MFN2	HUMAN Mitofusin-2 OS=Homo sapiens GN=MFN2 PE=1 SV=3
	0.279304	4	1.01637				O95155	UBE4B	HUMAN Ubiquitin conjugation factor E4 B OS=Homo sapiens GN=UBE4B PE=1 SV=1
	0.0141772	5	1.00088	-0.0183992	2	1.00057	O95159	ZFPL1	HUMAN Zinc finger protein-like 1 OS=Homo sapiens GN=ZFPL1 PE=1 SV=2
				-1.00815	3	0.958525	O95163	ELP1	HUMAN Elongator complex protein 1 OS=Homo sapiens GN=IKBKAP PE=1 SV=3
	-0.845531	2	0.955748	0.39212	3	1.00705	O95166	GBRAP	HUMAN Gamma-aminobutyric acid receptor-associated protein OS=Homo sapiens GN=GABARAP PE=1 SV=1
				0.770956	2	0.990553	O95167	NDUA3	HUMAN NADH dehydrogenase [ubiquinone] 1 alpha subcomplex subunit 3 OS=Homo sapiens GN=NDUFA3 PE=1 SV=1
	-1.02752	3	0.894649	0.84788	3	0.989963	O95168	NDUB4	HUMAN NADH dehydrogenase [ubiquinone] 1 beta subcomplex subunit 4 OS=Homo sapiens GN=NDUFB4 PE=1 SV=3
	-0.253316	3	1.01194	-1.05736	2	0.938403	O95180	CAC1H	HUMAN Voltage-dependent T-type calcium channel subunit alpha-1H OS=Homo sapiens GN=CACNA1H PE=1 SV=4
				0.586674	2	0.999233	O95182	NDUA7	HUMAN NADH dehydrogenase [ubiquinone] 1 alpha subcomplex subunit 7 OS=Homo sapiens GN=NDUFA7 PE=1 SV=3
	2.7082	3	0.107446				O95183	VAMP5	HUMAN Vesicle-associated membrane protein 5 OS=Homo sapiens GN=VAMP5 PE=1 SV=1
	0.00316726	15	1.00007	-0.149803	13	1.00249	O95202	LETM1	HUMAN LETM1 and EF-hand domain-containing protein 1, mitochondrial OS=Homo sapiens GN=LETM1 PE=1 SV=1
	2.09881	2	0.331817	1.66573	4	0.665571	O95210	STBD1	HUMAN Starch-binding domain-containing protein 1 OS=Homo sapiens GN=STBD1 PE=1 SV=1
	0.644928	2	1.00841	-0.381167	3	1.00732	O95218	ZRAB2	HUMAN Zinc finger Ran-binding domain-containing protein 2 OS=Homo sapiens GN=ZRANB2 PE=1 SV=2
	-0.204903	5	1.01054	0.603456	3	0.998486	O95219	SNX4	HUMAN Sorting nexin-4 OS=Homo sapiens GN=SNX4 PE=1 SV=1
	1.34072	3	0.75411	-0.244981	3	1.01111	O95232	LC7L3	HUMAN Luc7-like protein 3 OS=Homo sapiens GN=LUC7L3 PE=1 SV=2
				-1.26466	2	0.859764	O95239	KIF4A	HUMAN Chromosome-associated kinesin KIF4A OS=Homo sapiens GN=KIF4A PE=1 SV=3
				-3.99144	2	0.00636105	O95248	MTMR5	HUMAN Myotubularin-related protein 5 OS=Homo sapiens GN=SBF1 PE=1 SV=3
				-1.85492	3	0.533883	O95249	GOSR1	HUMAN Golgi SNAP receptor complex member 1 OS=Homo sapiens GN=GOSR1 PE=1 SV=1
	1.61537	3	0.604919				O95273	CCDB1	HUMAN Cyclin-D1-binding protein 1 OS=Homo sapiens GN=CCNDBP1 PE=1 SV=2
	-0.0850842	7	1.00511	0.613038	7	0.999445	O95292	VAPB	HUMAN Vesicle-associated membrane protein-associated protein B/C OS=Homo sapiens GN=VAPB PE=1 SV=3
	-1.00745	3	0.900604	0.166256	2	1.00498	O95295	SNAPN	HUMAN SNARE-associated protein Snapin OS=Homo sapiens GN=SNAPIN PE=1 SV=1
	-0.213338	4	1.01128	0.899863	5	0.97896	O95297	MPZL1	HUMAN Myelin protein zero-like protein 1 OS=Homo sapiens GN=MPZL1 PE=1 SV=1
	-0.975312	2	0.912295	0.492219	3	1.0082	O95298	NDUC2	HUMAN NADH dehydrogenase [ubiquinone] 1 subunit C2 OS=Homo sapiens GN=NDUFC2 PE=1 SV=1
	-0.551998	2	1.02547	0.408841	4	1.0091	O95299	NDUAA	HUMAN NADH dehydrogenase [ubiquinone] 1 alpha subcomplex subunit 10, mitochondrial OS=Homo sapiens GN=NDUFA10 PE=1 SV=1
	-0.443835	14	1.0185	0.581632	15	0.999151	O95302	FKBP9	HUMAN Peptidyl-prolyl cis-trans isomerase FKBP9 OS=Homo sapiens GN=FKBP9 PE=1 SV=2
	-1.0812	12	0.877124	-0.429797	9	1.01297	O95336	6PGL	HUMAN 6-phosphogluconolactonase OS=Homo sapiens GN=PGLS PE=1 SV=2
	0.412561	20	1.01773	0.778976	20	0.991959	O95340	PAPS2	HUMAN Bifunctional 3'-phosphoadenosine 5'-phosphosulfate synthase 2 OS=Homo sapiens GN=PAPSS2 PE=1 SV=2
				-1.36255	2	0.822901	O95347	SMC2	HUMAN Structural maintenance of chromosomes protein 2 OS=Homo sapiens GN=SMC2 PE=1 SV=2
	-0.299876	7	1.01949	-1.29443	9	0.85278	O95352	ATG7	HUMAN Ubiquitin-like modifier-activating enzyme ATG7 OS=Homo sapiens GN=ATG7 PE=1 SV=1
	2.75555	2	0.0968533				O95361	TRI16	HUMAN Tripartite motif-containing protein 16 OS=Homo sapiens GN=TRIM16 PE=1 SV=3
	-0.103984	2	1.0069	-1.05054	6	0.942499	O95372	LYPA2	HUMAN Acyl-protein thioesterase 2 OS=Homo sapiens GN=LYPLA2 PE=1 SV=1
	-0.378119	23	1.01984	-2.18447	25	0.36395	O95373	IPO7	HUMAN Importin-7 OS=Homo sapiens GN=IPO7 PE=1 SV=1
	-1.35473	2	0.746354				O95376	ARI2	HUMAN E3 ubiquitin-protein ligase ARIH2 OS=Homo sapiens GN=ARIH2 PE=1 SV=1
	0.913301	2	0.934163				O95382	M3K6	HUMAN Mitogen-activated protein kinase kinase kinase 6 OS=Homo sapiens GN=MAP3K6 PE=1 SV=3
	0.828532	15	0.959458	0.0164139	17	0.999683	O95394	AGM1	HUMAN Phosphoacetylglucosamine mutase OS=Homo sapiens GN=PGM3 PE=1 SV=1
	0.272838	2	1.01415	-0.4759	2	1.00717	O95405	ZFYV9	HUMAN Zinc finger FYVE domain-containing protein 9 OS=Homo sapiens GN=ZFYVE9 PE=1 SV=2
	-1.27293	9	0.794984	1.20874	2	0.888698	O95425	SVIL	HUMAN Supervillin OS=Homo sapiens GN=SVIL PE=1 SV=2
	0.184476	9	1.00624	0.357047	14	1.00477	O95433	AHSA1	HUMAN Activator of 90 kDa heat shock protein ATPase homolog 1 OS=Homo sapiens GN=AHSA1 PE=1 SV=1
	1.28822	2	0.783593				O95436	NPT2B	HUMAN Sodium-dependent phosphate transport protein 2B OS=Homo sapiens GN=SLC34A2 PE=1 SV=3
	0.433572	2	1.01858				O95453	PARN	HUMAN Poly(A)-specific ribonuclease PARN OS=Homo sapiens GN=PARN PE=1 SV=1
	0.380339	6	1.01947	1.7681	5	0.591346	O95470	SGPL1	HUMAN Sphingosine-1-phosphate lyase 1 OS=Homo sapiens GN=SGPL1 PE=1 SV=3
	-0.429629	2	1.0187				O95477	ABCA1	HUMAN ATP-binding cassette sub-family A member 1 OS=Homo sapiens GN=ABCA1 PE=1 SV=3
	-2.47876	16	0.16988	-1.48104	16	0.765352	O95479	G6PE	HUMAN GDH/6PGL endoplasmic bifunctional protein OS=Homo sapiens GN=H6PD PE=1 SV=2
	0.122544	14	1.00832	-0.230754	12	1.01062	O95486	SC24A	HUMAN Protein transport protein Sec24A OS=Homo sapiens GN=SEC24A PE=1 SV=2
	-0.129141	8	1.00913	-0.0807953	9	0.99966	O95487	SC24B	HUMAN Protein transport protein Sec24B OS=Homo sapiens GN=SEC24B PE=1 SV=2
	-1.31401	2	0.772073				O95563	MPC2	HUMAN Mitochondrial pyruvate carrier 2 OS=Homo sapiens GN=MPC2 PE=1 SV=1
	-0.46783	6	1.02144	-0.72725	8	0.996182	O95571	ETHE1	HUMAN Protein ETHE1, mitochondrial OS=Homo sapiens GN=ETHE1 PE=1 SV=2
	0.620413	15	1.01417	-0.0843198	15	0.999817	O95573	ACSL3	HUMAN Long-chain-fatty-acid--CoA ligase 3 OS=Homo sapiens GN=ACSL3 PE=1 SV=3
	-1.5197	4	0.65558	0.618803	2	1.0006	O95613	PCNT	HUMAN Pericentrin OS=Homo sapiens GN=PCNT PE=1 SV=4
	0.156749	2	1.00708	0.835105	2	0.990001	O95630	STABP	HUMAN STAM-binding protein OS=Homo sapiens GN=STAMBP PE=1 SV=1
	0.55444	6	1.02499	0.651396	2	1.00263	O95671	ASML	HUMAN N-acetylserotonin O-methyltransferase-like protein OS=Homo sapiens GN=ASMTL PE=1 SV=3
	0.586248	3	1.02019	-1.18837	2	0.893913	O95674	CDS2	HUMAN Phosphatidate cytidylyltransferase 2 OS=Homo sapiens GN=CDS2 PE=1 SV=1
	1.44737	4	0.703893	-2.23794	7	0.339788	O95721	SNP29	HUMAN Synaptosomal-associated protein 29 OS=Homo sapiens GN=SNAP29 PE=1 SV=1
	-0.522949	11	1.02497	-0.480855	10	1.00919	O95747	OXSR1	HUMAN Serine/threonine-protein kinase OSR1 OS=Homo sapiens GN=OXSR1 PE=1 SV=1
	-0.511388	2	1.02557				O95757	HS74L	HUMAN Heat shock 70 kDa protein 4L OS=Homo sapiens GN=HSPA4L PE=1 SV=3
	1.12733	3	0.858217	1.98624	2	0.465641	O95772	MENTO	HUMAN MLN64 N-terminal domain homolog OS=Homo sapiens GN=STARD3NL PE=1 SV=1
	-1.01577	2	0.899072				O95777	NAA38	HUMAN N-alpha-acetyltransferase 38, NatC auxiliary subunit OS=Homo sapiens GN=NAA38 PE=1 SV=3
	0.551849	39	1.02516	0.182537	38	1.00563	O95782	AP2A1	HUMAN AP-2 complex subunit alpha-1 OS=Homo sapiens GN=AP2A1 PE=1 SV=3
	0.145253	2	1.00721	-0.512133	2	1.0039	O95786	DDX58	HUMAN Probable ATP-dependent RNA helicase DDX58 OS=Homo sapiens GN=DDX58 PE=1 SV=2
	0.4563	7	1.02082	0.411138	10	1.00881	O95793	STAU1	HUMAN Double-stranded RNA-binding protein Staufen homolog 1 OS=Homo sapiens GN=STAU1 PE=1 SV=2
	5.6921	8	1.5807e-06	4.5687	8	0.000907456	O95810	SDPR	HUMAN Serum deprivation-response protein OS=Homo sapiens GN=SDPR PE=1 SV=3
	-2.96275	9	0.0600441	-0.310006	7	1.01018	O95816	BAG2	HUMAN BAG family molecular chaperone regulator 2 OS=Homo sapiens GN=BAG2 PE=1 SV=1
	2.98897	12	0.0561833	1.11999	17	0.920801	O95817	BAG3	HUMAN BAG family molecular chaperone regulator 3 OS=Homo sapiens GN=BAG3 PE=1 SV=3
	-0.847579	11	0.956149	0.617816	10	0.999976	O95819	M4K4	HUMAN Mitogen-activated protein kinase kinase kinase kinase 4 OS=Homo sapiens GN=MAP4K4 PE=1 SV=2
				-0.934403	2	0.968398	O95822	DCMC	HUMAN Malonyl-CoA decarboxylase, mitochondrial OS=Homo sapiens GN=MLYCD PE=1 SV=3
	-0.348533	3	1.01794	-1.33672	3	0.835002	O95825	QORL1	HUMAN Quinone oxidoreductase-like protein 1 OS=Homo sapiens GN=CRYZL1 PE=1 SV=2
	-0.474249	16	1.02015	0.702703	6	0.99818	O95831	AIFM1	HUMAN Apoptosis-inducing factor 1, mitochondrial OS=Homo sapiens GN=AIFM1 PE=1 SV=1
				1.06745	4	0.933994	O95833	CLIC3	HUMAN Chloride intracellular channel protein 3 OS=Homo sapiens GN=CLIC3 PE=1 SV=2
	0.274717	5	1.01462	-0.525776	6	1.00284	O95834	EMAL2	HUMAN Echinoderm microtubule-associated protein-like 2 OS=Homo sapiens GN=EML2 PE=2 SV=1
	0.0736913	5	1.00406	-0.768852	6	0.988987	O95861	BPNT1	HUMAN 3'(2'),5'-bisphosphate nucleotidase 1 OS=Homo sapiens GN=BPNT1 PE=1 SV=1
	-1.66264	6	0.575318	0.699268	6	0.997541	O95865	DDAH2	HUMAN N(G),N(G)-dimethylarginine dimethylaminohydrolase 2 OS=Homo sapiens GN=DDAH2 PE=1 SV=1
	-0.451452	7	1.01972	0.260578	7	1.01096	O95881	TXD12	HUMAN Thioredoxin domain-containing protein 12 OS=Homo sapiens GN=TXNDC12 PE=1 SV=1
	-2.8969	3	0.0695318				O95965	ITGBL	HUMAN Integrin beta-like protein 1 OS=Homo sapiens GN=ITGBL1 PE=2 SV=1
	0.987192	6	0.907425	1.43297	3	0.783999	O95980	RECK	HUMAN Reversion-inducing cysteine-rich protein with Kazal motifs OS=Homo sapiens GN=RECK PE=1 SV=1
				0.764711	2	0.989056	O95999	BCL10	HUMAN B-cell lymphoma/leukemia 10 OS=Homo sapiens GN=BCL10 PE=1 SV=1
	-0.856511	5	0.951735	0.105663	4	1.00063	O96000	NDUBA	HUMAN NADH dehydrogenase [ubiquinone] 1 beta subcomplex subunit 10 OS=Homo sapiens GN=NDUFB10 PE=1 SV=3
	0.677545	7	0.997485	-0.246899	8	1.01112	O96005	CLPT1	HUMAN Cleft lip and palate transmembrane protein 1 OS=Homo sapiens GN=CLPTM1 PE=1 SV=1
	-1.02144	2	0.897315				O96007	MOC2B	HUMAN Molybdopterin synthase catalytic subunit OS=Homo sapiens GN=MOCS2 PE=1 SV=1
	0.577036	4	1.02258	0.647211	4	1.00246	O96008	TOM40	HUMAN Mitochondrial import receptor subunit TOM40 homolog OS=Homo sapiens GN=TOMM40 PE=1 SV=1
	0.264208	5	1.01129	1.08877	4	0.922159	O96011	PX11B	HUMAN Peroxisomal membrane protein 11B OS=Homo sapiens GN=PEX11B PE=1 SV=1
	-0.180321	3	1.00538	0.321234	4	1.00873	P00167	CYB5	HUMAN Cytochrome b5 OS=Homo sapiens GN=CYB5A PE=1 SV=2
	-0.48412	36	1.02235	-0.407319	39	1.00782	P00338	LDHA	HUMAN L-lactate dehydrogenase A chain OS=Homo sapiens GN=LDHA PE=1 SV=2
	3.79396	3	0.00561249	-3.91627	16	0.0079528	P00352	AL1A1	HUMAN Retinal dehydrogenase 1 OS=Homo sapiens GN=ALDH1A1 PE=1 SV=2
	-0.824469	19	0.958395	-0.179965	16	1.0051	P00367	DHE3	HUMAN Glutamate dehydrogenase 1, mitochondrial OS=Homo sapiens GN=GLUD1 PE=1 SV=2
	-0.481646	21	1.0218	-0.412502	19	1.00953	P00387	NB5R3	HUMAN NADH-cytochrome b5 reductase 3 OS=Homo sapiens GN=CYB5R3 PE=1 SV=3
	-0.523307	8	1.02502	0.635669	4	1.00266	P00390	GSHR	HUMAN Glutathione reductase, mitochondrial OS=Homo sapiens GN=GSR PE=1 SV=2
	-1.61915	4	0.604514	-1.51888	6	0.752046	P00403	COX2	HUMAN Cytochrome c oxidase subunit 2 OS=Homo sapiens GN=MT-CO2 PE=1 SV=1
	0.214006	8	1.01099	0.968871	9	0.961887	P00441	SODC	HUMAN Superoxide dismutase [Cu-Zn] OS=Homo sapiens GN=SOD1 PE=1 SV=2
				0.209427	2	1.00988	P00451	FA8	HUMAN Coagulation factor VIII OS=Homo sapiens GN=F8 PE=1 SV=1
	-1.40185	16	0.72546	-0.0512357	14	1.00028	P00491	PNPH	HUMAN Purine nucleoside phosphorylase OS=Homo sapiens GN=PNP PE=1 SV=2
	-0.188263	9	1.00729	-0.695192	8	0.996738	P00492	HPRT	HUMAN Hypoxanthine-guanine phosphoribosyltransferase OS=Homo sapiens GN=HPRT1 PE=1 SV=2
	0.67462	21	0.998194	0.596736	22	0.997704	P00505	AATM	HUMAN Aspartate aminotransferase, mitochondrial OS=Homo sapiens GN=GOT2 PE=1 SV=3
	-1.08476	44	0.875547	-0.93452	48	0.969548	P00558	PGK1	HUMAN Phosphoglycerate kinase 1 OS=Homo sapiens GN=PGK1 PE=1 SV=3
	-2.63568	12	0.123935	-0.506975	11	1.00335	P00568	KAD1	HUMAN Adenylate kinase isoenzyme 1 OS=Homo sapiens GN=AK1 PE=1 SV=3
	-0.706137	2	0.990856				P00734	THRB	HUMAN Prothrombin OS=Homo sapiens GN=F2 PE=1 SV=2
	-2.38102	9	0.206443	0.633935	4	1.002	P00750	TPA	HUMAN Tissue-type plasminogen activator OS=Homo sapiens GN=PLAT PE=1 SV=1
	3.65262	4	0.00894557	0.856265	3	0.989274	P00813	ADA	HUMAN Adenosine deaminase OS=Homo sapiens GN=ADA PE=1 SV=3
				-1.56846	9	0.730067	P00966	ASSY	HUMAN Argininosuccinate synthase OS=Homo sapiens GN=ASS1 PE=1 SV=2
	0.274559	5	1.01442	1.3269	5	0.835364	P01023	A2MG	HUMAN Alpha-2-macroglobulin OS=Homo sapiens GN=A2M PE=1 SV=3
	0.924485	2	0.930896	3.0953	4	0.0681662	P01024	CO3	HUMAN Complement C3 OS=Homo sapiens GN=C3 PE=1 SV=2
	-2.99122	5	0.0557708	0.0183187	4	1.00063	P01033	TIMP1	HUMAN Metalloproteinase inhibitor 1 OS=Homo sapiens GN=TIMP1 PE=1 SV=1
	-1.35654	2	0.744759				P01034	CYTC	HUMAN Cystatin-C OS=Homo sapiens GN=CST3 PE=1 SV=1
	-0.951037	2	0.922255				P01106	MYC	HUMAN Myc proto-oncogene protein OS=Homo sapiens GN=MYC PE=1 SV=1
	-0.0503445	4	1.00468	-0.764991	4	0.988686	P01112	RASH	HUMAN GTPase HRas OS=Homo sapiens GN=HRAS PE=1 SV=1
	-1.64189	2	0.586648				P01116	RASK	HUMAN GTPase KRas OS=Homo sapiens GN=KRAS PE=1 SV=1
				1.9002	2	0.513633	P01266	THYG	HUMAN Thyroglobulin OS=Homo sapiens GN=TG PE=1 SV=5
	3.65735	3	0.00886599	4.11082	2	0.00400955	P01583	IL1A	HUMAN Interleukin-1 alpha OS=Homo sapiens GN=IL1A PE=1 SV=1
	5.39878	8	7.78111e-06	4.42594	7	0.00139505	P01584	IL1B	HUMAN Interleukin-1 beta OS=Homo sapiens GN=IL1B PE=1 SV=2
	-6.71717	3	4.23044e-09	-2.34453	2	0.284927	P01889	1B07	HUMAN HLA class I histocompatibility antigen, B-7 alpha chain OS=Homo sapiens GN=HLA-B PE=1 SV=3
				-2.95795	2	0.0908543	P01891	1A68	HUMAN HLA class I histocompatibility antigen, A-68 alpha chain OS=Homo sapiens GN=HLA-A PE=1 SV=4
	-0.140527	2	1.00691	-0.975568	6	0.962749	P01892	1A02	HUMAN HLA class I histocompatibility antigen, A-2 alpha chain OS=Homo sapiens GN=HLA-A PE=1 SV=1
				1.96576	2	0.477003	P02008	HBAZ	HUMAN Hemoglobin subunit zeta OS=Homo sapiens GN=HBZ PE=1 SV=2
	-0.717119	22	0.985727	2.94265	19	0.0941077	P02452	CO1A1	HUMAN Collagen alpha-1(I) chain OS=Homo sapiens GN=COL1A1 PE=1 SV=5
	-0.680755	4	0.997514	-0.644766	6	1.00266	P02458	CO2A1	HUMAN Collagen alpha-1(II) chain OS=Homo sapiens GN=COL2A1 PE=1 SV=3
	-0.104048	13	1.00685	3.69882	6	0.0146856	P02461	CO3A1	HUMAN Collagen alpha-1(III) chain OS=Homo sapiens GN=COL3A1 PE=1 SV=4
	2.54886	6	0.14759	3.92841	4	0.00756202	P02462	CO4A1	HUMAN Collagen alpha-1(IV) chain OS=Homo sapiens GN=COL4A1 PE=1 SV=3
	-2.74469	4	0.0985557	-0.0652817	6	0.998858	P02511	CRYAB	HUMAN Alpha-crystallin B chain OS=Homo sapiens GN=CRYAB PE=1 SV=2
	-0.217163	5	1.01136	1.0946	2	0.924222	P02533	K1C14	HUMAN Keratin, type I cytoskeletal 14 OS=Homo sapiens GN=KRT14 PE=1 SV=4
	-2.65477	59	0.119551	-1.26485	64	0.859469	P02545	LMNA	HUMAN Prelamin-A/C OS=Homo sapiens GN=LMNA PE=1 SV=1
	0.36343	3	1.01832	-0.539946	2	1.00098	P02549	SPTA1	HUMAN Spectrin alpha chain, erythrocytic 1 OS=Homo sapiens GN=SPTA1 PE=1 SV=5
	-0.686097	2	0.997592	1.79289	2	0.575435	P02647	APOA1	HUMAN Apolipoprotein A-I OS=Homo sapiens GN=APOA1 PE=1 SV=1
	1.38248	3	0.730703	4.54569	3	0.000928088	P02749	APOH	HUMAN Beta-2-glycoprotein 1 OS=Homo sapiens GN=APOH PE=1 SV=3
	2.78481	89	0.0907895	3.51356	75	0.0245274	P02751	FINC	HUMAN Fibronectin OS=Homo sapiens GN=FN1 PE=1 SV=4
	-0.455234	4	1.02048	3.41712	4	0.0316539	P02765	FETUA	HUMAN Alpha-2-HS-glycoprotein OS=Homo sapiens GN=AHSG PE=1 SV=1
	-1.06123	6	0.885518	4.03135	3	0.00537152	P02768	ALBU	HUMAN Serum albumin OS=Homo sapiens GN=ALB PE=1 SV=2
	0.0361059	2	1.00291				P02771	FETA	HUMAN Alpha-fetoprotein OS=Homo sapiens GN=AFP PE=1 SV=1
	3.72527	20	0.00702192	2.51731	19	0.212234	P02786	TFR1	HUMAN Transferrin receptor protein 1 OS=Homo sapiens GN=TFRC PE=1 SV=2
	2.76434	27	0.0947082	3.12649	19	0.063498	P02787	TRFE	HUMAN Serotransferrin OS=Homo sapiens GN=TF PE=1 SV=3
	0.462502	2	1.02129	3.43116	2	0.0300606	P02788	TRFL	HUMAN Lactotransferrin OS=Homo sapiens GN=LTF PE=1 SV=6
	-3.97318	12	0.00308411	-1.98414	13	0.465684	P02792	FRIL	HUMAN Ferritin light chain OS=Homo sapiens GN=FTL PE=1 SV=2
	-1.61082	14	0.608177	0.926198	12	0.970902	P02794	FRIH	HUMAN Ferritin heavy chain OS=Homo sapiens GN=FTH1 PE=1 SV=2
	10.4825	2	0	2.34541	2	0.284252	P02795	MT2	HUMAN Metallothionein-2 OS=Homo sapiens GN=MT2A PE=1 SV=1
	1.05528	3	0.889722	-1.80904	12	0.563369	P03956	MMP1	HUMAN Interstitial collagenase OS=Homo sapiens GN=MMP1 PE=1 SV=3
	-0.854976	14	0.952216	-0.737793	15	0.991473	P04040	CATA	HUMAN Catalase OS=Homo sapiens GN=CAT PE=1 SV=3
	0.340019	9	1.01851	0.792821	9	0.991996	P04062	GLCM	HUMAN Glucosylceramidase OS=Homo sapiens GN=GBA PE=1 SV=3
	-0.554437	2	1.025				P04066	FUCO	HUMAN Tissue alpha-L-fucosidase OS=Homo sapiens GN=FUCA1 PE=1 SV=4
	0.890413	27	0.940317	-0.435834	35	1.01286	P04075	ALDOA	HUMAN Fructose-bisphosphate aldolase A OS=Homo sapiens GN=ALDOA PE=1 SV=2
	0.0787073	6	1.00361	1.31538	6	0.839668	P04080	CYTB	HUMAN Cystatin-B OS=Homo sapiens GN=CSTB PE=1 SV=2
	0.166664	28	1.00762	0.109302	28	1.0007	P04083	ANXA1	HUMAN Annexin A1 OS=Homo sapiens GN=ANXA1 PE=1 SV=2
	0.0109842	11	1.00152	0.817776	11	0.987896	P04114	APOB	HUMAN Apolipoprotein B-100 OS=Homo sapiens GN=APOB PE=1 SV=2
	3.82367	11	0.00502924	4.0876	11	0.00443278	P04179	SODM	HUMAN Superoxide dismutase [Mn], mitochondrial OS=Homo sapiens GN=SOD2 PE=1 SV=2
	0.375151	17	1.01939	0.0947834	16	1.00039	P04181	OAT	HUMAN Ornithine aminotransferase, mitochondrial OS=Homo sapiens GN=OAT PE=1 SV=1
	-0.390365	3	1.01881	-0.426397	4	1.01294	P04216	THY1	HUMAN Thy-1 membrane glycoprotein OS=Homo sapiens GN=THY1 PE=1 SV=2
	1.24882	22	0.801498	2.51622	26	0.21103	P04264	K2C1	HUMAN Keratin, type II cytoskeletal 1 OS=Homo sapiens GN=KRT1 PE=1 SV=6
	1.13014	6	0.857012	-2.24276	7	0.337814	P04350	TBB4A	HUMAN Tubulin beta-4A chain OS=Homo sapiens GN=TUBB4A PE=1 SV=2
	-0.519894	40	1.02573	-1.95168	42	0.483758	P04406	G3P	HUMAN Glyceraldehyde-3-phosphate dehydrogenase OS=Homo sapiens GN=GAPDH PE=1 SV=3
	0.804551	7	0.964087	0.848534	9	0.990269	P04424	ARLY	HUMAN Argininosuccinate lyase OS=Homo sapiens GN=ASL PE=1 SV=4
	0.580765	3	1.02156	1.8529	2	0.534108	P04439	1A03	HUMAN HLA class I histocompatibility antigen, A-3 alpha chain OS=Homo sapiens GN=HLA-A PE=1 SV=2
	0.201161	17	1.00775	-0.500316	15	1.00616	P04632	CPNS1	HUMAN Calpain small subunit 1 OS=Homo sapiens GN=CAPNS1 PE=1 SV=1
	-0.664706	2	1.00124				P04637	P53	HUMAN Cellular tumor antigen p53 OS=Homo sapiens GN=TP53 PE=1 SV=4
				-0.72929	2	0.994213	P04732	MT1E	HUMAN Metallothionein-1E OS=Homo sapiens GN=MT1E PE=1 SV=1
	2.59424	16	0.135807	0.969069	18	0.961601	P04792	HSPB1	HUMAN Heat shock protein beta-1 OS=Homo sapiens GN=HSPB1 PE=1 SV=2
	0.518063	2	1.02527				P04798	CP1A1	HUMAN Cytochrome P450 1A1 OS=Homo sapiens GN=CYP1A1 PE=1 SV=1
	-0.503725	33	1.0254	-0.621065	32	1.00149	P04843	RPN1	HUMAN Dolichyl-diphosphooligosaccharide--protein glycosyltransferase subunit 1 OS=Homo sapiens GN=RPN1 PE=1 SV=1
	-0.788538	25	0.970484	-0.299235	23	1.00812	P04844	RPN2	HUMAN Dolichyl-diphosphooligosaccharide--protein glycosyltransferase subunit 2 OS=Homo sapiens GN=RPN2 PE=1 SV=3
	1.16784	10	0.839358	1.26126	13	0.859566	P04899	GNAI2	HUMAN Guanine nucleotide-binding protein G(i) subunit alpha-2 OS=Homo sapiens GN=GNAI2 PE=1 SV=3
	-3.20252	2	0.0333999	-2.60792	2	0.181062	P04908	H2A1B	HUMAN Histone H2A type 1-B/E OS=Homo sapiens GN=HIST1H2AB PE=1 SV=2
	-1.74908	23	0.519493	0.232118	29	1.01115	P05023	AT1A1	HUMAN Sodium/potassium-transporting ATPase subunit alpha-1 OS=Homo sapiens GN=ATP1A1 PE=1 SV=1
	-1.09249	2	0.874614				P05062	ALDOB	HUMAN Fructose-bisphosphate aldolase B OS=Homo sapiens GN=ALDOB PE=1 SV=2
	0.82582	5	0.95875	0.512559	6	1.00341	P05067	A4	HUMAN Amyloid beta A4 protein OS=Homo sapiens GN=APP PE=1 SV=3
	4.01579	7	0.00263937	2.23617	4	0.339093	P05091	ALDH2	HUMAN Aldehyde dehydrogenase, mitochondrial OS=Homo sapiens GN=ALDH2 PE=1 SV=2
	2.08265	3	0.340915	0.185244	2	1.00662	P05106	ITB3	HUMAN Integrin beta-3 OS=Homo sapiens GN=ITGB3 PE=1 SV=2
	-2.77469	3	0.0928016	-0.690832	6	0.99732	P05114	HMGN1	HUMAN Non-histone chromosomal protein HMG-14 OS=Homo sapiens GN=HMGN1 PE=1 SV=3
	-3.4427	7	0.0173162	-3.67936	14	0.0153415	P05120	PAI2	HUMAN Plasminogen activator inhibitor 2 OS=Homo sapiens GN=SERPINB2 PE=1 SV=2
	1.36935	19	0.73616	2.17261	13	0.370463	P05121	PAI1	HUMAN Plasminogen activator inhibitor 1 OS=Homo sapiens GN=SERPINE1 PE=1 SV=1
	0.695046	8	0.994748	0.773981	7	0.990908	P05141	ADT2	HUMAN ADP/ATP translocase 2 OS=Homo sapiens GN=SLC25A5 PE=1 SV=7
	-0.824508	3	0.958344				P05165	PCCA	HUMAN Propionyl-CoA carboxylase alpha chain, mitochondrial OS=Homo sapiens GN=PCCA PE=1 SV=4
	-1.11549	2	0.863544				P05166	PCCB	HUMAN Propionyl-CoA carboxylase beta chain, mitochondrial OS=Homo sapiens GN=PCCB PE=1 SV=3
	0.965396	2	0.916941				P05181	CP2E1	HUMAN Cytochrome P450 2E1 OS=Homo sapiens GN=CYP2E1 PE=1 SV=1
	-1.49815	2	0.667366				P05186	PPBT	HUMAN Alkaline phosphatase, tissue-nonspecific isozyme OS=Homo sapiens GN=ALPL PE=1 SV=4
	0.328981	23	1.02038	0.0231578	21	1.00121	P05198	IF2A	HUMAN Eukaryotic translation initiation factor 2 subunit 1 OS=Homo sapiens GN=EIF2S1 PE=1 SV=3
				-4.62944	3	0.000677975	P05204	HMGN2	HUMAN Non-histone chromosomal protein HMG-17 OS=Homo sapiens GN=HMGN2 PE=1 SV=3
	3.54686	2	0.0125473				P05231	IL6	HUMAN Interleukin-6 OS=Homo sapiens GN=IL6 PE=1 SV=1
	4.75924	11	0.000135213	1.44104	11	0.786126	P05362	ICAM1	HUMAN Intercellular adhesion molecule 1 OS=Homo sapiens GN=ICAM1 PE=1 SV=2
	-0.405176	3	1.01792	0.628569	3	1.00211	P05386	RLA1	HUMAN 60S acidic ribosomal protein P1 OS=Homo sapiens GN=RPLP1 PE=1 SV=1
	-0.527695	8	1.02677	-0.0373175	8	1.00023	P05387	RLA2	HUMAN 60S acidic ribosomal protein P2 OS=Homo sapiens GN=RPLP2 PE=1 SV=1
	-0.126892	4	1.0088	-0.742478	6	0.994829	P05388	RLA0	HUMAN 60S acidic ribosomal protein P0 OS=Homo sapiens GN=RPLP0 PE=1 SV=1
	-0.90381	22	0.936518	-1.63934	25	0.681949	P05455	LA	HUMAN Lupus La protein OS=Homo sapiens GN=SSB PE=1 SV=2
	-1.13603	2	0.854236	0.690075	2	0.997291	P05534	1A24	HUMAN HLA class I histocompatibility antigen, A-24 alpha chain OS=Homo sapiens GN=HLA-A PE=1 SV=2
	-0.0261564	29	1.00204	-0.638208	29	1.00138	P05556	ITB1	HUMAN Integrin beta-1 OS=Homo sapiens GN=ITGB1 PE=1 SV=2
	8.71188	29	0	6.96983	24	3.22741e-09	P05783	K1C18	HUMAN Keratin, type I cytoskeletal 18 OS=Homo sapiens GN=KRT18 PE=1 SV=2
	-1.74215	9	0.5245	0.450541	6	1.01104	P05997	CO5A2	HUMAN Collagen alpha-2(V) chain OS=Homo sapiens GN=COL5A2 PE=1 SV=3
	-0.694724	8	0.994604	-1.25557	6	0.859342	P06132	DCUP	HUMAN Uroporphyrinogen decarboxylase OS=Homo sapiens GN=UROD PE=1 SV=2
	1.14401	4	0.852093	1.85756	2	0.535147	P06241	FYN	HUMAN Tyrosine-protein kinase Fyn OS=Homo sapiens GN=FYN PE=1 SV=3
	0.18266	25	1.00565	-1.31138	29	0.843828	P06396	GELS	HUMAN Gelsolin OS=Homo sapiens GN=GSN PE=1 SV=1
	-3.36209	3	0.0219903	-1.89052	5	0.518255	P06454	PTMA	HUMAN Prothymosin alpha OS=Homo sapiens GN=PTMA PE=1 SV=2
	-0.28421	40	1.01618	-0.695064	31	0.995899	P06576	ATPB	HUMAN ATP synthase subunit beta, mitochondrial OS=Homo sapiens GN=ATP5B PE=1 SV=3
	-1.0382	7	0.893249	-3.01778	9	0.0805073	P06703	S10A6	HUMAN Protein S100-A6 OS=Homo sapiens GN=S100A6 PE=1 SV=1
	-0.140992	6	1.00649	-1.14956	5	0.913014	P06730	IF4E	HUMAN Eukaryotic translation initiation factor 4E OS=Homo sapiens GN=EIF4E PE=1 SV=2
	-0.144435	38	1.00653	-1.6439	42	0.680091	P06733	ENOA	HUMAN Alpha-enolase OS=Homo sapiens GN=ENO1 PE=1 SV=2
	-0.82816	36	0.959027	1.07897	33	0.92904	P06737	PYGL	HUMAN Glycogen phosphorylase, liver form OS=Homo sapiens GN=PYGL PE=1 SV=4
	-0.415872	35	1.01911	-0.337362	36	1.00698	P06744	G6PI	HUMAN Glucose-6-phosphate isomerase OS=Homo sapiens GN=GPI PE=1 SV=4
	0.699487	14	0.993517	-0.787915	16	0.992978	P06748	NPM	HUMAN Nucleophosmin OS=Homo sapiens GN=NPM1 PE=1 SV=2
	1.28458	8	0.786919	-1.31869	8	0.838405	P06753	TPM3	HUMAN Tropomyosin alpha-3 chain OS=Homo sapiens GN=TPM3 PE=1 SV=1
	-0.193531	33	1.00714	2.3369	27	0.286597	P06756	ITAV	HUMAN Integrin alpha-V OS=Homo sapiens GN=ITGAV PE=1 SV=2
	0.34694	10	1.01767	-0.106213	11	1.00069	P06865	HEXA	HUMAN Beta-hexosaminidase subunit alpha OS=Homo sapiens GN=HEXA PE=1 SV=2
	-5.28317	14	1.28836e-05	1.31079	5	0.841037	P07093	GDN	HUMAN Glia-derived nexin OS=Homo sapiens GN=SERPINE2 PE=1 SV=1
	-1.25087	11	0.800736	1.42288	6	0.79296	P07099	HYEP	HUMAN Epoxide hydrolase 1 OS=Homo sapiens GN=EPHX1 PE=1 SV=1
	2.2144	7	0.278143	0.617077	5	0.999968	P07108	ACBP	HUMAN Acyl-CoA-binding protein OS=Homo sapiens GN=DBI PE=1 SV=2
	-1.32144	23	0.767042	-1.89537	25	0.517052	P07195	LDHB	HUMAN L-lactate dehydrogenase B chain OS=Homo sapiens GN=LDHB PE=1 SV=2
	-3.42575	3	0.018062				P07197	NFM	HUMAN Neurofilament medium polypeptide OS=Homo sapiens GN=NEFM PE=1 SV=3
	-0.746564	9	0.977266	-1.25779	10	0.857768	P07203	GPX1	HUMAN Glutathione peroxidase 1 OS=Homo sapiens GN=GPX1 PE=1 SV=4
	0.025166	50	1.00186	1.25341	50	0.860823	P07237	PDIA1	HUMAN Protein disulfide-isomerase OS=Homo sapiens GN=P4HB PE=1 SV=3
	-2.3356	3	0.222741	-0.784567	4	0.992997	P07305	H10	HUMAN Histone H1.0 OS=Homo sapiens GN=H1F0 PE=1 SV=3
	-2.90698	21	0.0683655	0.170748	17	1.00432	P07339	CATD	HUMAN Cathepsin D OS=Homo sapiens GN=CTSD PE=1 SV=1
	0.871032	41	0.94492	-0.713003	44	0.999173	P07355	ANXA2	HUMAN Annexin A2 OS=Homo sapiens GN=ANXA2 PE=1 SV=2
	-0.312695	28	1.01913	-0.479425	26	1.00791	P07384	CAN1	HUMAN Calpain-1 catalytic subunit OS=Homo sapiens GN=CAPN1 PE=1 SV=1
	0.532689	5	1.02372	-2.64917	5	0.170369	P07437	TBB5	HUMAN Tubulin beta chain OS=Homo sapiens GN=TUBB PE=1 SV=2
	1.01766	19	0.89895	3.38122	17	0.0336151	P07602	SAP	HUMAN Proactivator polypeptide OS=Homo sapiens GN=PSAP PE=1 SV=2
	0.299563	16	1.01888	1.3663	19	0.82307	P07686	HEXB	HUMAN Beta-hexosaminidase subunit beta OS=Homo sapiens GN=HEXB PE=1 SV=3
	-2.1893	2	0.288752				P07711	CATL1	HUMAN Cathepsin L1 OS=Homo sapiens GN=CTSL1 PE=1 SV=2
	0.990207	14	0.906768	-0.586375	15	0.998714	P07737	PROF1	HUMAN Profilin-1 OS=Homo sapiens GN=PFN1 PE=1 SV=2
	0.311985	5	1.0191	2.41101	2	0.250837	P07738	PMGE	HUMAN Bisphosphoglycerate mutase OS=Homo sapiens GN=BPGM PE=1 SV=2
	-0.479304	11	1.02087	-0.516755	9	1.00182	P07741	APT	HUMAN Adenine phosphoribosyltransferase OS=Homo sapiens GN=APRT PE=1 SV=2
	0.858341	56	0.951494	0.507543	65	1.00432	P07814	SYEP	HUMAN Bifunctional glutamate/proline--tRNA ligase OS=Homo sapiens GN=EPRS PE=1 SV=5
	-3.89342	14	0.00403431	0.274311	13	1.00801	P07858	CATB	HUMAN Cathepsin B OS=Homo sapiens GN=CTSB PE=1 SV=3
	-0.149875	28	1.00745	-2.72294	33	0.148988	P07900	HS90A	HUMAN Heat shock protein HSP 90-alpha OS=Homo sapiens GN=HSP90AA1 PE=1 SV=5
	-1.46508	8	0.691855	-1.20788	10	0.88829	P07910	HNRPC	HUMAN Heterogeneous nuclear ribonucleoproteins C1/C2 OS=Homo sapiens GN=HNRNPC PE=1 SV=4
	-0.376441	3	1.01982	-0.36144	4	1.00501	P07919	QCR6	HUMAN Cytochrome b-c1 complex subunit 6, mitochondrial OS=Homo sapiens GN=UQCRH PE=1 SV=2
	2.59557	26	0.135814	2.11277	31	0.407832	P07942	LAMB1	HUMAN Laminin subunit beta-1 OS=Homo sapiens GN=LAMB1 PE=1 SV=2
	2.98827	17	0.0558529	-1.04838	20	0.944197	P07951	TPM2	HUMAN Tropomyosin beta chain OS=Homo sapiens GN=TPM2 PE=1 SV=1
	-0.888579	12	0.93956	0.126284	14	1.00142	P07954	FUMH	HUMAN Fumarate hydratase, mitochondrial OS=Homo sapiens GN=FH PE=1 SV=3
	2.73003	50	0.101688	1.74241	45	0.608983	P07996	TSP1	HUMAN Thrombospondin-1 OS=Homo sapiens GN=THBS1 PE=1 SV=2
	0.225322	2	1.01189				P08069	IGF1R	HUMAN Insulin-like growth factor 1 receptor OS=Homo sapiens GN=IGF1R PE=1 SV=1
	1.80691	18	0.488747	0.0310143	21	1.00084	P08107	HSP71	HUMAN Heat shock 70 kDa protein 1A/1B OS=Homo sapiens GN=HSPA1A PE=1 SV=5
	-0.732515	16	0.98258	1.19405	14	0.888763	P08123	CO1A2	HUMAN Collagen alpha-2(I) chain OS=Homo sapiens GN=COL1A2 PE=1 SV=7
	2.05324	61	0.357703	0.110897	62	1.00147	P08133	ANXA6	HUMAN Annexin A6 OS=Homo sapiens GN=ANXA6 PE=1 SV=3
	2.89099	14	0.0701443	0.371465	16	1.00491	P08195	4F2	HUMAN 4F2 cell-surface antigen heavy chain OS=Homo sapiens GN=SLC3A2 PE=1 SV=3
	-0.317639	12	1.0199	-0.982034	13	0.96731	P08237	K6PF	HUMAN 6-phosphofructokinase, muscle type OS=Homo sapiens GN=PFKM PE=1 SV=2
	1.34955	18	0.749038	-1.85739	16	0.533125	P08238	HS90B	HUMAN Heat shock protein HSP 90-beta OS=Homo sapiens GN=HSP90AB1 PE=1 SV=4
	-0.382021	18	1.01908	-1.77665	19	0.584881	P08240	SRPR	HUMAN Signal recognition particle receptor subunit alpha OS=Homo sapiens GN=SRPR PE=1 SV=2
	2.00406	14	0.384621	-0.943395	16	0.967467	P08243	ASNS	HUMAN Asparagine synthetase [glutamine-hydrolyzing] OS=Homo sapiens GN=ASNS PE=1 SV=4
	-3.51961	6	0.0134935				P08253	MMP2	HUMAN 72 kDa type IV collagenase OS=Homo sapiens GN=MMP2 PE=1 SV=2
	-1.86494	4	0.453004	-2.67732	4	0.161734	P08397	HEM3	HUMAN Porphobilinogen deaminase OS=Homo sapiens GN=HMBS PE=1 SV=2
				-3.22722	5	0.0501807	P08473	NEP	HUMAN Neprilysin OS=Homo sapiens GN=MME PE=1 SV=2
	0.649623	10	1.00733	1.17043	11	0.903083	P08559	ODPA	HUMAN Pyruvate dehydrogenase E1 component subunit alpha, somatic form, mitochondrial OS=Homo sapiens GN=PDHA1 PE=1 SV=3
	3.7668	8	0.00604039	4.47367	4	0.00130328	P08572	CO4A2	HUMAN Collagen alpha-2(IV) chain OS=Homo sapiens GN=COL4A2 PE=1 SV=4
	-0.47709	5	1.02093	0.320041	3	1.00861	P08574	CY1	HUMAN Cytochrome c1, heme protein, mitochondrial OS=Homo sapiens GN=CYC1 PE=1 SV=3
	-0.820588	2	0.958039	-0.11887	5	0.99975	P08579	RU2B	HUMAN U2 small nuclear ribonucleoprotein B'' OS=Homo sapiens GN=SNRPB2 PE=1 SV=1
	-0.486558	2	1.02273				P08603	CFAH	HUMAN Complement factor H OS=Homo sapiens GN=CFH PE=1 SV=4
	-0.669092	8	1.00003	-0.623977	8	1.0016	P08621	RU17	HUMAN U1 small nuclear ribonucleoprotein 70 kDa OS=Homo sapiens GN=SNRNP70 PE=1 SV=2
	2.20896	13	0.280056	0.884644	15	0.977641	P08648	ITA5	HUMAN Integrin alpha-5 OS=Homo sapiens GN=ITGA5 PE=1 SV=2
	-0.210374	58	1.01023	-2.50221	71	0.217661	P08670	VIME	HUMAN Vimentin OS=Homo sapiens GN=VIM PE=1 SV=4
	0.522485	2	1.02504				P08727	K1C19	HUMAN Keratin, type I cytoskeletal 19 OS=Homo sapiens GN=KRT19 PE=1 SV=4
	9.35084	25	0	8.25039	25	0	P08729	K2C7	HUMAN Keratin, type II cytoskeletal 7 OS=Homo sapiens GN=KRT7 PE=1 SV=5
	1.17101	6	0.837727	1.33391	3	0.833568	P08754	GNAI3	HUMAN Guanine nucleotide-binding protein G(k) subunit alpha OS=Homo sapiens GN=GNAI3 PE=1 SV=3
	2.7926	34	0.0892531	-0.15694	30	1.00433	P08758	ANXA5	HUMAN Annexin A5 OS=Homo sapiens GN=ANXA5 PE=1 SV=2
	-0.626448	12	1.01296	-1.18901	11	0.894633	P08865	RSSA	HUMAN 40S ribosomal protein SA OS=Homo sapiens GN=RPSA PE=1 SV=4
	-1.68619	10	0.561469	0.46703	8	1.00701	P08962	CD63	HUMAN CD63 antigen OS=Homo sapiens GN=CD63 PE=1 SV=2
				0.143946	3	1.00215	P09001	RM03	HUMAN 39S ribosomal protein L3, mitochondrial OS=Homo sapiens GN=MRPL3 PE=1 SV=1
	-1.55063	3	0.637775	0.228136	3	1.01006	P09038	FGF2	HUMAN Fibroblast growth factor 2 OS=Homo sapiens GN=FGF2 PE=1 SV=3
	-3.08797	14	0.0439521	-1.74813	11	0.60376	P09104	ENOG	HUMAN Gamma-enolase OS=Homo sapiens GN=ENO2 PE=1 SV=3
	1.32158	12	0.766858	0.170454	9	1.00402	P09110	THIK	HUMAN 3-ketoacyl-CoA thiolase, peroxisomal OS=Homo sapiens GN=ACAA1 PE=1 SV=2
	-0.981405	3	0.908775	-0.254862	4	1.01025	P09132	SRP19	HUMAN Signal recognition particle 19 kDa protein OS=Homo sapiens GN=SRP19 PE=1 SV=3
	1.42748	14	0.712684	0.806353	11	0.988461	P09211	GSTP1	HUMAN Glutathione S-transferase P OS=Homo sapiens GN=GSTP1 PE=1 SV=2
				-1.67177	3	0.657242	P09234	RU1C	HUMAN U1 small nuclear ribonucleoprotein C OS=Homo sapiens GN=SNRPC PE=1 SV=1
	0.117345	11	1.00815	-0.330241	12	1.00688	P09382	LEG1	HUMAN Galectin-1 OS=Homo sapiens GN=LGALS1 PE=1 SV=2
	-0.271995	7	1.01463	0.715146	7	0.99742	P09417	DHPR	HUMAN Dihydropteridine reductase OS=Homo sapiens GN=QDPR PE=1 SV=2
	-1.93493	7	0.417705	-1.34082	7	0.834516	P09429	HMGB1	HUMAN High mobility group protein B1 OS=Homo sapiens GN=HMGB1 PE=1 SV=3
	-0.0369689	15	1.00362	2.30759	12	0.301118	P09486	SPRC	HUMAN SPARC OS=Homo sapiens GN=SPARC PE=1 SV=1
	-4.5471	5	0.000331146	-2.57405	5	0.192271	P09488	GSTM1	HUMAN Glutathione S-transferase Mu 1 OS=Homo sapiens GN=GSTM1 PE=1 SV=3
	3.26624	32	0.0284377	1.0793	43	0.928553	P09493	TPM1	HUMAN Tropomyosin alpha-1 chain OS=Homo sapiens GN=TPM1 PE=1 SV=2
	0.458779	8	1.02065	0.578579	7	0.999608	P09496	CLCA	HUMAN Clathrin light chain A OS=Homo sapiens GN=CLTA PE=1 SV=1
	1.04163	7	0.89434	1.86204	11	0.534217	P09497	CLCB	HUMAN Clathrin light chain B OS=Homo sapiens GN=CLTB PE=1 SV=1
	2.03821	21	0.362499	1.9792	20	0.466622	P09525	ANXA4	HUMAN Annexin A4 OS=Homo sapiens GN=ANXA4 PE=1 SV=4
	-0.954803	8	0.920847	-0.4201	10	1.01162	P09543	CN37	HUMAN 2',3'-cyclic-nucleotide 3'-phosphodiesterase OS=Homo sapiens GN=CNP PE=1 SV=2
	0.550604	6	1.02493	0.153918	3	1.00367	P09601	HMOX1	HUMAN Heme oxygenase 1 OS=Homo sapiens GN=HMOX1 PE=1 SV=1
	0.403881	10	1.01789	0.126198	14	1.00095	P09622	DLDH	HUMAN Dihydrolipoyl dehydrogenase, mitochondrial OS=Homo sapiens GN=DLD PE=1 SV=2
	1.65656	2	0.578363	-2.79968	5	0.12637	P09651	ROA1	HUMAN Heterogeneous nuclear ribonucleoprotein A1 OS=Homo sapiens GN=HNRNPA1 PE=1 SV=5
	-0.702849	4	0.991997	-1.658	6	0.66723	P09661	RU2A	HUMAN U2 small nuclear ribonucleoprotein A' OS=Homo sapiens GN=SNRPA1 PE=1 SV=2
	-1.87042	2	0.451484	0.47603	4	1.00781	P09669	COX6C	HUMAN Cytochrome c oxidase subunit 6C OS=Homo sapiens GN=COX6C PE=1 SV=2
				0.657926	3	1.00406	P09848	LPH	HUMAN Lactase-phlorizin hydrolase OS=Homo sapiens GN=LCT PE=1 SV=3
	-0.865722	5	0.946653	-0.8327	11	0.989746	P09874	PARP1	HUMAN Poly [ADP-ribose] polymerase 1 OS=Homo sapiens GN=PARP1 PE=1 SV=4
	2.75905	17	0.0958206	1.44639	20	0.780237	P09936	UCHL1	HUMAN Ubiquitin carboxyl-terminal hydrolase isozyme L1 OS=Homo sapiens GN=UCHL1 PE=1 SV=2
	-0.734523	20	0.981979	0.492188	18	1.00743	P09960	LKHA4	HUMAN Leukotriene A-4 hydrolase OS=Homo sapiens GN=LTA4H PE=1 SV=2
	-0.954215	10	0.920627	-1.18776	11	0.89317	P09972	ALDOC	HUMAN Fructose-bisphosphate aldolase C OS=Homo sapiens GN=ALDOC PE=1 SV=2
	1.64724	4	0.582068	0.598599	8	0.999012	P0C0L4	CO4A	HUMAN Complement C4-A OS=Homo sapiens GN=C4A PE=1 SV=1
	-0.437301	2	1.01892				P0C5J1	F86B2	HUMAN Protein FAM86B2 OS=Homo sapiens GN=FAM86B2 PE=2 SV=1
	-0.266572	2	1.01286				P0C7P0	CISD3	HUMAN CDGSH iron-sulfur domain-containing protein 3, mitochondrial OS=Homo sapiens GN=CISD3 PE=1 SV=1
	-0.657977	6	1.00433	0.702945	5	0.998884	P0C7P4	UCRIL	HUMAN Putative cytochrome b-c1 complex subunit Rieske-like protein 1 OS=Homo sapiens GN=UQCRFS1P1 PE=5 SV=1
	-0.307081	2	1.01943				P0CB38	PAB4L	HUMAN Polyadenylate-binding protein 4-like OS=Homo sapiens GN=PABPC4L PE=2 SV=1
				0.0179091	2	1.00047	P0CB47	UBFL1	HUMAN Putative upstream-binding factor 1-like protein 1 OS=Homo sapiens GN=UBTFL1 PE=5 SV=1
	3.28319	2	0.0273684	1.24779	3	0.865741	P0CW20	LIM3L	HUMAN LIM and senescent cell antigen-like-containing domain protein 3-like OS=Homo sapiens GN=LIMS3L PE=4 SV=1
	-0.307083	8	1.01999	-0.972186	9	0.962585	P0CW22	RS17L	HUMAN 40S ribosomal protein S17-like OS=Homo sapiens GN=RPS17L PE=3 SV=1
	-0.376079	2	1.0192				P10114	RAP2A	HUMAN Ras-related protein Rap-2a OS=Homo sapiens GN=RAP2A PE=1 SV=1
	-0.868883	2	0.944629				P10124	SRGN	HUMAN Serglycin OS=Homo sapiens GN=SRGN PE=1 SV=3
				2.89254	2	0.104566	P10145	IL8	HUMAN Interleukin-8 OS=Homo sapiens GN=IL8 PE=1 SV=1
	-1.01999	11	0.897886	-1.42079	13	0.794068	P10155	RO60	HUMAN 60 kDa SS-A/Ro ribonucleoprotein OS=Homo sapiens GN=TROVE2 PE=1 SV=2
	-2.89509	12	0.0695808	0.927921	6	0.969757	P10253	LYAG	HUMAN Lysosomal alpha-glucosidase OS=Homo sapiens GN=GAA PE=1 SV=4
	0.201071	7	1.00783	0.618074	8	0.999659	P10301	RRAS	HUMAN Ras-related protein R-Ras OS=Homo sapiens GN=RRAS PE=1 SV=1
	-0.301305	3	1.02084				P10398	ARAF	HUMAN Serine/threonine-protein kinase A-Raf OS=Homo sapiens GN=ARAF PE=1 SV=2
	-0.465001	7	1.02155	0.757183	11	0.990394	P10515	ODP2	HUMAN Dihydrolipoyllysine-residue acetyltransferase component of pyruvate dehydrogenase complex, mitochondrial OS=Homo sapiens GN=DLAT PE=1 SV=3
	-0.342357	10	1.01878	-1.63384	10	0.68517	P10599	THIO	HUMAN Thioredoxin OS=Homo sapiens GN=TXN PE=1 SV=3
	-0.660128	3	1.00297	0.792476	4	0.992463	P10606	COX5B	HUMAN Cytochrome c oxidase subunit 5B, mitochondrial OS=Homo sapiens GN=COX5B PE=1 SV=2
	-1.31071	7	0.773161	0.399925	7	1.00853	P10619	PPGB	HUMAN Lysosomal protective protein OS=Homo sapiens GN=CTSA PE=1 SV=2
	-0.415936	4	1.01904	0.820481	4	0.988854	P10620	MGST1	HUMAN Microsomal glutathione S-transferase 1 OS=Homo sapiens GN=MGST1 PE=1 SV=1
	-0.510433	11	1.02504	-0.524899	14	1.00139	P10644	KAP0	HUMAN cAMP-dependent protein kinase type I-alpha regulatory subunit OS=Homo sapiens GN=PRKAR1A PE=1 SV=1
	-0.156569	3	1.00725				P10646	TFPI1	HUMAN Tissue factor pathway inhibitor OS=Homo sapiens GN=TFPI PE=1 SV=1
	-1.39534	2	0.729314				P10721	KIT	HUMAN Mast/stem cell growth factor receptor Kit OS=Homo sapiens GN=KIT PE=1 SV=1
	-1.18122	13	0.833466	-1.52293	10	0.750414	P10768	ESTD	HUMAN S-formylglutathione hydrolase OS=Homo sapiens GN=ESD PE=1 SV=2
	1.57685	42	0.629361	-0.26651	43	1.00829	P10809	CH60	HUMAN 60 kDa heat shock protein, mitochondrial OS=Homo sapiens GN=HSPD1 PE=1 SV=2
	0.0751247	58	1.00372	0.700304	59	0.99823	P11021	GRP78	HUMAN 78 kDa glucose-regulated protein OS=Homo sapiens GN=HSPA5 PE=1 SV=2
	0.515173	35	1.02418	2.30899	27	0.302127	P11047	LAMC1	HUMAN Laminin subunit gamma-1 OS=Homo sapiens GN=LAMC1 PE=1 SV=3
	-1.01576	6	0.899079	1.06896	5	0.934761	P11117	PPAL	HUMAN Lysosomal acid phosphatase OS=Homo sapiens GN=ACP2 PE=1 SV=3
	0.601485	35	1.01759	-0.919849	36	0.96952	P11142	HSP7C	HUMAN Heat shock cognate 71 kDa protein OS=Homo sapiens GN=HSPA8 PE=1 SV=1
	2.18853	5	0.288525	-0.649929	3	1.0016	P11166	GTR1	HUMAN Solute carrier family 2, facilitated glucose transporter member 1 OS=Homo sapiens GN=SLC2A1 PE=1 SV=2
	-0.224489	7	1.01235	-0.855729	9	0.988795	P11172	UMPS	HUMAN Uridine 5'-monophosphate synthase OS=Homo sapiens GN=UMPS PE=1 SV=1
	0.606834	12	1.01745	0.272501	8	1.00662	P11177	ODPB	HUMAN Pyruvate dehydrogenase E1 component subunit beta, mitochondrial OS=Homo sapiens GN=PDHB PE=1 SV=3
	0.0402209	3	1.00492				P11182	ODB2	HUMAN Lipoamide acyltransferase component of branched-chain alpha-keto acid dehydrogenase complex, mitochondrial OS=Homo sapiens GN=DBT PE=1 SV=3
				0.533091	2	1.00233	P11215	ITAM	HUMAN Integrin alpha-M OS=Homo sapiens GN=ITGAM PE=1 SV=2
	-2.91195	41	0.0676342	-0.793546	34	0.993281	P11216	PYGB	HUMAN Glycogen phosphorylase, brain form OS=Homo sapiens GN=PYGB PE=1 SV=5
	3.1078	6	0.0416041	-0.423338	6	1.0133	P11233	RALA	HUMAN Ras-related protein Ral-A OS=Homo sapiens GN=RALA PE=1 SV=1
	0.921196	2	0.931711				P11234	RALB	HUMAN Ras-related protein Ral-B OS=Homo sapiens GN=RALB PE=1 SV=1
	-0.886197	2	0.938906				P11274	BCR	HUMAN Breakpoint cluster region protein OS=Homo sapiens GN=BCR PE=1 SV=2
	1.98563	7	0.392159	3.01877	9	0.0810853	P11277	SPTB1	HUMAN Spectrin beta chain, erythrocytic OS=Homo sapiens GN=SPTB PE=1 SV=5
	-0.85097	6	0.955068	-1.60007	6	0.710604	P11279	LAMP1	HUMAN Lysosome-associated membrane glycoprotein 1 OS=Homo sapiens GN=LAMP1 PE=1 SV=3
				0.608856	2	0.997309	P11310	ACADM	HUMAN Medium-chain specific acyl-CoA dehydrogenase, mitochondrial OS=Homo sapiens GN=ACADM PE=1 SV=1
	-0.340054	12	1.01848	-1.57128	13	0.730462	P11387	TOP1	HUMAN DNA topoisomerase 1 OS=Homo sapiens GN=TOP1 PE=1 SV=2
	0.617581	2	1.01533	-0.902027	2	0.979313	P11388	TOP2A	HUMAN DNA topoisomerase 2-alpha OS=Homo sapiens GN=TOP2A PE=1 SV=3
	-1.23338	27	0.810914	-1.7969	30	0.572616	P11413	G6PD	HUMAN Glucose-6-phosphate 1-dehydrogenase OS=Homo sapiens GN=G6PD PE=1 SV=4
	-1.48034	8	0.680493				P11498	PYC	HUMAN Pyruvate carboxylase, mitochondrial OS=Homo sapiens GN=PC PE=1 SV=2
				-0.612047	3	0.999748	P11532	DMD	HUMAN Dystrophin OS=Homo sapiens GN=DMD PE=1 SV=3
	-0.852402	23	0.953777	-0.625019	31	1.00278	P11586	C1TC	HUMAN C-1-tetrahydrofolate synthase, cytoplasmic OS=Homo sapiens GN=MTHFD1 PE=1 SV=3
	3.18984	34	0.0343236	1.4466	42	0.78195	P11717	MPRI	HUMAN Cation-independent mannose-6-phosphate receptor OS=Homo sapiens GN=IGF2R PE=1 SV=3
	-0.0420682	11	1.00582	-0.132625	13	1.00022	P11766	ADHX	HUMAN Alcohol dehydrogenase class-3 OS=Homo sapiens GN=ADH5 PE=1 SV=4
				-1.53524	2	0.74541	P11802	CDK4	HUMAN Cyclin-dependent kinase 4 OS=Homo sapiens GN=CDK4 PE=1 SV=2
	-0.51923	2	1.02556	-1.53588	2	0.744483	P11908	PRPS2	HUMAN Ribose-phosphate pyrophosphokinase 2 OS=Homo sapiens GN=PRPS2 PE=1 SV=2
	0.185014	28	1.00639	-0.619871	29	1.00112	P11940	PABP1	HUMAN Polyadenylate-binding protein 1 OS=Homo sapiens GN=PABPC1 PE=1 SV=2
	-1.87705	7	0.449281	-1.83356	10	0.546478	P12004	PCNA	HUMAN Proliferating cell nuclear antigen OS=Homo sapiens GN=PCNA PE=1 SV=1
	0.775478	22	0.970126	-0.688611	26	0.998167	P12081	SYHC	HUMAN Histidine--tRNA ligase, cytoplasmic OS=Homo sapiens GN=HARS PE=1 SV=2
	-1.71735	2	0.542045				P12107	COBA1	HUMAN Collagen alpha-1(XI) chain OS=Homo sapiens GN=COL11A1 PE=1 SV=4
	-0.625138	24	1.01381	0.932723	23	0.968162	P12109	CO6A1	HUMAN Collagen alpha-1(VI) chain OS=Homo sapiens GN=COL6A1 PE=1 SV=3
	-1.19103	15	0.82904	1.51422	17	0.7503	P12110	CO6A2	HUMAN Collagen alpha-2(VI) chain OS=Homo sapiens GN=COL6A2 PE=1 SV=4
	-1.81023	114	0.48748	-0.579791	117	0.999027	P12111	CO6A3	HUMAN Collagen alpha-3(VI) chain OS=Homo sapiens GN=COL6A3 PE=1 SV=5
	-0.162569	14	1.00752	1.07424	13	0.9315	P12235	ADT1	HUMAN ADP/ATP translocase 1 OS=Homo sapiens GN=SLC25A4 PE=1 SV=4
				-0.279229	2	1.00826	P12236	ADT3	HUMAN ADP/ATP translocase 3 OS=Homo sapiens GN=SLC25A6 PE=1 SV=4
	0.333964	2	1.02077	0.00710453	2	0.999738	P12259	FA5	HUMAN Coagulation factor V OS=Homo sapiens GN=F5 PE=1 SV=4
	-1.25684	14	0.799148	-2.00515	17	0.456352	P12268	IMDH2	HUMAN Inosine-5'-monophosphate dehydrogenase 2 OS=Homo sapiens GN=IMPDH2 PE=1 SV=2
	-0.536487	31	1.02523	-0.340503	27	1.00781	P12270	TPR	HUMAN Nucleoprotein TPR OS=Homo sapiens GN=TPR PE=1 SV=3
	1.34111	7	0.754437	-1.15273	6	0.911533	P12277	KCRB	HUMAN Creatine kinase B-type OS=Homo sapiens GN=CKB PE=1 SV=1
	4.95545	4	5.66893e-05				P12429	ANXA3	HUMAN Annexin A3 OS=Homo sapiens GN=ANXA3 PE=1 SV=3
	1.84395	69	0.466486	0.661714	75	1.00609	P12814	ACTN1	HUMAN Alpha-actinin-1 OS=Homo sapiens GN=ACTN1 PE=1 SV=2
	1.29851	8	0.776656	1.08132	9	0.928595	P12955	PEPD	HUMAN Xaa-Pro dipeptidase OS=Homo sapiens GN=PEPD PE=1 SV=3
	-1.3742	27	0.735728	-1.9364	32	0.492067	P12956	XRCC6	HUMAN X-ray repair cross-complementing protein 6 OS=Homo sapiens GN=XRCC6 PE=1 SV=2
	-1.18736	30	0.831335	-2.81202	37	0.12312	P13010	XRCC5	HUMAN X-ray repair cross-complementing protein 5 OS=Homo sapiens GN=XRCC5 PE=1 SV=3
	-0.415317	5	1.01826	0.0433205	7	0.999686	P13073	COX41	HUMAN Cytochrome c oxidase subunit 4 isoform 1, mitochondrial OS=Homo sapiens GN=COX4I1 PE=1 SV=1
	-0.0308164	2	1.00301	-0.0794216	2	0.999777	P13164	IFM1	HUMAN Interferon-induced transmembrane protein 1 OS=Homo sapiens GN=IFITM1 PE=1 SV=3
	0.31154	4	1.01956	1.51748	3	0.751952	P13473	LAMP2	HUMAN Lysosome-associated membrane glycoprotein 2 OS=Homo sapiens GN=LAMP2 PE=1 SV=2
	0.0753617	19	1.00382	-0.239489	24	1.01084	P13489	RINI	HUMAN Ribonuclease inhibitor OS=Homo sapiens GN=RNH1 PE=1 SV=2
				0.233246	2	1.01069	P13498	CY24A	HUMAN Cytochrome b-245 light chain OS=Homo sapiens GN=CYBA PE=1 SV=3
	-0.598549	2	1.01606				P13521	SCG2	HUMAN Secretogranin-2 OS=Homo sapiens GN=SCG2 PE=1 SV=2
	0.126963	2	1.00873				P13591	NCAM1	HUMAN Neural cell adhesion molecule 1 OS=Homo sapiens GN=NCAM1 PE=1 SV=3
				1.56377	2	0.732431	P13612	ITA4	HUMAN Integrin alpha-4 OS=Homo sapiens GN=ITGA4 PE=1 SV=3
	0.635565	63	1.00976	-1.46376	77	0.778427	P13639	EF2	HUMAN Elongation factor 2 OS=Homo sapiens GN=EEF2 PE=1 SV=4
	0.887053	19	0.938396	2.20974	18	0.351396	P13645	K1C10	HUMAN Keratin, type I cytoskeletal 10 OS=Homo sapiens GN=KRT10 PE=1 SV=6
				1.9189	3	0.503139	P13647	K2C5	HUMAN Keratin, type II cytoskeletal 5 OS=Homo sapiens GN=KRT5 PE=1 SV=3
	-0.274355	52	1.01426	1.09256	46	0.922648	P13667	PDIA4	HUMAN Protein disulfide-isomerase A4 OS=Homo sapiens GN=PDIA4 PE=1 SV=2
	-0.288584	33	1.01744	0.767529	36	0.98857	P13674	P4HA1	HUMAN Prolyl 4-hydroxylase subunit alpha-1 OS=Homo sapiens GN=P4HA1 PE=1 SV=2
	0.18253	11	1.00545	-1.23394	10	0.872616	P13693	TCTP	HUMAN Translationally-controlled tumor protein OS=Homo sapiens GN=TPT1 PE=1 SV=1
	-1.25775	3	0.798727				P13716	HEM2	HUMAN Delta-aminolevulinic acid dehydratase OS=Homo sapiens GN=ALAD PE=1 SV=1
	6.70494	6	4.32962e-09	1.61659	7	0.698276	P13726	TF	HUMAN Tissue factor OS=Homo sapiens GN=F3 PE=1 SV=1
	1.29643	5	0.779516	1.97189	6	0.472445	P13796	PLSL	HUMAN Plastin-2 OS=Homo sapiens GN=LCP1 PE=1 SV=6
	1.62393	32	0.599584	1.14474	33	0.912112	P13797	PLST	HUMAN Plastin-3 OS=Homo sapiens GN=PLS3 PE=1 SV=4
	0.183193	10	1.00581	0.0406764	11	0.998818	P13798	ACPH	HUMAN Acylamino-acid-releasing enzyme OS=Homo sapiens GN=APEH PE=1 SV=4
	-0.251391	13	1.0126	-0.654282	12	1.00381	P13804	ETFA	HUMAN Electron transfer flavoprotein subunit alpha, mitochondrial OS=Homo sapiens GN=ETFA PE=1 SV=1
	0.451995	15	1.02107	0.108775	16	1.00062	P13807	GYS1	HUMAN Glycogen [starch] synthase, muscle OS=Homo sapiens GN=GYS1 PE=1 SV=2
	0.830995	17	0.95834	-0.78721	15	0.992804	P13861	KAP2	HUMAN cAMP-dependent protein kinase type II-alpha regulatory subunit OS=Homo sapiens GN=PRKAR2A PE=1 SV=2
				-0.0772058	2	0.999212	P13929	ENOB	HUMAN Beta-enolase OS=Homo sapiens GN=ENO3 PE=1 SV=5
	-2.94261	2	0.0632402				P13942	COBA2	HUMAN Collagen alpha-2(XI) chain OS=Homo sapiens GN=COL11A2 PE=1 SV=5
				-0.824157	2	0.989673	P13984	T2FB	HUMAN General transcription factor IIF subunit 2 OS=Homo sapiens GN=GTF2F2 PE=1 SV=2
	-2.59174	4	0.135732	1.28659	4	0.851858	P13987	CD59	HUMAN CD59 glycoprotein OS=Homo sapiens GN=CD59 PE=1 SV=1
				-0.684956	2	0.998856	P13994	CC130	HUMAN Coiled-coil domain-containing protein 130 OS=Homo sapiens GN=CCDC130 PE=1 SV=2
	1.64319	5	0.585082	0.124416	4	1.00088	P13995	MTDC	HUMAN Bifunctional methylenetetrahydrofolate dehydrogenase/cyclohydrolase, mitochondrial OS=Homo sapiens GN=MTHFD2 PE=1 SV=2
	-2.69431	6	0.11106				P14136	GFAP	HUMAN Glial fibrillary acidic protein OS=Homo sapiens GN=GFAP PE=1 SV=1
	-0.271963	2	1.01413	-1.72437	2	0.623768	P14174	MIF	HUMAN Macrophage migration inhibitory factor OS=Homo sapiens GN=MIF PE=1 SV=4
	-0.627362	3	1.01235	0.630062	2	1.00213	P14209	CD99	HUMAN CD99 antigen OS=Homo sapiens GN=CD99 PE=1 SV=1
	-0.263069	29	1.01153	0.0707347	29	1.0005	P14314	GLU2B	HUMAN Glucosidase 2 subunit beta OS=Homo sapiens GN=PRKCSH PE=1 SV=2
	1.98881	5	0.392358	-0.437547	5	1.01324	P14324	FPPS	HUMAN Farnesyl pyrophosphate synthase OS=Homo sapiens GN=FDPS PE=1 SV=4
				-3.63653	2	0.0172064	P14384	CBPM	HUMAN Carboxypeptidase M OS=Homo sapiens GN=CPM PE=1 SV=2
	-1.4053	2	0.725307	0.0729369	2	1.00021	P14406	CX7A2	HUMAN Cytochrome c oxidase subunit 7A2, mitochondrial OS=Homo sapiens GN=COX7A2 PE=1 SV=1
	-0.940119	13	0.924316	-0.667644	16	1.00248	P14550	AK1A1	HUMAN Alcohol dehydrogenase [NADP(+)] OS=Homo sapiens GN=AKR1A1 PE=1 SV=3
	-0.78864	47	0.970349	-1.29346	49	0.852412	P14618	KPYM	HUMAN Pyruvate kinase isozymes M1/M2 OS=Homo sapiens GN=PKM PE=1 SV=4
	-1.77289	69	0.509191	-0.400613	62	1.00924	P14625	ENPL	HUMAN Endoplasmin OS=Homo sapiens GN=HSP90B1 PE=1 SV=1
	2.92308	4	0.0657695	2.33781	4	0.287984	P14649	MYL6B	HUMAN Myosin light chain 6B OS=Homo sapiens GN=MYL6B PE=1 SV=1
	-0.900182	5	0.937836	-2.86178	6	0.110802	P14678	RSMB	HUMAN Small nuclear ribonucleoprotein-associated proteins B and B' OS=Homo sapiens GN=SNRPB PE=1 SV=2
	-0.0391148	8	1.00483	0.656508	4	1.00391	P14735	IDE	HUMAN Insulin-degrading enzyme OS=Homo sapiens GN=IDE PE=1 SV=4
	-1.66327	2	0.574557				P14780	MMP9	HUMAN Matrix metalloproteinase-9 OS=Homo sapiens GN=MMP9 PE=1 SV=3
	-0.353437	2	1.01727				P14854	CX6B1	HUMAN Cytochrome c oxidase subunit 6B1 OS=Homo sapiens GN=COX6B1 PE=1 SV=2
	-0.958542	18	0.92051	-0.793425	16	0.993446	P14866	HNRPL	HUMAN Heterogeneous nuclear ribonucleoprotein L OS=Homo sapiens GN=HNRNPL PE=1 SV=2
	-0.299301	24	1.01841	-0.429741	29	1.01303	P14868	SYDC	HUMAN Aspartate--tRNA ligase, cytoplasmic OS=Homo sapiens GN=DARS PE=1 SV=2
	1.75891	2	0.516371	1.70235	2	0.637436	P14923	PLAK	HUMAN Junction plakoglobin OS=Homo sapiens GN=JUP PE=1 SV=3
	-1.07271	7	0.879952	-0.144392	5	1.00231	P14927	QCR7	HUMAN Cytochrome b-c1 complex subunit 7 OS=Homo sapiens GN=UQCRB PE=1 SV=2
				-0.268002	2	1.00683	P15056	BRAF	HUMAN Serine/threonine-protein kinase B-raf OS=Homo sapiens GN=BRAF PE=1 SV=4
	-0.503941	10	1.02515	-0.109227	13	1.00077	P15121	ALDR	HUMAN Aldose reductase OS=Homo sapiens GN=AKR1B1 PE=1 SV=3
	-6.69026	47	4.52123e-09	-3.90821	53	0.00788025	P15144	AMPN	HUMAN Aminopeptidase N OS=Homo sapiens GN=ANPEP PE=1 SV=4
	1.66684	4	0.573594	2.07955	5	0.422941	P15151	PVR	HUMAN Poliovirus receptor OS=Homo sapiens GN=PVR PE=1 SV=2
	4.42145	4	0.000555264	2.67411	4	0.161558	P15153	RAC2	HUMAN Ras-related C3 botulinum toxin substrate 2 OS=Homo sapiens GN=RAC2 PE=1 SV=1
	0.118926	9	1.00844	-0.640777	15	1.00196	P15170	ERF3A	HUMAN Eukaryotic peptide chain release factor GTP-binding subunit ERF3A OS=Homo sapiens GN=GSPT1 PE=1 SV=1
	-0.525067	5	1.02605	0.477506	2	1.00772	P15289	ARSA	HUMAN Arylsulfatase A OS=Homo sapiens GN=ARSA PE=1 SV=3
	0.321837	5	1.01937	1.69224	2	0.646599	P15291	B4GT1	HUMAN Beta-1,4-galactosyltransferase 1 OS=Homo sapiens GN=B4GALT1 PE=1 SV=5
	2.61495	28	0.129879	0.271772	34	1.00607	P15311	EZRI	HUMAN Ezrin OS=Homo sapiens GN=EZR PE=1 SV=4
	0.562577	5	1.02284	0.844575	3	0.989706	P15313	VATB1	HUMAN V-type proton ATPase subunit B, kidney isoform OS=Homo sapiens GN=ATP6V1B1 PE=1 SV=3
	0.106557	9	1.00784	0.252192	8	1.01097	P15374	UCHL3	HUMAN Ubiquitin carboxyl-terminal hydrolase isozyme L3 OS=Homo sapiens GN=UCHL3 PE=1 SV=1
	0.494634	11	1.02323	-1.44008	9	0.783508	P15531	NDKA	HUMAN Nucleoside diphosphate kinase A OS=Homo sapiens GN=NME1 PE=1 SV=1
	0.657934	9	1.00385	-2.32389	11	0.292478	P15559	NQO1	HUMAN NAD(P)H dehydrogenase [quinone] 1 OS=Homo sapiens GN=NQO1 PE=1 SV=1
	-0.374764	13	1.01941	0.739605	12	0.992254	P15586	GNS	HUMAN N-acetylglucosamine-6-sulfatase OS=Homo sapiens GN=GNS PE=1 SV=3
	3.08335	11	0.0441123	4.43714	7	0.00132445	P15848	ARSB	HUMAN Arylsulfatase B OS=Homo sapiens GN=ARSB PE=1 SV=1
	-0.124976	20	1.0091	-0.0423665	21	0.998948	P15880	RS2	HUMAN 40S ribosomal protein S2 OS=Homo sapiens GN=RPS2 PE=1 SV=2
	0.979915	2	0.909782				P15882	CHIN	HUMAN N-chimaerin OS=Homo sapiens GN=CHN1 PE=1 SV=3
	1.29925	56	0.77734	3.40381	30	0.0316794	P15924	DESP	HUMAN Desmoplakin OS=Homo sapiens GN=DSP PE=1 SV=3
	-0.81944	2	0.958341				P15927	RFA2	HUMAN Replication protein A 32 kDa subunit OS=Homo sapiens GN=RPA2 PE=1 SV=1
				1.43402	2	0.782458	P16050	LOX15	HUMAN Arachidonate 15-lipoxygenase OS=Homo sapiens GN=ALOX15 PE=1 SV=3
	-0.567191	11	1.02425	-0.653214	12	1.00323	P16070	CD44	HUMAN CD44 antigen OS=Homo sapiens GN=CD44 PE=1 SV=3
	-0.850082	17	0.954997	-0.500825	16	1.00638	P16152	CBR1	HUMAN Carbonyl reductase [NADPH] 1 OS=Homo sapiens GN=CBR1 PE=1 SV=3
	-1.11092	15	0.867222	0.70935	12	0.998771	P16278	BGAL	HUMAN Beta-galactosidase OS=Homo sapiens GN=GLB1 PE=1 SV=2
	-0.898358	2	0.938674	-0.185088	2	1.00618	P16298	PP2BB	HUMAN Serine/threonine-protein phosphatase 2B catalytic subunit beta isoform OS=Homo sapiens GN=PPP3CB PE=1 SV=2
	1.16318	2	0.844278	-1.2726	2	0.858509	P16333	NCK1	HUMAN Cytoplasmic protein NCK1 OS=Homo sapiens GN=NCK1 PE=1 SV=1
	-2.47334	5	0.17127	-1.28167	7	0.853849	P16401	H15	HUMAN Histone H1.5 OS=Homo sapiens GN=HIST1H1B PE=1 SV=3
	-5.20345	3	1.80915e-05	-0.527303	4	1.00272	P16403	H12	HUMAN Histone H1.2 OS=Homo sapiens GN=HIST1H1C PE=1 SV=2
	0.277588	10	1.01627	-1.61092	6	0.704101	P16435	NCPR	HUMAN NADPH--cytochrome P450 reductase OS=Homo sapiens GN=POR PE=1 SV=2
	-0.751279	25	0.977195	-0.36886	26	1.00417	P16615	AT2A2	HUMAN Sarcoplasmic/endoplasmic reticulum calcium ATPase 2 OS=Homo sapiens GN=ATP2A2 PE=1 SV=1
	-1.08543	3	0.875745				P16885	PLCG2	HUMAN 1-phosphatidylinositol 4,5-bisphosphate phosphodiesterase gamma-2 OS=Homo sapiens GN=PLCG2 PE=1 SV=4
	1.3908	8	0.729209	-0.358735	10	1.00439	P16930	FAAA	HUMAN Fumarylacetoacetase OS=Homo sapiens GN=FAH PE=1 SV=2
	-3.1706	3	0.0356227	-2.61856	8	0.17724	P16949	STMN1	HUMAN Stathmin OS=Homo sapiens GN=STMN1 PE=1 SV=3
	0.894549	9	0.939269	-0.556313	9	0.998566	P16989	DBPA	HUMAN DNA-binding protein A OS=Homo sapiens GN=CSDA PE=1 SV=4
	-0.68887	6	0.996541	-0.231051	7	1.01095	P17050	NAGAB	HUMAN Alpha-N-acetylgalactosaminidase OS=Homo sapiens GN=NAGA PE=1 SV=2
	-5.50049	6	4.53607e-06	-2.89571	4	0.104926	P17096	HMGA1	HUMAN High mobility group protein HMG-I/HMG-Y OS=Homo sapiens GN=HMGA1 PE=1 SV=3
	-0.416863	2	1.01949				P17152	TMM11	HUMAN Transmembrane protein 11, mitochondrial OS=Homo sapiens GN=TMEM11 PE=1 SV=1
	1.02111	12	0.897762	-0.477575	18	1.00764	P17174	AATC	HUMAN Aspartate aminotransferase, cytoplasmic OS=Homo sapiens GN=GOT1 PE=1 SV=3
	-1.57187	9	0.629996	-0.38444	6	1.00811	P17252	KPCA	HUMAN Protein kinase C alpha type OS=Homo sapiens GN=PRKCA PE=1 SV=4
	-1.31294	27	0.771808	-1.40865	30	0.800204	P17301	ITA2	HUMAN Integrin alpha-2 OS=Homo sapiens GN=ITGA2 PE=1 SV=1
	-0.0164693	8	1.00097	4.1523	4	0.0035236	P17302	CXA1	HUMAN Gap junction alpha-1 protein OS=Homo sapiens GN=GJA1 PE=1 SV=2
	-0.516475	6	1.02382				P17405	ASM	HUMAN Sphingomyelin phosphodiesterase OS=Homo sapiens GN=SMPD1 PE=1 SV=4
	-0.424791	7	1.01833	0.481338	2	1.00943	P17480	UBF1	HUMAN Nucleolar transcription factor 1 OS=Homo sapiens GN=UBTF PE=1 SV=1
				0.473139	2	1.00715	P17568	NDUB7	HUMAN NADH dehydrogenase [ubiquinone] 1 beta subcomplex subunit 7 OS=Homo sapiens GN=NDUFB7 PE=1 SV=4
	-0.884074	11	0.938877	-0.885607	10	0.97754	P17612	KAPCA	HUMAN cAMP-dependent protein kinase catalytic subunit alpha OS=Homo sapiens GN=PRKACA PE=1 SV=2
	0.369004	34	1.02015	-0.0246311	27	1.00052	P17655	CAN2	HUMAN Calpain-2 catalytic subunit OS=Homo sapiens GN=CAPN2 PE=1 SV=6
	-0.584935	9	1.02001	0.00140534	6	1.00085	P17661	DESM	HUMAN Desmin OS=Homo sapiens GN=DES PE=1 SV=3
	-6.03579	2	2.40769e-07				P17677	NEUM	HUMAN Neuromodulin OS=Homo sapiens GN=GAP43 PE=1 SV=1
	2.80042	13	0.0875297	0.120649	20	0.999822	P17812	PYRG1	HUMAN CTP synthase 1 OS=Homo sapiens GN=CTPS1 PE=1 SV=2
	-2.90844	9	0.0680465	2.23065	7	0.339498	P17813	EGLN	HUMAN Endoglin OS=Homo sapiens GN=ENG PE=1 SV=2
	-0.86302	11	0.947427	-0.713292	14	0.998798	P17844	DDX5	HUMAN Probable ATP-dependent RNA helicase DDX5 OS=Homo sapiens GN=DDX5 PE=1 SV=1
	-0.635049	22	1.00988	-0.228265	26	1.01056	P17858	K6PL	HUMAN 6-phosphofructokinase, liver type OS=Homo sapiens GN=PFKL PE=1 SV=6
	-1.38389	5	0.73189	-0.46322	4	1.00896	P17900	SAP3	HUMAN Ganglioside GM2 activator OS=Homo sapiens GN=GM2A PE=1 SV=4
	-0.136979	7	1.00727	-2.41927	9	0.247129	P17931	LEG3	HUMAN Galectin-3 OS=Homo sapiens GN=LGALS3 PE=1 SV=5
	-0.000355416	10	0.99999	2.23632	7	0.341213	P17936	IBP3	HUMAN Insulin-like growth factor-binding protein 3 OS=Homo sapiens GN=IGFBP3 PE=1 SV=2
	-0.28131	20	1.01563	-0.888351	20	0.977447	P17980	PRS6A	HUMAN 26S protease regulatory subunit 6A OS=Homo sapiens GN=PSMC3 PE=1 SV=3
	0.122615	30	1.00857	0.137713	30	1.00049	P17987	TCPA	HUMAN T-complex protein 1 subunit alpha OS=Homo sapiens GN=TCP1 PE=1 SV=1
	1.09102	13	0.874764	0.930851	12	0.968205	P18031	PTN1	HUMAN Tyrosine-protein phosphatase non-receptor type 1 OS=Homo sapiens GN=PTPN1 PE=1 SV=1
	0.0792558	6	1.00359	0.645356	8	1.00288	P18077	RL35A	HUMAN 60S ribosomal protein L35a OS=Homo sapiens GN=RPL35A PE=1 SV=2
	-3.08111	11	0.0441855	0.710236	5	0.999677	P18084	ITB5	HUMAN Integrin beta-5 OS=Homo sapiens GN=ITGB5 PE=1 SV=1
	1.33388	11	0.759529	0.230254	7	1.01049	P18085	ARF4	HUMAN ADP-ribosylation factor 4 OS=Homo sapiens GN=ARF4 PE=1 SV=3
	-0.067515	18	1.0052	-0.866756	22	0.985704	P18124	RL7	HUMAN 60S ribosomal protein L7 OS=Homo sapiens GN=RPL7 PE=1 SV=1
	0.653427	75	1.00576	-0.2554	77	1.01035	P18206	VINC	HUMAN Vinculin OS=Homo sapiens GN=VCL PE=1 SV=4
	0.368208	4	1.0196	-0.123077	5	0.99987	P18583	SON	HUMAN Protein SON OS=Homo sapiens GN=SON PE=1 SV=4
	0.0837522	12	1.00462	-1.34568	12	0.834832	P18621	RL17	HUMAN 60S ribosomal protein L17 OS=Homo sapiens GN=RPL17 PE=1 SV=3
	-0.125597	23	1.00886	-1.26233	20	0.859726	P18669	PGAM1	HUMAN Phosphoglycerate mutase 1 OS=Homo sapiens GN=PGAM1 PE=1 SV=2
	-1.3858	3	0.732397				P18754	RCC1	HUMAN Regulator of chromosome condensation OS=Homo sapiens GN=RCC1 PE=1 SV=1
	-0.115604	6	1.00815	1.40488	4	0.801856	P18859	ATP5J	HUMAN ATP synthase-coupling factor 6, mitochondrial OS=Homo sapiens GN=ATP5J PE=1 SV=1
	3.08268	5	0.0442128	4.33157	2	0.00188206	P19013	K2C4	HUMAN Keratin, type II cytoskeletal 4 OS=Homo sapiens GN=KRT4 PE=1 SV=4
	1.37261	8	0.735681	2.74924	4	0.140734	P19022	CADH2	HUMAN Cadherin-2 OS=Homo sapiens GN=CDH2 PE=1 SV=4
	-0.901207	2	0.937101				P19099	C11B2	HUMAN Cytochrome P450 11B2, mitochondrial OS=Homo sapiens GN=CYP11B2 PE=1 SV=3
	2.19316	16	0.287924	0.849087	18	0.990717	P19105	ML12A	HUMAN Myosin regulatory light chain 12A OS=Homo sapiens GN=MYL12A PE=1 SV=2
	1.15528	3	0.847781	-1.36635	2	0.822999	P19174	PLCG1	HUMAN 1-phosphatidylinositol 4,5-bisphosphate phosphodiesterase gamma-1 OS=Homo sapiens GN=PLCG1 PE=1 SV=1
	1.1774	28	0.834004	-0.577043	30	0.998833	P19338	NUCL	HUMAN Nucleolin OS=Homo sapiens GN=NCL PE=1 SV=3
	0.857493	38	0.952	0.798157	37	0.992725	P19367	HXK1	HUMAN Hexokinase-1 OS=Homo sapiens GN=HK1 PE=1 SV=3
				-0.0505505	2	1.00034	P19388	RPAB1	HUMAN DNA-directed RNA polymerases I, II, and III subunit RPABC1 OS=Homo sapiens GN=POLR2E PE=1 SV=4
	-0.975754	4	0.912379	-0.0459141	3	1.00009	P19404	NDUV2	HUMAN NADH dehydrogenase [ubiquinone] flavoprotein 2, mitochondrial OS=Homo sapiens GN=NDUFV2 PE=1 SV=2
	-1.23541	2	0.808912				P19447	ERCC3	HUMAN TFIIH basal transcription factor complex helicase XPB subunit OS=Homo sapiens GN=ERCC3 PE=1 SV=1
				0.962583	2	0.964135	P19474	RO52	HUMAN E3 ubiquitin-protein ligase TRIM21 OS=Homo sapiens GN=TRIM21 PE=1 SV=1
	-0.322876	11	1.02001	-0.616792	11	0.999404	P19525	E2AK2	HUMAN Interferon-induced, double-stranded RNA-activated protein kinase OS=Homo sapiens GN=EIF2AK2 PE=1 SV=2
	0.120137	13	1.0083	-1.11311	10	0.923159	P19623	SPEE	HUMAN Spermidine synthase OS=Homo sapiens GN=SRM PE=1 SV=1
				-0.36925	2	1.00445	P19634	SL9A1	HUMAN Sodium/hydrogen exchanger 1 OS=Homo sapiens GN=SLC9A1 PE=1 SV=2
	0.524084	4	1.0253	0.40235	3	1.00809	P19784	CSK22	HUMAN Casein kinase II subunit alpha' OS=Homo sapiens GN=CSNK2A2 PE=1 SV=1
	0.39191	2	1.01836				P19823	ITIH2	HUMAN Inter-alpha-trypsin inhibitor heavy chain H2 OS=Homo sapiens GN=ITIH2 PE=1 SV=2
	1.08753	2	0.875458	0.907281	3	0.978302	P19838	NFKB1	HUMAN Nuclear factor NF-kappa-B p105 subunit OS=Homo sapiens GN=NFKB1 PE=1 SV=2
	1.67887	6	0.56588	1.50138	3	0.762793	P19971	TYPH	HUMAN Thymidine phosphorylase OS=Homo sapiens GN=TYMP PE=1 SV=2
	1.231	14	0.810497	1.00277	17	0.959713	P20020	AT2B1	HUMAN Plasma membrane calcium-transporting ATPase 1 OS=Homo sapiens GN=ATP2B1 PE=1 SV=3
	-0.451254	14	1.01994	0.199909	14	1.00867	P20042	IF2B	HUMAN Eukaryotic translation initiation factor 2 subunit 2 OS=Homo sapiens GN=EIF2S2 PE=1 SV=2
	-0.416092	15	1.01971	0.278443	14	1.00776	P20073	ANXA7	HUMAN Annexin A7 OS=Homo sapiens GN=ANXA7 PE=1 SV=3
	0.654511	6	1.00547	-2.55988	5	0.198425	P20290	BTF3	HUMAN Transcription factor BTF3 OS=Homo sapiens GN=BTF3 PE=1 SV=1
				-0.37287	2	1.00483	P20336	RAB3A	HUMAN Ras-related protein Rab-3A OS=Homo sapiens GN=RAB3A PE=1 SV=1
	2.53358	3	0.152192	-3.24167	4	0.0486653	P20337	RAB3B	HUMAN Ras-related protein Rab-3B OS=Homo sapiens GN=RAB3B PE=1 SV=2
	-0.0414897	4	1.00587	1.13247	2	0.919172	P20338	RAB4A	HUMAN Ras-related protein Rab-4A OS=Homo sapiens GN=RAB4A PE=1 SV=2
	0.477357	7	1.02108	1.31766	6	0.838096	P20339	RAB5A	HUMAN Ras-related protein Rab-5A OS=Homo sapiens GN=RAB5A PE=1 SV=2
	0.43146	11	1.01901	1.03828	10	0.947748	P20340	RAB6A	HUMAN Ras-related protein Rab-6A OS=Homo sapiens GN=RAB6A PE=1 SV=3
	0.0769651	2	1.00348				P20594	ANPRB	HUMAN Atrial natriuretic peptide receptor 2 OS=Homo sapiens GN=NPR2 PE=1 SV=1
	-0.342434	10	1.0187	0.773645	10	0.990256	P20618	PSB1	HUMAN Proteasome subunit beta type-1 OS=Homo sapiens GN=PSMB1 PE=1 SV=2
	0.432636	7	1.01876	1.22863	7	0.875974	P20645	MPRD	HUMAN Cation-dependent mannose-6-phosphate receptor OS=Homo sapiens GN=M6PR PE=1 SV=1
	-0.247875	5	1.01323	-2.12256	6	0.400371	P20674	COX5A	HUMAN Cytochrome c oxidase subunit 5A, mitochondrial OS=Homo sapiens GN=COX5A PE=1 SV=2
	-2.04716	17	0.359053	-0.360671	19	1.00443	P20700	LMNB1	HUMAN Lamin-B1 OS=Homo sapiens GN=LMNB1 PE=1 SV=2
	0.606531	3	1.01731				P20742	PZP	HUMAN Pregnancy zone protein OS=Homo sapiens GN=PZP PE=1 SV=4
	0.297092	28	1.01805	-0.224774	31	1.01104	P20810	ICAL	HUMAN Calpastatin OS=Homo sapiens GN=CAST PE=1 SV=4
				-0.00128833	2	1.00094	P20813	CP2B6	HUMAN Cytochrome P450 2B6 OS=Homo sapiens GN=CYP2B6 PE=1 SV=1
				-0.529118	5	1.00226	P20839	IMDH1	HUMAN Inosine-5'-monophosphate dehydrogenase 1 OS=Homo sapiens GN=IMPDH1 PE=1 SV=2
	-0.350527	16	1.01721	1.48959	6	0.767431	P20908	CO5A1	HUMAN Collagen alpha-1(V) chain OS=Homo sapiens GN=COL5A1 PE=1 SV=3
	-0.612056	5	1.01645	0.526474	6	1.00286	P20929	NEBU	HUMAN Nebulin OS=Homo sapiens GN=NEB PE=1 SV=4
	0.434933	4	1.01856				P20933	ASPG	HUMAN N(4)-(beta-N-acetylglucosaminyl)-L-asparaginase OS=Homo sapiens GN=AGA PE=1 SV=2
	-1.35059	8	0.748928	-0.915378	8	0.970692	P20936	RASA1	HUMAN Ras GTPase-activating protein 1 OS=Homo sapiens GN=RASA1 PE=1 SV=1
	-3.6296	3	0.00969105	-0.669054	3	1.00167	P20962	PTMS	HUMAN Parathymosin OS=Homo sapiens GN=PTMS PE=1 SV=2
	2.2527	12	0.261229	0.02608	10	1.00084	P21266	GSTM3	HUMAN Glutathione S-transferase Mu 3 OS=Homo sapiens GN=GSTM3 PE=1 SV=3
	0.203081	12	1.00876	0.420941	10	1.01219	P21281	VATB2	HUMAN V-type proton ATPase subunit B, brain isoform OS=Homo sapiens GN=ATP6V1B2 PE=1 SV=3
	0.587068	9	1.01969	0.870303	9	0.984043	P21283	VATC1	HUMAN V-type proton ATPase subunit C 1 OS=Homo sapiens GN=ATP6V1C1 PE=1 SV=4
	0.78191	12	0.969373	1.26076	12	0.856821	P21291	CSRP1	HUMAN Cysteine and glycine-rich protein 1 OS=Homo sapiens GN=CSRP1 PE=1 SV=3
	1.22739	165	0.813454	1.19477	159	0.887683	P21333	FLNA	HUMAN Filamin-A OS=Homo sapiens GN=FLNA PE=1 SV=4
				-1.14125	3	0.915709	P21359	NF1	HUMAN Neurofibromin OS=Homo sapiens GN=NF1 PE=1 SV=2
	-0.0219585	31	1.00126	-0.375916	39	1.00512	P21399	ACOC	HUMAN Cytoplasmic aconitate hydratase OS=Homo sapiens GN=ACO1 PE=1 SV=3
	-3.56632	32	0.0118608	-2.16318	31	0.374805	P21589	5NTD	HUMAN 5'-nucleotidase OS=Homo sapiens GN=NT5E PE=1 SV=1
	0.981414	18	0.909456	0.617321	15	1.00058	P21796	VDAC1	HUMAN Voltage-dependent anion-selective channel protein 1 OS=Homo sapiens GN=VDAC1 PE=1 SV=2
	-1.31526	10	0.772515	1.14722	7	0.913268	P21810	PGS1	HUMAN Biglycan OS=Homo sapiens GN=BGN PE=1 SV=2
	-0.807642	11	0.963327	0.712758	10	0.998462	P21912	DHSB	HUMAN Succinate dehydrogenase [ubiquinone] iron-sulfur subunit, mitochondrial OS=Homo sapiens GN=SDHB PE=1 SV=3
	3.24621	5	0.0295656	2.49724	3	0.218838	P21926	CD9	HUMAN CD9 antigen OS=Homo sapiens GN=CD9 PE=1 SV=4
	-0.673691	2	0.999374				P21953	ODBB	HUMAN 2-oxoisovalerate dehydrogenase subunit beta, mitochondrial OS=Homo sapiens GN=BCKDHB PE=1 SV=2
	-0.0649184	14	1.00491	0.0189463	12	1.00063	P21964	COMT	HUMAN Catechol O-methyltransferase OS=Homo sapiens GN=COMT PE=1 SV=2
	-1.7504	44	0.519395	1.23385	44	0.87276	P21980	TGM2	HUMAN Protein-glutamine gamma-glutamyltransferase 2 OS=Homo sapiens GN=TGM2 PE=1 SV=2
	0.338508	2	1.01874				P22033	MUTA	HUMAN Methylmalonyl-CoA mutase, mitochondrial OS=Homo sapiens GN=MUT PE=1 SV=4
	0.717839	15	0.985927	0.166877	12	1.00499	P22059	OSBP1	HUMAN Oxysterol-binding protein 1 OS=Homo sapiens GN=OSBP PE=1 SV=1
	-0.106263	10	1.00734	-0.551338	12	0.99767	P22061	PIMT	HUMAN Protein-L-isoaspartate(D-aspartate) O-methyltransferase OS=Homo sapiens GN=PCMT1 PE=1 SV=4
	0.458348	7	1.0207	-0.802654	9	0.991193	P22087	FBRL	HUMAN rRNA 2'-O-methyltransferase fibrillarin OS=Homo sapiens GN=FBL PE=1 SV=2
	8.05109	3	4.99156e-13	-0.598578	3	0.998145	P22090	RS4Y1	HUMAN 40S ribosomal protein S4, Y isoform 1 OS=Homo sapiens GN=RPS4Y1 PE=2 SV=2
	-0.520068	19	1.02552	-0.933079	23	0.967654	P22102	PUR2	HUMAN Trifunctional purine biosynthetic protein adenosine-3 OS=Homo sapiens GN=GART PE=1 SV=1
	0.0668	22	1.00478	-1.83157	20	0.548896	P22234	PUR6	HUMAN Multifunctional protein ADE2 OS=Homo sapiens GN=PAICS PE=1 SV=3
	1.34879	12	0.749201	0.415626	17	1.00908	P22307	NLTP	HUMAN Non-specific lipid-transfer protein OS=Homo sapiens GN=SCP2 PE=1 SV=2
	-0.983104	48	0.909216	-0.918633	41	0.971243	P22314	UBA1	HUMAN Ubiquitin-like modifier-activating enzyme 1 OS=Homo sapiens GN=UBA1 PE=1 SV=3
				-4.22242	3	0.00273113	P22392	NDKB	HUMAN Nucleoside diphosphate kinase B OS=Homo sapiens GN=NME2 PE=1 SV=1
				-4.09709	19	0.00425485	P22413	ENPP1	HUMAN Ectonucleotide pyrophosphatase/phosphodiesterase family member 1 OS=Homo sapiens GN=ENPP1 PE=1 SV=2
	0.331287	12	1.02125	-0.477823	13	1.00736	P22570	ADRO	HUMAN NADPH:adrenodoxin oxidoreductase, mitochondrial OS=Homo sapiens GN=FDXR PE=1 SV=3
	-0.210192	17	1.0099	-1.6511	19	0.674552	P22626	ROA2	HUMAN Heterogeneous nuclear ribonucleoproteins A2/B1 OS=Homo sapiens GN=HNRNPA2B1 PE=1 SV=2
	0.629377	2	1.01115				P22692	IBP4	HUMAN Insulin-like growth factor-binding protein 4 OS=Homo sapiens GN=IGFBP4 PE=1 SV=2
	-0.00749606	2	1.00101	-2.4466	2	0.237833	P22694	KAPCB	HUMAN cAMP-dependent protein kinase catalytic subunit beta OS=Homo sapiens GN=PRKACB PE=1 SV=2
	-0.430754	16	1.01873	-0.463517	13	1.00862	P22695	QCR2	HUMAN Cytochrome b-c1 complex subunit 2, mitochondrial OS=Homo sapiens GN=UQCRC2 PE=1 SV=3
	0.857575	4	0.95189	1.37969	3	0.814637	P22830	HEMH	HUMAN Ferrochelatase, mitochondrial OS=Homo sapiens GN=FECH PE=1 SV=2
				-0.785959	3	0.992244	P23193	TCEA1	HUMAN Transcription elongation factor A protein 1 OS=Homo sapiens GN=TCEA1 PE=1 SV=2
	-2.30363	7	0.237318	-1.98159	10	0.46623	P23219	PGH1	HUMAN Prostaglandin G/H synthase 1 OS=Homo sapiens GN=PTGS1 PE=1 SV=2
				-2.97027	9	0.0885641	P23229	ITA6	HUMAN Integrin alpha-6 OS=Homo sapiens GN=ITGA6 PE=1 SV=4
	-0.471374	14	1.02052	-0.731786	27	0.994089	P23246	SFPQ	HUMAN Splicing factor, proline- and glutamine-rich OS=Homo sapiens GN=SFPQ PE=1 SV=2
	-0.327225	7	1.02086	-0.306766	4	1.01037	P23258	TBG1	HUMAN Tubulin gamma-1 chain OS=Homo sapiens GN=TUBG1 PE=1 SV=2
	-1.78843	18	0.498612	-0.528791	21	1.00181	P23284	PPIB	HUMAN Peptidyl-prolyl cis-trans isomerase B OS=Homo sapiens GN=PPIB PE=1 SV=2
	-0.0699044	14	1.00522	0.917608	5	0.971403	P23368	MAOM	HUMAN NAD-dependent malic enzyme, mitochondrial OS=Homo sapiens GN=ME2 PE=1 SV=1
	0.59995	19	1.01665	0.258578	20	1.01102	P23381	SYWC	HUMAN Tryptophan--tRNA ligase, cytoplasmic OS=Homo sapiens GN=WARS PE=1 SV=2
	-0.12296	19	1.00826	-0.0751398	24	0.999915	P23396	RS3	HUMAN 40S ribosomal protein S3 OS=Homo sapiens GN=RPS3 PE=1 SV=2
	-0.0375899	6	1.0041	-1.14463	5	0.912273	P23497	SP100	HUMAN Nuclear autoantigen Sp-100 OS=Homo sapiens GN=SP100 PE=1 SV=3
	2.03928	18	0.362867	0.446567	19	1.0124	P23526	SAHH	HUMAN Adenosylhomocysteinase OS=Homo sapiens GN=AHCY PE=1 SV=4
	1.85318	21	0.459637	-1.0375	22	0.947417	P23528	COF1	HUMAN Cofilin-1 OS=Homo sapiens GN=CFL1 PE=1 SV=3
	0.788515	8	0.969916	-0.0160544	16	0.999476	P23588	IF4B	HUMAN Eukaryotic translation initiation factor 4B OS=Homo sapiens GN=EIF4B PE=1 SV=2
	2.93151	16	0.0643458	1.60898	21	0.704608	P23634	AT2B4	HUMAN Plasma membrane calcium-transporting ATPase 4 OS=Homo sapiens GN=ATP2B4 PE=1 SV=2
	0.232717	7	1.01301	0.00524624	8	1.00024	P23743	DGKA	HUMAN Diacylglycerol kinase alpha OS=Homo sapiens GN=DGKA PE=1 SV=3
	0.362159	3	1.01789	0.209797	2	1.01013	P23786	CPT2	HUMAN Carnitine O-palmitoyltransferase 2, mitochondrial OS=Homo sapiens GN=CPT2 PE=1 SV=2
	-0.217572	6	1.01182	-0.238304	11	1.01075	P23919	KTHY	HUMAN Thymidylate kinase OS=Homo sapiens GN=DTYMK PE=1 SV=4
				-0.944873	4	0.968018	P23921	RIR1	HUMAN Ribonucleoside-diphosphate reductase large subunit OS=Homo sapiens GN=RRM1 PE=1 SV=1
	0.729474	5	0.983094				P24043	LAMA2	HUMAN Laminin subunit alpha-2 OS=Homo sapiens GN=LAMA2 PE=1 SV=4
				0.30472	2	1.0098	P24385	CCND1	HUMAN G1/S-specific cyclin-D1 OS=Homo sapiens GN=CCND1 PE=1 SV=1
	0.350904	3	1.0176	2.24676	3	0.338848	P24390	ERD21	HUMAN ER lumen protein retaining receptor 1 OS=Homo sapiens GN=KDELR1 PE=1 SV=1
	0.684175	11	0.997009	0.312996	14	1.01046	P24534	EF1B	HUMAN Elongation factor 1-beta OS=Homo sapiens GN=EEF1B2 PE=1 SV=3
	-0.212737	10	1.01101	1.27648	8	0.854466	P24539	AT5F1	HUMAN ATP synthase subunit b, mitochondrial OS=Homo sapiens GN=ATP5F1 PE=1 SV=2
	1.38933	7	0.730299	0.295818	4	1.00699	P24666	PPAC	HUMAN Low molecular weight phosphotyrosine protein phosphatase OS=Homo sapiens GN=ACP1 PE=1 SV=3
	-0.930616	2	0.928554				P24723	KPCL	HUMAN Protein kinase C eta type OS=Homo sapiens GN=PRKCH PE=1 SV=4
	-0.79885	8	0.965287	-0.17928	14	1.00515	P24752	THIL	HUMAN Acetyl-CoA acetyltransferase, mitochondrial OS=Homo sapiens GN=ACAT1 PE=1 SV=1
	3.88728	4	0.0040695	0.953286	3	0.966679	P24844	MYL9	HUMAN Myosin regulatory light polypeptide 9 OS=Homo sapiens GN=MYL9 PE=1 SV=4
				0.145782	3	1.00218	P24928	RPB1	HUMAN DNA-directed RNA polymerase II subunit RPB1 OS=Homo sapiens GN=POLR2A PE=1 SV=2
				-1.51086	3	0.753108	P25054	APC	HUMAN Adenomatous polyposis coli protein OS=Homo sapiens GN=APC PE=1 SV=2
				-0.693411	2	0.996016	P25116	PAR1	HUMAN Proteinase-activated receptor 1 OS=Homo sapiens GN=F2R PE=1 SV=2
	0.251609	2	1.01238	-5.17651	3	7.66387e-05	P25205	MCM3	HUMAN DNA replication licensing factor MCM3 OS=Homo sapiens GN=MCM3 PE=1 SV=3
	0.183708	5	1.00614	0.643418	4	1.00245	P25325	THTM	HUMAN 3-mercaptopyruvate sulfurtransferase OS=Homo sapiens GN=MPST PE=1 SV=3
	0.455839	8	1.0198	0.037115	9	0.999888	P25398	RS12	HUMAN 40S ribosomal protein S12 OS=Homo sapiens GN=RPS12 PE=1 SV=3
	1.49629	2	0.668411				P25445	TNR6	HUMAN Tumor necrosis factor receptor superfamily member 6 OS=Homo sapiens GN=FAS PE=1 SV=1
	-0.175474	8	1.00597	-0.306627	8	1.00985	P25685	DNJB1	HUMAN DnaJ homolog subfamily B member 1 OS=Homo sapiens GN=DNAJB1 PE=1 SV=4
	-0.525568	34	1.02666	0.404078	33	1.00768	P25705	ATPA	HUMAN ATP synthase subunit alpha, mitochondrial OS=Homo sapiens GN=ATP5A1 PE=1 SV=1
	0.387829	3	1.01687				P25774	CATS	HUMAN Cathepsin S OS=Homo sapiens GN=CTSS PE=1 SV=3
	-0.15512	17	1.00666	-0.151258	16	1.00343	P25786	PSA1	HUMAN Proteasome subunit alpha type-1 OS=Homo sapiens GN=PSMA1 PE=1 SV=1
	-0.187456	9	1.00723	-1.20764	11	0.888646	P25787	PSA2	HUMAN Proteasome subunit alpha type-2 OS=Homo sapiens GN=PSMA2 PE=1 SV=2
	-0.471889	11	1.02038	-0.675752	11	1.00168	P25788	PSA3	HUMAN Proteasome subunit alpha type-3 OS=Homo sapiens GN=PSMA3 PE=1 SV=2
	-0.567148	10	1.0238	-0.834317	13	0.989896	P25789	PSA4	HUMAN Proteasome subunit alpha type-4 OS=Homo sapiens GN=PSMA4 PE=1 SV=1
	1.54978	7	0.638841	0.3043	7	1.00891	P26006	ITA3	HUMAN Integrin alpha-3 OS=Homo sapiens GN=ITGA3 PE=1 SV=5
	-4.10006	8	0.00194689	1.0494	3	0.942702	P26022	PTX3	HUMAN Pentraxin-related protein PTX3 OS=Homo sapiens GN=PTX3 PE=1 SV=3
	2.69384	52	0.111218	-0.507131	57	1.00398	P26038	MOES	HUMAN Moesin OS=Homo sapiens GN=MSN PE=1 SV=3
	-0.671448	8	0.999492	-1.53288	9	0.74669	P26196	DDX6	HUMAN Probable ATP-dependent RNA helicase DDX6 OS=Homo sapiens GN=DDX6 PE=1 SV=2
	-0.531156	7	1.02386	-1.01382	11	0.957425	P26368	U2AF2	HUMAN Splicing factor U2AF 65 kDa subunit OS=Homo sapiens GN=U2AF2 PE=1 SV=4
	0.0983451	13	1.00697	-0.617265	16	0.999738	P26373	RL13	HUMAN 60S ribosomal protein L13 OS=Homo sapiens GN=RPL13 PE=1 SV=4
	-0.351924	5	1.0175	0.239485	6	1.01084	P26440	IVD	HUMAN Isovaleryl-CoA dehydrogenase, mitochondrial OS=Homo sapiens GN=IVD PE=1 SV=1
	7.76349	2	3.33464e-12	-1.06379	6	0.936393	P26447	S10A4	HUMAN Protein S100-A4 OS=Homo sapiens GN=S100A4 PE=1 SV=1
	2.08769	5	0.338425	-0.00143685	8	1.00131	P26572	MGAT1	HUMAN Alpha-1,3-mannosyl-glycoprotein 2-beta-N-acetylglucosaminyltransferase OS=Homo sapiens GN=MGAT1 PE=2 SV=2
	-3.15368	4	0.0369258	-1.69671	4	0.642793	P26583	HMGB2	HUMAN High mobility group protein B2 OS=Homo sapiens GN=HMGB2 PE=1 SV=2
	-0.84594	11	0.956144	-0.994849	14	0.9599	P26599	PTBP1	HUMAN Polypyrimidine tract-binding protein 1 OS=Homo sapiens GN=PTBP1 PE=1 SV=1
	1.03617	27	0.893882	0.234528	31	1.01068	P26639	SYTC	HUMAN Threonine--tRNA ligase, cytoplasmic OS=Homo sapiens GN=TARS PE=1 SV=3
	0.102628	35	1.00627	0.287758	37	1.00749	P26640	SYVC	HUMAN Valine--tRNA ligase OS=Homo sapiens GN=VARS PE=1 SV=4
	0.360346	36	1.01804	-0.278839	25	1.008	P26641	EF1G	HUMAN Elongation factor 1-gamma OS=Homo sapiens GN=EEF1G PE=1 SV=3
	-1.41098	7	0.722604	0.624046	5	1.00151	P26885	FKBP2	HUMAN Peptidyl-prolyl cis-trans isomerase FKBP2 OS=Homo sapiens GN=FKBP2 PE=1 SV=2
	3.54271	13	0.0126354	1.48996	11	0.766888	P27105	STOM	HUMAN Erythrocyte band 7 integral membrane protein OS=Homo sapiens GN=STOM PE=1 SV=3
	2.17326	7	0.294627	3.47625	9	0.0274576	P27144	KAD4	HUMAN Adenylate kinase isoenzyme 4, mitochondrial OS=Homo sapiens GN=AK4 PE=1 SV=1
	-0.868065	2	0.945093				P27169	PON1	HUMAN Serum paraoxonase/arylesterase 1 OS=Homo sapiens GN=PON1 PE=1 SV=3
	-0.566635	16	1.02442	0.0302542	16	1.00046	P27348	1433T	HUMAN 14-3-3 protein theta OS=Homo sapiens GN=YWHAQ PE=1 SV=1
	0.602382	8	1.01752	0.338019	7	1.0063	P27361	MK03	HUMAN Mitogen-activated protein kinase 3 OS=Homo sapiens GN=MAPK3 PE=1 SV=4
	1.26027	2	0.799429				P27449	VATL	HUMAN V-type proton ATPase 16 kDa proteolipid subunit OS=Homo sapiens GN=ATP6V0C PE=1 SV=1
	0.107511	4	1.00761	2.00001	2	0.457392	P27482	CALL3	HUMAN Calmodulin-like protein 3 OS=Homo sapiens GN=CALML3 PE=1 SV=2
	6.81555	25	2.3657e-09	3.75373	24	0.0131247	P27487	DPP4	HUMAN Dipeptidyl peptidase 4 OS=Homo sapiens GN=DPP4 PE=1 SV=2
	0.560118	8	1.02259	-0.703958	8	0.999613	P27635	RL10	HUMAN 60S ribosomal protein L10 OS=Homo sapiens GN=RPL10 PE=1 SV=4
	0.656541	5	1.0048				P27658	CO8A1	HUMAN Collagen alpha-1(VIII) chain OS=Homo sapiens GN=COL8A1 PE=1 SV=2
	-1.71066	3	0.546501	0.242249	4	1.01065	P27694	RFA1	HUMAN Replication protein A 70 kDa DNA-binding subunit OS=Homo sapiens GN=RPA1 PE=1 SV=2
	-0.909568	14	0.934617	-1.3419	12	0.834799	P27695	APEX1	HUMAN DNA-(apurinic or apyrimidinic site) lyase OS=Homo sapiens GN=APEX1 PE=1 SV=2
	1.99956	19	0.386492	-0.114094	28	1.00031	P27708	PYR1	HUMAN CAD protein OS=Homo sapiens GN=CAD PE=1 SV=3
	-0.425128	31	1.0188	-0.492264	28	1.00815	P27797	CALR	HUMAN Calreticulin OS=Homo sapiens GN=CALR PE=1 SV=1
	1.68809	52	0.560166	0.27906	55	1.00778	P27816	MAP4	HUMAN Microtubule-associated protein 4 OS=Homo sapiens GN=MAP4 PE=1 SV=3
	-1.32972	37	0.762187	1.54948	37	0.739968	P27824	CALX	HUMAN Calnexin OS=Homo sapiens GN=CANX PE=1 SV=2
	-0.890878	5	0.939689	-0.445154	3	1.01244	P28062	PSB8	HUMAN Proteasome subunit beta type-8 OS=Homo sapiens GN=PSMB8 PE=1 SV=3
	-0.211326	10	1.0105	0.0238018	10	1.00119	P28066	PSA5	HUMAN Proteasome subunit alpha type-5 OS=Homo sapiens GN=PSMA5 PE=1 SV=3
	-0.0132866	6	1.00091	0.121253	6	0.999837	P28070	PSB4	HUMAN Proteasome subunit beta type-4 OS=Homo sapiens GN=PSMB4 PE=1 SV=4
	-0.19558	4	1.00671	-0.459197	6	1.01037	P28072	PSB6	HUMAN Proteasome subunit beta type-6 OS=Homo sapiens GN=PSMB6 PE=1 SV=4
	0.401769	10	1.01771	0.536344	9	1.00185	P28074	PSB5	HUMAN Proteasome subunit beta type-5 OS=Homo sapiens GN=PSMB5 PE=1 SV=3
	-0.159434	7	1.00735	-1.92315	7	0.502755	P28161	GSTM2	HUMAN Glutathione S-transferase Mu 2 OS=Homo sapiens GN=GSTM2 PE=1 SV=2
	0.455964	12	1.02076	0.796121	13	0.992068	P28288	ABCD3	HUMAN ATP-binding cassette sub-family D member 3 OS=Homo sapiens GN=ABCD3 PE=1 SV=1
	-0.0420285	2	1.00542				P28289	TMOD1	HUMAN Tropomodulin-1 OS=Homo sapiens GN=TMOD1 PE=1 SV=1
	1.89059	2	0.440602	0.210025	2	1.01051	P28290	SSFA2	HUMAN Sperm-specific antigen 2 OS=Homo sapiens GN=SSFA2 PE=1 SV=3
	-0.204172	12	1.01007	1.88661	10	0.520631	P28300	LYOX	HUMAN Protein-lysine 6-oxidase OS=Homo sapiens GN=LOX PE=1 SV=2
	-0.537771	18	1.02589	-0.395172	16	1.00786	P28331	NDUS1	HUMAN NADH-ubiquinone oxidoreductase 75 kDa subunit, mitochondrial OS=Homo sapiens GN=NDUFS1 PE=1 SV=3
	-0.497079	3	1.02247	-0.645494	3	1.00366	P28370	SMCA1	HUMAN Probable global transcription activator SNF2L1 OS=Homo sapiens GN=SMARCA1 PE=1 SV=2
	-0.217525	13	1.01135	0.219961	16	1.01198	P28482	MK01	HUMAN Mitogen-activated protein kinase 1 OS=Homo sapiens GN=MAPK1 PE=1 SV=3
	0.143939	2	1.00666				P28749	RBL1	HUMAN Retinoblastoma-like protein 1 OS=Homo sapiens GN=RBL1 PE=1 SV=3
	0.846468	4	0.956064	0.973486	4	0.964383	P28799	GRN	HUMAN Granulins OS=Homo sapiens GN=GRN PE=1 SV=2
	-0.453589	19	1.02037	-1.43548	19	0.786286	P28838	AMPL	HUMAN Cytosol aminopeptidase OS=Homo sapiens GN=LAP3 PE=1 SV=3
				-1.71473	3	0.629839	P29084	T2EB	HUMAN Transcription initiation factor IIE subunit beta OS=Homo sapiens GN=GTF2E2 PE=1 SV=1
	-0.170699	14	1.00682	-0.383674	20	1.0075	P29144	TPP2	HUMAN Tripeptidyl-peptidase 2 OS=Homo sapiens GN=TPP2 PE=1 SV=4
	-0.619935	7	1.01371	0.4004	5	1.00874	P29218	IMPA1	HUMAN Inositol monophosphatase 1 OS=Homo sapiens GN=IMPA1 PE=1 SV=1
	0.159225	11	1.00754	3.40499	9	0.0323001	P29279	CTGF	HUMAN Connective tissue growth factor OS=Homo sapiens GN=CTGF PE=1 SV=2
	1.67193	3	0.570813	0.62727	4	1.00279	P29317	EPHA2	HUMAN Ephrin type-A receptor 2 OS=Homo sapiens GN=EPHA2 PE=1 SV=2
	-1.89086	2	0.441693				P29323	EPHB2	HUMAN Ephrin type-B receptor 2 OS=Homo sapiens GN=EPHB2 PE=1 SV=5
	0.502443	4	1.0248	-1.51248	6	0.750722	P29353	SHC1	HUMAN SHC-transforming protein 1 OS=Homo sapiens GN=SHC1 PE=1 SV=4
	-0.764012	2	0.973972	-3.65187	6	0.0170817	P29373	RABP2	HUMAN Cellular retinoic acid-binding protein 2 OS=Homo sapiens GN=CRABP2 PE=1 SV=2
	0.280052	2	1.01598				P29374	ARI4A	HUMAN AT-rich interactive domain-containing protein 4A OS=Homo sapiens GN=ARID4A PE=1 SV=3
	-1.32879	2	0.763463				P29400	CO4A5	HUMAN Collagen alpha-5(IV) chain OS=Homo sapiens GN=COL4A5 PE=1 SV=2
	-0.474895	31	1.01985	-1.57556	35	0.728745	P29401	TKT	HUMAN Transketolase OS=Homo sapiens GN=TKT PE=1 SV=3
				-3.64749	2	0.0168325	P29475	NOS1	HUMAN Nitric oxide synthase, brain OS=Homo sapiens GN=NOS1 PE=1 SV=2
	2.13858	2	0.313786	1.15581	2	0.910189	P29536	LMOD1	HUMAN Leiomodin-1 OS=Homo sapiens GN=LMOD1 PE=1 SV=3
	1.03029	3	0.894419	0.443855	3	1.01235	P29558	RBMS1	HUMAN RNA-binding motif, single-stranded-interacting protein 1 OS=Homo sapiens GN=RBMS1 PE=1 SV=3
	0.58789	15	1.0197	1.33648	14	0.83536	P29590	PML	HUMAN Protein PML OS=Homo sapiens GN=PML PE=1 SV=3
	0.759823	11	0.974482	1.01223	10	0.956862	P29692	EF1D	HUMAN Elongation factor 1-delta OS=Homo sapiens GN=EEF1D PE=1 SV=5
	-1.54329	10	0.642007	0.819266	11	0.98935	P29966	MARCS	HUMAN Myristoylated alanine-rich C-kinase substrate OS=Homo sapiens GN=MARCKS PE=1 SV=4
	-0.205071	11	1.01039	0.826304	10	0.991438	P29992	GNA11	HUMAN Guanine nucleotide-binding protein subunit alpha-11 OS=Homo sapiens GN=GNA11 PE=1 SV=2
	0.351846	2	1.01719	0.818338	2	0.988289	P30038	AL4A1	HUMAN Delta-1-pyrroline-5-carboxylate dehydrogenase, mitochondrial OS=Homo sapiens GN=ALDH4A1 PE=1 SV=3
	-1.58651	14	0.623823	0.106919	12	1.00115	P30040	ERP29	HUMAN Endoplasmic reticulum resident protein 29 OS=Homo sapiens GN=ERP29 PE=1 SV=4
	0.254136	18	1.01272	-3.30727	22	0.0419607	P30041	PRDX6	HUMAN Peroxiredoxin-6 OS=Homo sapiens GN=PRDX6 PE=1 SV=3
	-1.79841	6	0.493771	0.371208	6	1.00449	P30042	ES1	HUMAN ES1 protein homolog, mitochondrial OS=Homo sapiens GN=C21orf33 PE=1 SV=3
	-0.270562	6	1.01391	1.28841	4	0.850932	P30043	BLVRB	HUMAN Flavin reductase (NADPH) OS=Homo sapiens GN=BLVRB PE=1 SV=3
	0.725985	12	0.984474	-0.55461	11	0.99719	P30044	PRDX5	HUMAN Peroxiredoxin-5, mitochondrial OS=Homo sapiens GN=PRDX5 PE=1 SV=4
	3.65837	2	0.00883082	0.575722	2	0.998675	P30046	DOPD	HUMAN D-dopachrome decarboxylase OS=Homo sapiens GN=DDT PE=1 SV=3
	-0.590248	9	1.01833	0.260903	7	1.01064	P30048	PRDX3	HUMAN Thioredoxin-dependent peroxide reductase, mitochondrial OS=Homo sapiens GN=PRDX3 PE=1 SV=3
	-0.353864	2	1.01722	1.78572	2	0.580036	P30049	ATPD	HUMAN ATP synthase subunit delta, mitochondrial OS=Homo sapiens GN=ATP5D PE=1 SV=2
	-0.304887	8	1.02017	-0.0539156	9	0.999081	P30050	RL12	HUMAN 60S ribosomal protein L12 OS=Homo sapiens GN=RPL12 PE=1 SV=1
	0.657531	11	1.00436	-0.049476	11	0.999695	P30084	ECHM	HUMAN Enoyl-CoA hydratase, mitochondrial OS=Homo sapiens GN=ECHS1 PE=1 SV=4
	2.06637	10	0.349474	-0.346836	10	1.00876	P30085	KCY	HUMAN UMP-CMP kinase OS=Homo sapiens GN=CMPK1 PE=1 SV=3
	-0.989575	9	0.905892	-0.197546	8	1.00851	P30086	PEBP1	HUMAN Phosphatidylethanolamine-binding protein 1 OS=Homo sapiens GN=PEBP1 PE=1 SV=3
	-0.0496716	49	1.00423	0.455507	46	1.01089	P30101	PDIA3	HUMAN Protein disulfide-isomerase A3 OS=Homo sapiens GN=PDIA3 PE=1 SV=4
	0.0449494	25	1.00486	-1.13154	29	0.917357	P30153	2AAA	HUMAN Serine/threonine-protein phosphatase 2A 65 kDa regulatory subunit A alpha isoform OS=Homo sapiens GN=PPP2R1A PE=1 SV=4
				0.441607	3	1.01179	P30405	PPIF	HUMAN Peptidyl-prolyl cis-trans isomerase F, mitochondrial OS=Homo sapiens GN=PPIF PE=1 SV=1
	-0.444763	12	1.01898	-0.761354	11	0.989182	P30419	NMT1	HUMAN Glycylpeptide N-tetradecanoyltransferase 1 OS=Homo sapiens GN=NMT1 PE=1 SV=2
	-2.27881	8	0.249904	-0.984721	5	0.966207	P30443	1A01	HUMAN HLA class I histocompatibility antigen, A-1 alpha chain OS=Homo sapiens GN=HLA-A PE=1 SV=1
	-2.13406	2	0.315258				P30447	1A23	HUMAN HLA class I histocompatibility antigen, A-23 alpha chain OS=Homo sapiens GN=HLA-A PE=1 SV=1
	0.835133	7	0.957782	0.543562	6	0.999247	P30519	HMOX2	HUMAN Heme oxygenase 2 OS=Homo sapiens GN=HMOX2 PE=1 SV=2
	-1.26009	9	0.79841	-1.52582	13	0.750518	P30520	PURA2	HUMAN Adenylosuccinate synthetase isozyme 2 OS=Homo sapiens GN=ADSS PE=1 SV=3
	-1.0381	13	0.892661	-0.7269	16	0.996639	P30533	AMRP	HUMAN Alpha-2-macroglobulin receptor-associated protein OS=Homo sapiens GN=LRPAP1 PE=1 SV=1
	-0.186101	6	1.00653	0.0933681	2	1.00055	P30566	PUR8	HUMAN Adenylosuccinate lyase OS=Homo sapiens GN=ADSL PE=1 SV=2
	-0.795206	22	0.966789	0.517638	16	1.00161	P30622	CLIP1	HUMAN CAP-Gly domain-containing linker protein 1 OS=Homo sapiens GN=CLIP1 PE=1 SV=2
	-1.08837	10	0.876941	0.108594	9	1.00078	P30626	SORCN	HUMAN Sorcin OS=Homo sapiens GN=SRI PE=1 SV=1
	-0.743932	7	0.978095	0.703925	7	0.998636	P30740	ILEU	HUMAN Leukocyte elastase inhibitor OS=Homo sapiens GN=SERPINB1 PE=1 SV=1
				-0.293701	2	1.00716	P30825	CTR1	HUMAN High affinity cationic amino acid transporter 1 OS=Homo sapiens GN=SLC7A1 PE=1 SV=1
	4.3958	8	0.000625071	3.15987	6	0.0576724	P30837	AL1B1	HUMAN Aldehyde dehydrogenase X, mitochondrial OS=Homo sapiens GN=ALDH1B1 PE=1 SV=3
	-2.40202	3	0.19788				P30838	AL3A1	HUMAN Aldehyde dehydrogenase, dimeric NADP-preferring OS=Homo sapiens GN=ALDH3A1 PE=1 SV=3
				-0.173394	3	1.00363	P30876	RPB2	HUMAN DNA-directed RNA polymerase II subunit RPB2 OS=Homo sapiens GN=POLR2B PE=1 SV=1
				-1.58196	2	0.72395	P30939	5HT1F	HUMAN 5-hydroxytryptamine receptor 1F OS=Homo sapiens GN=HTR1F PE=2 SV=1
	-0.801099	17	0.965328	0.189981	14	1.00672	P31040	DHSA	HUMAN Succinate dehydrogenase [ubiquinone] flavoprotein subunit, mitochondrial OS=Homo sapiens GN=SDHA PE=1 SV=2
	-0.727892	27	0.984	-0.553365	27	0.99697	P31150	GDIA	HUMAN Rab GDP dissociation inhibitor alpha OS=Homo sapiens GN=GDI1 PE=1 SV=2
	-0.324082	2	1.02048				P31152	MK04	HUMAN Mitogen-activated protein kinase 4 OS=Homo sapiens GN=MAPK4 PE=1 SV=2
	-1.23752	8	0.808058	-0.126665	8	1.00109	P31153	METK2	HUMAN S-adenosylmethionine synthase isoform type-2 OS=Homo sapiens GN=MAT2A PE=1 SV=1
	1.10305	3	0.871706				P31323	KAP3	HUMAN cAMP-dependent protein kinase type II-beta regulatory subunit OS=Homo sapiens GN=PRKAR2B PE=1 SV=3
	-2.27078	4	0.252551	0.980686	4	0.963659	P31327	CPSM	HUMAN Carbamoyl-phosphate synthase [ammonia], mitochondrial OS=Homo sapiens GN=CPS1 PE=1 SV=2
				0.0831429	4	0.999766	P31483	TIA1	HUMAN Nucleolysin TIA-1 isoform p40 OS=Homo sapiens GN=TIA1 PE=1 SV=3
	1.66773	2	0.573466				P31513	FMO3	HUMAN Dimethylaniline monooxygenase [N-oxide-forming] 3 OS=Homo sapiens GN=FMO3 PE=1 SV=5
	-0.193573	2	1.0071				P31629	ZEP2	HUMAN Transcription factor HIVEP2 OS=Homo sapiens GN=HIVEP2 PE=1 SV=2
	-0.804382	6	0.96431	-0.546762	5	0.998845	P31689	DNJA1	HUMAN DnaJ homolog subfamily A member 1 OS=Homo sapiens GN=DNAJA1 PE=1 SV=2
	1.08762	7	0.876092	-1.88929	8	0.519708	P31749	AKT1	HUMAN RAC-alpha serine/threonine-protein kinase OS=Homo sapiens GN=AKT1 PE=1 SV=2
	0.337362	2	1.01858				P31751	AKT2	HUMAN RAC-beta serine/threonine-protein kinase OS=Homo sapiens GN=AKT2 PE=1 SV=2
	-0.283885	11	1.01614	-0.215054	12	1.013	P31930	QCR1	HUMAN Cytochrome b-c1 complex subunit 1, mitochondrial OS=Homo sapiens GN=UQCRC1 PE=1 SV=3
	-1.51679	10	0.656113	-0.27211	8	1.00701	P31937	3HIDH	HUMAN 3-hydroxyisobutyrate dehydrogenase, mitochondrial OS=Homo sapiens GN=HIBADH PE=1 SV=2
	0.206301	25	1.01039	-0.623284	27	1.00153	P31939	PUR9	HUMAN Bifunctional purine biosynthesis protein PURH OS=Homo sapiens GN=ATIC PE=1 SV=3
	-1.94182	5	0.41421	-0.883291	6	0.978288	P31942	HNRH3	HUMAN Heterogeneous nuclear ribonucleoprotein H3 OS=Homo sapiens GN=HNRNPH3 PE=1 SV=2
	-0.2327	9	1.01251	-0.548484	12	0.998502	P31943	HNRH1	HUMAN Heterogeneous nuclear ribonucleoprotein H OS=Homo sapiens GN=HNRNPH1 PE=1 SV=4
	0.159817	17	1.00763	0.720117	19	0.99716	P31946	1433B	HUMAN 14-3-3 protein beta/alpha OS=Homo sapiens GN=YWHAB PE=1 SV=3
	1.01783	30	0.898718	-0.188773	43	1.00627	P31948	STIP1	HUMAN Stress-induced-phosphoprotein 1 OS=Homo sapiens GN=STIP1 PE=1 SV=1
	0.439154	8	1.01835	-1.57556	9	0.728742	P31949	S10AB	HUMAN Protein S100-A11 OS=Homo sapiens GN=S100A11 PE=1 SV=2
	-2.27011	10	0.252997	-0.498058	10	1.00633	P32119	PRDX2	HUMAN Peroxiredoxin-2 OS=Homo sapiens GN=PRDX2 PE=1 SV=5
	-0.603866	6	1.01801	-1.33611	5	0.835927	P32321	DCTD	HUMAN Deoxycytidylate deaminase OS=Homo sapiens GN=DCTD PE=1 SV=2
	1.11817	9	0.862488	1.44473	9	0.782687	P32322	P5CR1	HUMAN Pyrroline-5-carboxylate reductase 1, mitochondrial OS=Homo sapiens GN=PYCR1 PE=1 SV=2
	-1.05101	4	0.889742	-0.933941	10	0.96774	P32455	GBP1	HUMAN Interferon-induced guanylate-binding protein 1 OS=Homo sapiens GN=GBP1 PE=1 SV=2
	-0.20355	11	1.00899	-0.48487	16	1.00859	P32969	RL9	HUMAN 60S ribosomal protein L9 OS=Homo sapiens GN=RPL9 PE=1 SV=1
	-0.276506	4	1.01572				P33121	ACSL1	HUMAN Long-chain-fatty-acid--CoA ligase 1 OS=Homo sapiens GN=ACSL1 PE=1 SV=1
	0.102299	33	1.00625	0.391702	36	1.00607	P33176	KINH	HUMAN Kinesin-1 heavy chain OS=Homo sapiens GN=KIF5B PE=1 SV=1
				-0.363851	4	1.00456	P33240	CSTF2	HUMAN Cleavage stimulation factor subunit 2 OS=Homo sapiens GN=CSTF2 PE=1 SV=1
				0.0246496	2	1.001	P33316	DUT	HUMAN Deoxyuridine 5'-triphosphate nucleotidohydrolase, mitochondrial OS=Homo sapiens GN=DUT PE=1 SV=4
	-0.347948	12	1.01856	0.43794	9	1.01357	P33527	MRP1	HUMAN Multidrug resistance-associated protein 1 OS=Homo sapiens GN=ABCC1 PE=1 SV=3
	-3.70571	8	0.00751285	-3.22328	8	0.0498919	P33778	H2B1B	HUMAN Histone H2B type 1-B OS=Homo sapiens GN=HIST1H2BB PE=1 SV=2
	2.81835	4	0.0831774	1.58462	2	0.722351	P33897	ABCD1	HUMAN ATP-binding cassette sub-family D member 1 OS=Homo sapiens GN=ABCD1 PE=1 SV=2
	-0.497612	2	1.02254	-0.568737	3	1.00095	P33991	MCM4	HUMAN DNA replication licensing factor MCM4 OS=Homo sapiens GN=MCM4 PE=1 SV=5
				-1.55797	2	0.731991	P33992	MCM5	HUMAN DNA replication licensing factor MCM5 OS=Homo sapiens GN=MCM5 PE=1 SV=5
				-1.93751	3	0.493054	P33993	MCM7	HUMAN DNA replication licensing factor MCM7 OS=Homo sapiens GN=MCM7 PE=1 SV=4
	1.95387	5	0.407627	0.837618	3	0.98892	P34059	GALNS	HUMAN N-acetylgalactosamine-6-sulfatase OS=Homo sapiens GN=GALNS PE=1 SV=1
	-0.822289	15	0.957921	0.146743	19	1.00188	P34897	GLYM	HUMAN Serine hydroxymethyltransferase, mitochondrial OS=Homo sapiens GN=SHMT2 PE=1 SV=3
	1.63816	10	0.587893	-0.147757	10	1.00209	P34931	HS71L	HUMAN Heat shock 70 kDa protein 1-like OS=Homo sapiens GN=HSPA1L PE=1 SV=2
	-0.250471	40	1.01314	-0.623776	45	1.00092	P34932	HSP74	HUMAN Heat shock 70 kDa protein 4 OS=Homo sapiens GN=HSPA4 PE=1 SV=4
	-2.38562	5	0.205561	-2.06655	4	0.424807	P34949	MPI	HUMAN Mannose-6-phosphate isomerase OS=Homo sapiens GN=MPI PE=1 SV=2
	-1.3319	4	0.760944	-2.21753	3	0.346657	P35080	PROF2	HUMAN Profilin-2 OS=Homo sapiens GN=PFN2 PE=1 SV=3
	1.37166	30	0.736083	1.02157	36	0.956213	P35221	CTNA1	HUMAN Catenin alpha-1 OS=Homo sapiens GN=CTNNA1 PE=1 SV=1
	1.12658	18	0.857324	1.53235	21	0.747475	P35222	CTNB1	HUMAN Catenin beta-1 OS=Homo sapiens GN=CTNNB1 PE=1 SV=1
	-0.00551875	15	1.00039	-0.201417	16	1.00904	P35232	PHB	HUMAN Prohibitin OS=Homo sapiens GN=PHB PE=1 SV=1
	-1.31012	17	0.771811	-0.369844	17	1.00453	P35237	SPB6	HUMAN Serpin B6 OS=Homo sapiens GN=SERPINB6 PE=1 SV=3
	0.597993	4	1.01675				P35240	MERL	HUMAN Merlin OS=Homo sapiens GN=NF2 PE=1 SV=1
	0.711225	11	0.987966	-0.208128	17	1.0105	P35241	RADI	HUMAN Radixin OS=Homo sapiens GN=RDX PE=1 SV=1
	-1.35979	2	0.742544				P35244	RFA3	HUMAN Replication protein A 14 kDa subunit OS=Homo sapiens GN=RPA3 PE=1 SV=1
	1.77256	2	0.509558	0.56241	2	0.999872	P35247	SFTPD	HUMAN Pulmonary surfactant-associated protein D OS=Homo sapiens GN=SFTPD PE=1 SV=3
				-0.341701	2	1.00725	P35249	RFC4	HUMAN Replication factor C subunit 4 OS=Homo sapiens GN=RFC4 PE=1 SV=2
	2.31851	2	0.229893				P35251	RFC1	HUMAN Replication factor C subunit 1 OS=Homo sapiens GN=RFC1 PE=1 SV=4
	0.607413	6	1.01726	-0.948411	5	0.966959	P35268	RL22	HUMAN 60S ribosomal protein L22 OS=Homo sapiens GN=RPL22 PE=1 SV=2
	0.479107	2	1.0211				P35269	T2FA	HUMAN General transcription factor IIF subunit 1 OS=Homo sapiens GN=GTF2F1 PE=1 SV=2
	3.40207	5	0.019544	2.55276	5	0.200656	P35270	SPRE	HUMAN Sepiapterin reductase OS=Homo sapiens GN=SPR PE=1 SV=1
				-2.55526	8	0.199221	P35354	PGH2	HUMAN Prostaglandin G/H synthase 2 OS=Homo sapiens GN=PTGS2 PE=1 SV=2
	-1.98018	14	0.394092	5.04498	3	0.000131792	P35442	TSP2	HUMAN Thrombospondin-2 OS=Homo sapiens GN=THBS2 PE=1 SV=2
	-1.85807	4	0.455974				P35475	IDUA	HUMAN Alpha-L-iduronidase OS=Homo sapiens GN=IDUA PE=1 SV=2
	2.87874	2	0.0720261	-0.532477	4	1.00304	P35520	CBS	HUMAN Cystathionine beta-synthase OS=Homo sapiens GN=CBS PE=1 SV=2
	0.859175	9	0.951007	-0.00440187	9	0.999929	P35527	K1C9	HUMAN Keratin, type I cytoskeletal 9 OS=Homo sapiens GN=KRT9 PE=1 SV=3
	0.145352	58	1.00712	3.95892	33	0.00696099	P35555	FBN1	HUMAN Fibrillin-1 OS=Homo sapiens GN=FBN1 PE=1 SV=3
	-2.37918	2	0.206798				P35556	FBN2	HUMAN Fibrillin-2 OS=Homo sapiens GN=FBN2 PE=1 SV=3
	-0.158922	7	1.00702				P35573	GDE	HUMAN Glycogen debranching enzyme OS=Homo sapiens GN=AGL PE=1 SV=3
	2.888	195	0.0708131	1.07226	192	0.932913	P35579	MYH9	HUMAN Myosin-9 OS=Homo sapiens GN=MYH9 PE=1 SV=4
	3.45142	111	0.0167659	2.28585	109	0.312294	P35580	MYH10	HUMAN Myosin-10 OS=Homo sapiens GN=MYH10 PE=1 SV=3
	0.254025	38	1.01248	0.621851	35	1.00145	P35606	COPB2	HUMAN Coatomer subunit beta' OS=Homo sapiens GN=COPB2 PE=1 SV=2
	1.22061	2	0.814668	-1.41047	2	0.801452	P35609	ACTN2	HUMAN Alpha-actinin-2 OS=Homo sapiens GN=ACTN2 PE=1 SV=1
	-1.35762	14	0.743302	0.859656	13	0.98577	P35611	ADDA	HUMAN Alpha-adducin OS=Homo sapiens GN=ADD1 PE=1 SV=2
	0.330211	13	1.02121	1.19405	10	0.888754	P35613	BASI	HUMAN Basigin OS=Homo sapiens GN=BSG PE=1 SV=2
	-1.84188	10	0.467727	3.16156	8	0.0583877	P35625	TIMP3	HUMAN Metalloproteinase inhibitor 3 OS=Homo sapiens GN=TIMP3 PE=1 SV=2
	-0.577603	7	1.02239	-0.661151	11	1.00582	P35637	FUS	HUMAN RNA-binding protein FUS OS=Homo sapiens GN=FUS PE=1 SV=1
				-2.22814	5	0.3417	P35658	NU214	HUMAN Nuclear pore complex protein Nup214 OS=Homo sapiens GN=NUP214 PE=1 SV=2
	-1.23283	2	0.810847	-1.47463	6	0.768564	P35659	DEK	HUMAN Protein DEK OS=Homo sapiens GN=DEK PE=1 SV=1
	1.75774	13	0.516282	2.04405	13	0.433044	P35749	MYH11	HUMAN Myosin-11 OS=Homo sapiens GN=MYH11 PE=1 SV=3
	-2.10918	5	0.32633	-1.70368	5	0.637904	P35754	GLRX1	HUMAN Glutaredoxin-1 OS=Homo sapiens GN=GLRX PE=1 SV=2
	-1.5621	5	0.634861	0.504491	4	1.00459	P35813	PPM1A	HUMAN Protein phosphatase 1A OS=Homo sapiens GN=PPM1A PE=1 SV=1
	2.79124	13	0.0896283	1.97729	15	0.468717	P35908	K22E	HUMAN Keratin, type II cytoskeletal 2 epidermal OS=Homo sapiens GN=KRT2 PE=1 SV=2
	-0.708361	8	0.990523	-0.540803	4	1.00081	P35914	HMGCL	HUMAN Hydroxymethylglutaryl-CoA lyase, mitochondrial OS=Homo sapiens GN=HMGCL PE=1 SV=2
	-0.299837	24	1.01953	-0.149011	27	1.00208	P35998	PRS7	HUMAN 26S protease regulatory subunit 7 OS=Homo sapiens GN=PSMC2 PE=1 SV=3
				-1.21475	2	0.8848	P36021	MOT8	HUMAN Monocarboxylate transporter 8 OS=Homo sapiens GN=SLC16A2 PE=1 SV=2
				-1.44951	2	0.781708	P36269	GGT5	HUMAN Gamma-glutamyltransferase 5 OS=Homo sapiens GN=GGT5 PE=1 SV=2
	-0.835819	2	0.958111	-1.3609	2	0.823459	P36404	ARL2	HUMAN ADP-ribosylation factor-like protein 2 OS=Homo sapiens GN=ARL2 PE=1 SV=4
	-0.539707	7	1.02527	-0.310063	6	1.01078	P36405	ARL3	HUMAN ADP-ribosylation factor-like protein 3 OS=Homo sapiens GN=ARL3 PE=1 SV=2
	-0.268897	5	1.0127	-0.752761	6	0.990874	P36507	MP2K2	HUMAN Dual specificity mitogen-activated protein kinase kinase 2 OS=Homo sapiens GN=MAP2K2 PE=1 SV=1
	-0.0585553	13	1.00547	0.591959	13	0.999043	P36542	ATPG	HUMAN ATP synthase subunit gamma, mitochondrial OS=Homo sapiens GN=ATP5C1 PE=1 SV=1
	0.481125	8	1.02127	0.613103	10	1.00028	P36543	VATE1	HUMAN V-type proton ATPase subunit E 1 OS=Homo sapiens GN=ATP6V1E1 PE=1 SV=1
	-0.919943	10	0.931092	0.285036	6	1.00698	P36551	HEM6	HUMAN Coproporphyrinogen-III oxidase, mitochondrial OS=Homo sapiens GN=CPOX PE=1 SV=3
	0.177028	25	1.00567	-0.939215	31	0.96946	P36578	RL4	HUMAN 60S ribosomal protein L4 OS=Homo sapiens GN=RPL4 PE=1 SV=5
	-0.412666	15	1.01824	-0.083434	17	1.00005	P36776	LONM	HUMAN Lon protease homolog, mitochondrial OS=Homo sapiens GN=LONP1 PE=1 SV=2
	-1.80142	30	0.492825	0.583515	29	0.99864	P36871	PGM1	HUMAN Phosphoglucomutase-1 OS=Homo sapiens GN=PGM1 PE=1 SV=3
	0.351141	2	1.01793				P36873	PP1G	HUMAN Serine/threonine-protein phosphatase PP1-gamma catalytic subunit OS=Homo sapiens GN=PPP1CC PE=1 SV=1
	-1.40241	10	0.726055	-0.3113	5	1.00953	P36915	GNL1	HUMAN Guanine nucleotide-binding protein-like 1 OS=Homo sapiens GN=GNL1 PE=1 SV=2
	-0.0605457	2	1.00539				P36956	SRBP1	HUMAN Sterol regulatory element-binding protein 1 OS=Homo sapiens GN=SREBF1 PE=1 SV=2
	-0.418485	11	1.01939	0.983722	11	0.966254	P36957	ODO2	HUMAN Dihydrolipoyllysine-residue succinyltransferase component of 2-oxoglutarate dehydrogenase complex, mitochondrial OS=Homo sapiens GN=DLST PE=1 SV=4
	-0.585148	5	1.02026	-0.591439	6	0.998785	P36969	GPX4	HUMAN Phospholipid hydroperoxide glutathione peroxidase, mitochondrial OS=Homo sapiens GN=GPX4 PE=1 SV=3
	0.535341	3	1.02515	-1.20837	6	0.889248	P37108	SRP14	HUMAN Signal recognition particle 14 kDa protein OS=Homo sapiens GN=SRP14 PE=1 SV=2
	-0.364344	10	1.01874	-1.37115	5	0.817738	P37198	NUP62	HUMAN Nuclear pore glycoprotein p62 OS=Homo sapiens GN=NUP62 PE=1 SV=3
	-1.10017	4	0.873048	-0.256582	3	1.01171	P37235	HPCL1	HUMAN Hippocalcin-like protein 1 OS=Homo sapiens GN=HPCAL1 PE=1 SV=3
				-0.717878	2	0.995934	P37268	FDFT	HUMAN Squalene synthase OS=Homo sapiens GN=FDFT1 PE=1 SV=1
	1.03115	17	0.89468	2.42774	22	0.242691	P37802	TAGL2	HUMAN Transgelin-2 OS=Homo sapiens GN=TAGLN2 PE=1 SV=3
	-0.033879	20	1.00347	0.134205	21	1.00047	P37837	TALDO	HUMAN Transaldolase OS=Homo sapiens GN=TALDO1 PE=1 SV=2
	-0.0172618	13	1.00103	0.592593	15	0.998277	P38117	ETFB	HUMAN Electron transfer flavoprotein subunit beta OS=Homo sapiens GN=ETFB PE=1 SV=3
	-1.15269	7	0.848635	-1.11764	8	0.921126	P38159	RBMX	HUMAN RNA-binding motif protein, X chromosome OS=Homo sapiens GN=RBMX PE=1 SV=3
				-0.309002	2	1.00987	P38398	BRCA1	HUMAN Breast cancer type 1 susceptibility protein OS=Homo sapiens GN=BRCA1 PE=1 SV=2
	-0.486692	4	1.02303	0.0819841	4	1.00023	P38435	VKGC	HUMAN Vitamin K-dependent gamma-carboxylase OS=Homo sapiens GN=GGCX PE=1 SV=2
				1.29265	3	0.851807	P38571	LICH	HUMAN Lysosomal acid lipase/cholesteryl ester hydrolase OS=Homo sapiens GN=LIPA PE=1 SV=2
	0.309544	20	1.01954	-0.332837	20	1.00826	P38606	VATA	HUMAN V-type proton ATPase catalytic subunit A OS=Homo sapiens GN=ATP6V1A PE=1 SV=2
	0.130046	38	1.00863	0.578203	38	1.00006	P38646	GRP75	HUMAN Stress-70 protein, mitochondrial OS=Homo sapiens GN=HSPA9 PE=1 SV=2
	-0.388287	13	1.01678	-1.00551	14	0.959527	P38919	IF4A3	HUMAN Eukaryotic initiation factor 4A-III OS=Homo sapiens GN=EIF4A3 PE=1 SV=4
	-0.0869318	12	1.00516	-0.784811	12	0.99379	P39019	RS19	HUMAN 40S ribosomal protein S19 OS=Homo sapiens GN=RPS19 PE=1 SV=2
	0.073918	22	1.00416	-0.825584	28	0.991248	P39023	RL3	HUMAN 60S ribosomal protein L3 OS=Homo sapiens GN=RPL3 PE=1 SV=2
	2.16813	2	0.29766				P39060	COIA1	HUMAN Collagen alpha-1(XVIII) chain OS=Homo sapiens GN=COL18A1 PE=1 SV=5
	-0.697673	2	0.994726				P39086	GRIK1	HUMAN Glutamate receptor ionotropic, kainate 1 OS=Homo sapiens GN=GRIK1 PE=1 SV=1
	-0.517954	2	1.02469				P39210	MPV17	HUMAN Protein Mpv17 OS=Homo sapiens GN=MPV17 PE=1 SV=1
	-0.330025	18	1.02102	-0.770695	14	0.989807	P39656	OST48	HUMAN Dolichyl-diphosphooligosaccharide--protein glycosyltransferase 48 kDa subunit OS=Homo sapiens GN=DDOST PE=1 SV=4
	-3.21648	6	0.032359	-0.504947	7	1.00487	P39687	AN32A	HUMAN Acidic leucine-rich nuclear phosphoprotein 32 family member A OS=Homo sapiens GN=ANP32A PE=1 SV=1
	-0.00643003	3	1.00021	-0.636585	5	1.00246	P39748	FEN1	HUMAN Flap endonuclease 1 OS=Homo sapiens GN=FEN1 PE=1 SV=1
	-0.208207	10	1.0096	0.455817	11	1.01132	P40121	CAPG	HUMAN Macrophage-capping protein OS=Homo sapiens GN=CAPG PE=1 SV=2
	3.35857	8	0.0222725	1.66312	5	0.664649	P40123	CAP2	HUMAN Adenylyl cyclase-associated protein 2 OS=Homo sapiens GN=CAP2 PE=1 SV=1
	0.564813	3	1.02363				P40145	ADCY8	HUMAN Adenylate cyclase type 8 OS=Homo sapiens GN=ADCY8 PE=1 SV=1
	0.678322	10	0.997045	-0.6488	11	1.00206	P40222	TXLNA	HUMAN Alpha-taxilin OS=Homo sapiens GN=TXLNA PE=1 SV=3
	0.623048	17	1.01404	-1.14	19	0.917591	P40227	TCPZ	HUMAN T-complex protein 1 subunit zeta OS=Homo sapiens GN=CCT6A PE=1 SV=3
	-3.19038	12	0.034603	1.4488	9	0.778701	P40261	NNMT	HUMAN Nicotinamide N-methyltransferase OS=Homo sapiens GN=NNMT PE=1 SV=1
	0.149677	7	1.00731	-0.072055	9	1.00043	P40429	RL13A	HUMAN 60S ribosomal protein L13a OS=Homo sapiens GN=RPL13A PE=1 SV=2
	0.0277475	6	1.00256	-2.48669	7	0.221629	P40616	ARL1	HUMAN ADP-ribosylation factor-like protein 1 OS=Homo sapiens GN=ARL1 PE=1 SV=1
	0.688173	20	0.996047	-0.373047	13	1.00535	P40763	STAT3	HUMAN Signal transducer and activator of transcription 3 OS=Homo sapiens GN=STAT3 PE=1 SV=2
	-0.228978	2	1.0118				P40818	UBP8	HUMAN Ubiquitin carboxyl-terminal hydrolase 8 OS=Homo sapiens GN=USP8 PE=1 SV=1
	-0.295268	3	1.01861	0.139183	2	1.00139	P40855	PEX19	HUMAN Peroxisomal biogenesis factor 19 OS=Homo sapiens GN=PEX19 PE=1 SV=1
	1.5623	2	0.635534	1.43908	3	0.782975	P40879	S26A3	HUMAN Chloride anion exchanger OS=Homo sapiens GN=SLC26A3 PE=1 SV=1
	0.879611	19	0.940401	0.151789	18	1.00352	P40925	MDHC	HUMAN Malate dehydrogenase, cytoplasmic OS=Homo sapiens GN=MDH1 PE=1 SV=4
	-0.422078	20	1.01985	0.555975	19	0.998118	P40926	MDHM	HUMAN Malate dehydrogenase, mitochondrial OS=Homo sapiens GN=MDH2 PE=1 SV=3
	0.890198	41	0.939959	0.366635	42	1.00303	P40939	ECHA	HUMAN Trifunctional enzyme subunit alpha, mitochondrial OS=Homo sapiens GN=HADHA PE=1 SV=2
	0.137054	4	1.0072	0.0190494	4	1.00104	P41091	IF2G	HUMAN Eukaryotic translation initiation factor 2 subunit 3 OS=Homo sapiens GN=EIF2S3 PE=1 SV=3
	0.82676	2	0.958116	-0.685326	3	0.998383	P41208	CETN2	HUMAN Centrin-2 OS=Homo sapiens GN=CETN2 PE=1 SV=1
	-0.297227	3	1.01829	-1.98903	2	0.464847	P41214	EIF2D	HUMAN Eukaryotic translation initiation factor 2D OS=Homo sapiens GN=EIF2D PE=1 SV=3
	-2.46807	2	0.172908				P41217	OX2G	HUMAN OX-2 membrane glycoprotein OS=Homo sapiens GN=CD200 PE=1 SV=4
	-1.31845	4	0.768981	-2.57623	6	0.191063	P41219	PERI	HUMAN Peripherin OS=Homo sapiens GN=PRPH PE=1 SV=2
	0.146513	4	1.00717	-0.37098	4	1.00473	P41227	NAA10	HUMAN N-alpha-acetyltransferase 10 OS=Homo sapiens GN=NAA10 PE=1 SV=1
	-0.25526	2	1.01285				P41229	KDM5C	HUMAN Lysine-specific demethylase 5C OS=Homo sapiens GN=KDM5C PE=1 SV=2
	-0.310222	2	1.01941	-0.784547	5	0.993023	P41240	CSK	HUMAN Tyrosine-protein kinase CSK OS=Homo sapiens GN=CSK PE=1 SV=1
	1.17169	34	0.837581	0.139996	31	1.00178	P41250	SYG	HUMAN Glycine--tRNA ligase OS=Homo sapiens GN=GARS PE=1 SV=3
	0.206276	43	1.01042	-0.899735	45	0.979141	P41252	SYIC	HUMAN Isoleucine--tRNA ligase, cytoplasmic OS=Homo sapiens GN=IARS PE=1 SV=2
	0.174959	2	1.0058	0.226409	4	1.0105	P41743	KPCI	HUMAN Protein kinase C iota type OS=Homo sapiens GN=PRKCI PE=1 SV=2
	0.715705	5	0.98614	-0.781018	9	0.992555	P42025	ACTY	HUMAN Beta-centractin OS=Homo sapiens GN=ACTR1B PE=1 SV=1
	0.00517472	3	0.99984	-2.5135	6	0.212661	P42126	ECI1	HUMAN Enoyl-CoA delta isomerase 1, mitochondrial OS=Homo sapiens GN=ECI1 PE=1 SV=1
	-0.723058	4	0.985983	-1.99165	3	0.464242	P42166	LAP2A	HUMAN Lamina-associated polypeptide 2, isoform alpha OS=Homo sapiens GN=TMPO PE=1 SV=2
	-1.9869	2	0.390985	-0.594527	4	0.997713	P42167	LAP2B	HUMAN Lamina-associated polypeptide 2, isoforms beta/gamma OS=Homo sapiens GN=TMPO PE=1 SV=2
	3.921	41	0.00363988	2.70889	36	0.152007	P42224	STAT1	HUMAN Signal transducer and activator of transcription 1-alpha/beta OS=Homo sapiens GN=STAT1 PE=1 SV=2
	-0.683277	5	0.997602	-1.47286	6	0.771173	P42226	STAT6	HUMAN Signal transducer and activator of transcription 6 OS=Homo sapiens GN=STAT6 PE=1 SV=1
	2.08709	2	0.338079	-1.90811	2	0.506644	P42261	GRIA1	HUMAN Glutamate receptor 1 OS=Homo sapiens GN=GRIA1 PE=1 SV=2
	-0.10468	2	1.00736	-0.290959	4	1.00688	P42285	SK2L2	HUMAN Superkiller viralicidic activity 2-like 2 OS=Homo sapiens GN=SKIV2L2 PE=1 SV=3
	-1.56118	5	0.636014	3.29526	3	0.0419593	P42330	AK1C3	HUMAN Aldo-keto reductase family 1 member C3 OS=Homo sapiens GN=AKR1C3 PE=1 SV=4
	-0.36283	2	1.01856				P42336	PK3CA	HUMAN Phosphatidylinositol 4,5-bisphosphate 3-kinase catalytic subunit alpha isoform OS=Homo sapiens GN=PIK3CA PE=1 SV=2
	0.249737	4	1.01299	-0.797759	6	0.992123	P42345	MTOR	HUMAN Serine/threonine-protein kinase mTOR OS=Homo sapiens GN=MTOR PE=1 SV=1
	-0.112832	2	1.00783				P42356	PI4KA	HUMAN Phosphatidylinositol 4-kinase alpha OS=Homo sapiens GN=PI4KA PE=1 SV=3
	-0.232443	2	1.01276				P42357	HUTH	HUMAN Histidine ammonia-lyase OS=Homo sapiens GN=HAL PE=1 SV=1
	-1.07678	7	0.876897	0.865099	4	0.98555	P42566	EPS15	HUMAN Epidermal growth factor receptor substrate 15 OS=Homo sapiens GN=EPS15 PE=1 SV=2
	-0.899138	3	0.93827	-0.630193	4	1.00196	P42574	CASP3	HUMAN Caspase-3 OS=Homo sapiens GN=CASP3 PE=1 SV=2
	-0.0287424	3	1.00273	0.0349603	3	1.00014	P42677	RS27	HUMAN 40S ribosomal protein S27 OS=Homo sapiens GN=RPS27 PE=1 SV=3
	0.149446	2	1.00721				P42696	RBM34	HUMAN RNA-binding protein 34 OS=Homo sapiens GN=RBM34 PE=1 SV=2
	1.00554	49	0.900763	-0.131135	61	1.00098	P42704	LPPRC	HUMAN Leucine-rich PPR motif-containing protein, mitochondrial OS=Homo sapiens GN=LRPPRC PE=1 SV=3
	-0.878096	15	0.941481	2.33726	12	0.288406	P42765	THIM	HUMAN 3-ketoacyl-CoA thiolase, mitochondrial OS=Homo sapiens GN=ACAA2 PE=1 SV=2
	0.26465	4	1.01121	-0.703733	6	0.998884	P42766	RL35	HUMAN 60S ribosomal protein L35 OS=Homo sapiens GN=RPL35 PE=1 SV=2
	2.98493	2	0.0561608	-0.509111	3	1.00413	P42771	CD2A1	HUMAN Cyclin-dependent kinase inhibitor 2A, isoforms 1/2/3 OS=Homo sapiens GN=CDKN2A PE=1 SV=2
	-2.38253	7	0.206274	-0.965267	8	0.962989	P42785	PCP	HUMAN Lysosomal Pro-X carboxypeptidase OS=Homo sapiens GN=PRCP PE=1 SV=1
	0.221813	7	1.01252				P42858	HD	HUMAN Huntingtin OS=Homo sapiens GN=HTT PE=1 SV=2
	1.98077	10	0.393545	0.533864	10	1.00225	P42892	ECE1	HUMAN Endothelin-converting enzyme 1 OS=Homo sapiens GN=ECE1 PE=1 SV=2
	-0.309039	12	1.0193	0.819664	11	0.988805	P43034	LIS1	HUMAN Platelet-activating factor acetylhydrolase IB subunit alpha OS=Homo sapiens GN=PAFAH1B1 PE=1 SV=2
				1.101	2	0.923991	P43121	MUC18	HUMAN Cell surface glycoprotein MUC18 OS=Homo sapiens GN=MCAM PE=1 SV=2
	-0.964782	4	0.917096	0.184912	3	1.00634	P43155	CACP	HUMAN Carnitine O-acetyltransferase OS=Homo sapiens GN=CRAT PE=1 SV=5
	-0.356365	13	1.01713	-0.999954	27	0.959545	P43243	MATR3	HUMAN Matrin-3 OS=Homo sapiens GN=MATR3 PE=1 SV=2
	-0.0617332	16	1.00541	-0.231023	16	1.01036	P43304	GPDM	HUMAN Glycerol-3-phosphate dehydrogenase, mitochondrial OS=Homo sapiens GN=GPD2 PE=1 SV=3
	-0.951512	4	0.922286	-0.115343	3	1.00084	P43307	SSRA	HUMAN Translocon-associated protein subunit alpha OS=Homo sapiens GN=SSR1 PE=1 SV=3
				-0.816253	2	0.987654	P43366	MAGB1	HUMAN Melanoma-associated antigen B1 OS=Homo sapiens GN=MAGEB1 PE=1 SV=2
				0.194346	3	1.00677	P43378	PTN9	HUMAN Tyrosine-protein phosphatase non-receptor type 9 OS=Homo sapiens GN=PTPN9 PE=1 SV=1
	-0.170345	4	1.00682	-1.0309	7	0.949788	P43487	RANG	HUMAN Ran-specific GTPase-activating protein OS=Homo sapiens GN=RANBP1 PE=1 SV=1
	-0.447368	18	1.01952	-3.39314	20	0.0329392	P43490	NAMPT	HUMAN Nicotinamide phosphoribosyltransferase OS=Homo sapiens GN=NAMPT PE=1 SV=1
	-0.0787711	17	1.00356	-0.57998	19	0.999383	P43686	PRS6B	HUMAN 26S protease regulatory subunit 6B OS=Homo sapiens GN=PSMC4 PE=1 SV=2
	0.273277	2	1.01462				P43897	EFTS	HUMAN Elongation factor Ts, mitochondrial OS=Homo sapiens GN=TSFM PE=1 SV=2
	-1.05798	4	0.888185	0.650326	4	1.00206	P45877	PPIC	HUMAN Peptidyl-prolyl cis-trans isomerase C OS=Homo sapiens GN=PPIC PE=1 SV=1
	0.787696	12	0.969201	1.4539	12	0.782719	P45880	VDAC2	HUMAN Voltage-dependent anion-selective channel protein 2 OS=Homo sapiens GN=VDAC2 PE=1 SV=2
				-0.749584	4	0.992926	P45973	CBX5	HUMAN Chromobox protein homolog 5 OS=Homo sapiens GN=CBX5 PE=1 SV=1
	0.0572783	18	1.00552	-1.62604	22	0.691649	P45974	UBP5	HUMAN Ubiquitin carboxyl-terminal hydrolase 5 OS=Homo sapiens GN=USP5 PE=1 SV=2
	-0.474886	2	1.01942				P45984	MK09	HUMAN Mitogen-activated protein kinase 9 OS=Homo sapiens GN=MAPK9 PE=1 SV=2
	-0.368847	2	1.01972	-0.223654	2	1.0115	P45985	MP2K4	HUMAN Dual specificity mitogen-activated protein kinase kinase 4 OS=Homo sapiens GN=MAP2K4 PE=1 SV=1
				-0.201507	2	1.00955	P46013	KI67	HUMAN Antigen KI-67 OS=Homo sapiens GN=MKI67 PE=1 SV=2
	-1.14722	2	0.849174				P46020	KPB1	HUMAN Phosphorylase b kinase regulatory subunit alpha, skeletal muscle isoform OS=Homo sapiens GN=PHKA1 PE=1 SV=2
	0.155225	16	1.00656	-0.917096	20	0.970837	P46060	RAGP1	HUMAN Ran GTPase-activating protein 1 OS=Homo sapiens GN=RANGAP1 PE=1 SV=1
	-2.71966	19	0.104471	-0.80554	17	0.989564	P46063	RECQ1	HUMAN ATP-dependent DNA helicase Q1 OS=Homo sapiens GN=RECQL PE=1 SV=3
	-0.162855	2	1.00774	0.287566	5	1.00704	P46087	NOP2	HUMAN Putative ribosomal RNA methyltransferase NOP2 OS=Homo sapiens GN=NOP2 PE=1 SV=2
	0.392167	2	1.0189	-1.09756	3	0.922903	P46100	ATRX	HUMAN Transcriptional regulator ATRX OS=Homo sapiens GN=ATRX PE=1 SV=5
	0.470674	5	1.02088	-0.375206	5	1.00587	P46108	CRK	HUMAN Adapter molecule crk OS=Homo sapiens GN=CRK PE=1 SV=2
	-0.149129	6	1.00702	-0.657728	8	1.00431	P46109	CRKL	HUMAN Crk-like protein OS=Homo sapiens GN=CRKL PE=1 SV=1
	-0.421342	10	1.01919	-0.792878	7	0.993051	P46379	BAG6	HUMAN Large proline-rich protein BAG6 OS=Homo sapiens GN=BAG6 PE=1 SV=2
	0.78754	28	0.96881	-0.3398	33	1.00717	P46459	NSF	HUMAN Vesicle-fusing ATPase OS=Homo sapiens GN=NSF PE=1 SV=3
	0.445906	4	1.01921	-0.164432	3	1.00493	P46734	MP2K3	HUMAN Dual specificity mitogen-activated protein kinase kinase 3 OS=Homo sapiens GN=MAP2K3 PE=1 SV=2
	0.523552	7	1.02545	-1.26782	8	0.860334	P46776	RL27A	HUMAN 60S ribosomal protein L27a OS=Homo sapiens GN=RPL27A PE=1 SV=2
	-0.0511894	22	1.00469	-0.125384	21	1.00112	P46777	RL5	HUMAN 60S ribosomal protein L5 OS=Homo sapiens GN=RPL5 PE=1 SV=3
	0.483768	8	1.02162	-0.231521	13	1.01111	P46778	RL21	HUMAN 60S ribosomal protein L21 OS=Homo sapiens GN=RPL21 PE=1 SV=2
	0.358223	7	1.01693	-0.00826908	9	1.00029	P46779	RL28	HUMAN 60S ribosomal protein L28 OS=Homo sapiens GN=RPL28 PE=1 SV=3
	-0.317951	16	1.01958	-0.553225	17	0.997134	P46781	RS9	HUMAN 40S ribosomal protein S9 OS=Homo sapiens GN=RPS9 PE=1 SV=3
	-0.182682	5	1.00563	-0.498513	10	1.00581	P46782	RS5	HUMAN 40S ribosomal protein S5 OS=Homo sapiens GN=RPS5 PE=1 SV=4
	0.212175	2	1.01087	-2.81713	3	0.122687	P46783	RS10	HUMAN 40S ribosomal protein S10 OS=Homo sapiens GN=RPS10 PE=1 SV=1
	2.42644	75	0.189454	0.336674	75	1.00701	P46821	MAP1B	HUMAN Microtubule-associated protein 1B OS=Homo sapiens GN=MAP1B PE=1 SV=2
	0.415378	8	1.01861	0.295203	10	1.00695	P46926	GNPI1	HUMAN Glucosamine-6-phosphate isomerase 1 OS=Homo sapiens GN=GNPDA1 PE=1 SV=1
				-0.952677	2	0.966207	P46934	NEDD4	HUMAN E3 ubiquitin-protein ligase NEDD4 OS=Homo sapiens GN=NEDD4 PE=1 SV=4
	0.42184	5	1.01906	-0.190163	7	1.00713	P46937	YAP1	HUMAN Yorkie homolog OS=Homo sapiens GN=YAP1 PE=1 SV=2
	-0.23309	48	1.01299	0.0779849	16	0.999598	P46939	UTRO	HUMAN Utrophin OS=Homo sapiens GN=UTRN PE=1 SV=2
	0.0691193	84	1.00589	0.21834	78	1.01292	P46940	IQGA1	HUMAN Ras GTPase-activating-like protein IQGAP1 OS=Homo sapiens GN=IQGAP1 PE=1 SV=1
	-0.610812	7	1.01669	0.554993	4	0.997583	P46976	GLYG	HUMAN Glycogenin-1 OS=Homo sapiens GN=GYG1 PE=1 SV=4
	-0.91098	15	0.933359	0.332514	15	1.00791	P46977	STT3A	HUMAN Dolichyl-diphosphooligosaccharide--protein glycosyltransferase subunit STT3A OS=Homo sapiens GN=STT3A PE=1 SV=2
	-0.572214	4	1.02164				P47712	PA24A	HUMAN Cytosolic phospholipase A2 OS=Homo sapiens GN=PLA2G4A PE=1 SV=2
	-0.72803	11	0.98439	-0.298828	5	1.00852	P47755	CAZA2	HUMAN F-actin-capping protein subunit alpha-2 OS=Homo sapiens GN=CAPZA2 PE=1 SV=3
	-0.124833	17	1.00923	0.263839	15	1.00965	P47756	CAPZB	HUMAN F-actin-capping protein subunit beta OS=Homo sapiens GN=CAPZB PE=1 SV=4
	-0.25418	5	1.01268	0.320399	4	1.00891	P47813	IF1AX	HUMAN Eukaryotic translation initiation factor 1A, X-chromosomal OS=Homo sapiens GN=EIF1AX PE=1 SV=2
	4.86681	5	8.28589e-05	5.77919	5	5.08906e-06	P47895	AL1A3	HUMAN Aldehyde dehydrogenase family 1 member A3 OS=Homo sapiens GN=ALDH1A3 PE=1 SV=2
	0.0929626	23	1.00578	-0.0373479	27	1.0002	P47897	SYQ	HUMAN Glutamine--tRNA ligase OS=Homo sapiens GN=QARS PE=1 SV=1
	1.25507	2	0.799516	-0.114442	2	1.00055	P47914	RL29	HUMAN 60S ribosomal protein L29 OS=Homo sapiens GN=RPL29 PE=1 SV=2
	-0.740749	2	0.979925	0.140584	2	1.00181	P47985	UCRI	HUMAN Cytochrome b-c1 complex subunit Rieske, mitochondrial OS=Homo sapiens GN=UQCRFS1 PE=1 SV=2
	-1.30997	2	0.772028				P47989	XDH	HUMAN Xanthine dehydrogenase/oxidase OS=Homo sapiens GN=XDH PE=1 SV=4
	-0.622069	10	1.01395	0.470879	12	1.00814	P48047	ATPO	HUMAN ATP synthase subunit O, mitochondrial OS=Homo sapiens GN=ATP5O PE=1 SV=1
	1.3881	11	0.731075	0.996587	14	0.960198	P48059	LIMS1	HUMAN LIM and senescent cell antigen-like-containing domain protein 1 OS=Homo sapiens GN=LIMS1 PE=1 SV=4
	-0.266825	24	1.01297	-0.732375	21	0.994366	P48147	PPCE	HUMAN Prolyl endopeptidase OS=Homo sapiens GN=PREP PE=1 SV=2
	2.13088	10	0.316933	1.00696	7	0.958839	P48163	MAOX	HUMAN NADP-dependent malic enzyme OS=Homo sapiens GN=ME1 PE=1 SV=1
	-6.09339	5	1.7557e-07				P48307	TFPI2	HUMAN Tissue factor pathway inhibitor 2 OS=Homo sapiens GN=TFPI2 PE=1 SV=1
	0.770361	22	0.972412	0.329974	28	1.00648	P48444	COPD	HUMAN Coatomer subunit delta OS=Homo sapiens GN=ARCN1 PE=1 SV=1
	2.11002	8	0.326492	0.556381	7	0.999335	P48449	ERG7	HUMAN Lanosterol synthase OS=Homo sapiens GN=LSS PE=1 SV=1
	-1.00792	2	0.901364				P48506	GSH1	HUMAN Glutamate--cysteine ligase catalytic subunit OS=Homo sapiens GN=GCLC PE=1 SV=2
	0.389695	5	1.01811	0.27434	7	1.00798	P48507	GSH0	HUMAN Glutamate--cysteine ligase regulatory subunit OS=Homo sapiens GN=GCLM PE=1 SV=1
	-2.2782	5	0.25031	-0.179015	7	1.00481	P48509	CD151	HUMAN CD151 antigen OS=Homo sapiens GN=CD151 PE=1 SV=3
	0.969598	2	0.915307				P48552	NRIP1	HUMAN Nuclear receptor-interacting protein 1 OS=Homo sapiens GN=NRIP1 PE=1 SV=2
	0.0164586	7	1.00098	-0.212945	12	1.01197	P48556	PSMD8	HUMAN 26S proteasome non-ATPase regulatory subunit 8 OS=Homo sapiens GN=PSMD8 PE=1 SV=2
	0.0227366	3	1.0016				P48634	PRC2A	HUMAN Protein PRRC2A OS=Homo sapiens GN=PRRC2A PE=1 SV=3
	-0.36453	13	1.01894	-0.511097	18	1.00347	P48637	GSHB	HUMAN Glutathione synthetase OS=Homo sapiens GN=GSS PE=1 SV=1
	0.289044	32	1.01735	-0.796897	34	0.992154	P48643	TCPE	HUMAN T-complex protein 1 subunit epsilon OS=Homo sapiens GN=CCT5 PE=1 SV=1
	0.497889	2	1.02268				P48651	PTSS1	HUMAN Phosphatidylserine synthase 1 OS=Homo sapiens GN=PTDSS1 PE=1 SV=1
	1.94396	47	0.412158	-1.25885	62	0.857921	P48681	NEST	HUMAN Nestin OS=Homo sapiens GN=NES PE=1 SV=2
	0.291254	3	1.01732	0.306606	2	1.00987	P48723	HSP13	HUMAN Heat shock 70 kDa protein 13 OS=Homo sapiens GN=HSPA13 PE=1 SV=1
	1.74446	3	0.522826	-0.411696	5	1.00967	P48729	KC1A	HUMAN Casein kinase I isoform alpha OS=Homo sapiens GN=CSNK1A1 PE=1 SV=2
	0.0248009	20	1.00118	-0.741444	19	0.994066	P48735	IDHP	HUMAN Isocitrate dehydrogenase [NADP], mitochondrial OS=Homo sapiens GN=IDH2 PE=1 SV=2
	-0.868433	9	0.945233	-0.359945	6	1.0045	P48739	PIPNB	HUMAN Phosphatidylinositol transfer protein beta isoform OS=Homo sapiens GN=PITPNB PE=1 SV=2
	2.72674	2	0.102257	0.084856	2	1.00041	P48960	CD97	HUMAN CD97 antigen OS=Homo sapiens GN=CD97 PE=1 SV=4
				-0.729461	3	0.995035	P49006	MRP	HUMAN MARCKS-related protein OS=Homo sapiens GN=MARCKSL1 PE=1 SV=2
	1.26214	13	0.798525	-1.91045	15	0.508425	P49023	PAXI	HUMAN Paxillin OS=Homo sapiens GN=PXN PE=1 SV=3
	0.43507	3	1.01905				P49184	DNSL1	HUMAN Deoxyribonuclease-1-like 1 OS=Homo sapiens GN=DNASE1L1 PE=1 SV=1
	0.526528	14	1.026	0.638451	18	1.00202	P49189	AL9A1	HUMAN 4-trimethylaminobutyraldehyde dehydrogenase OS=Homo sapiens GN=ALDH9A1 PE=1 SV=3
	0.0832446	4	1.00446	-0.00498695	6	1.00045	P49207	RL34	HUMAN 60S ribosomal protein L34 OS=Homo sapiens GN=RPL34 PE=1 SV=3
	-0.787104	23	0.968787	0.726822	19	0.995697	P49257	LMAN1	HUMAN Protein ERGIC-53 OS=Homo sapiens GN=LMAN1 PE=1 SV=2
	-0.965622	3	0.91732	-2.35111	6	0.28201	P49321	NASP	HUMAN Nuclear autoantigenic sperm protein OS=Homo sapiens GN=NASP PE=1 SV=2
	0.450223	48	1.01892	-1.46343	66	0.778906	P49327	FAS	HUMAN Fatty acid synthase OS=Homo sapiens GN=FASN PE=1 SV=3
	-0.351592	8	1.01746	-1.4078	2	0.801459	P49354	FNTA	HUMAN Protein farnesyltransferase/geranylgeranyltransferase type-1 subunit alpha OS=Homo sapiens GN=FNTA PE=1 SV=1
	-0.17227	2	1.00666				P49356	FNTB	HUMAN Protein farnesyltransferase subunit beta OS=Homo sapiens GN=FNTB PE=1 SV=1
				-2.02095	2	0.446154	P49366	DHYS	HUMAN Deoxyhypusine synthase OS=Homo sapiens GN=DHPS PE=1 SV=1
	0.41739	32	1.01891	-0.556116	36	0.997951	P49368	TCPG	HUMAN T-complex protein 1 subunit gamma OS=Homo sapiens GN=CCT3 PE=1 SV=4
	-0.483443	2	1.02154				P49406	RM19	HUMAN 39S ribosomal protein L19, mitochondrial OS=Homo sapiens GN=MRPL19 PE=1 SV=2
	0.646847	3	1.00841				P49407	ARRB1	HUMAN Beta-arrestin-1 OS=Homo sapiens GN=ARRB1 PE=1 SV=2
	-0.132213	23	1.00825	0.530308	26	1.00253	P49411	EFTU	HUMAN Elongation factor Tu, mitochondrial OS=Homo sapiens GN=TUFM PE=1 SV=2
	-2.2235	15	0.27523	-0.894024	10	0.978293	P49419	AL7A1	HUMAN Alpha-aminoadipic semialdehyde dehydrogenase OS=Homo sapiens GN=ALDH7A1 PE=1 SV=5
				-0.542105	2	1.00012	P49427	UB2R1	HUMAN Ubiquitin-conjugating enzyme E2 R1 OS=Homo sapiens GN=CDC34 PE=1 SV=2
				-1.02633	2	0.955059	P49441	INPP	HUMAN Inositol polyphosphate 1-phosphatase OS=Homo sapiens GN=INPP1 PE=1 SV=1
	-1.08534	2	0.875875				P49454	CENPF	HUMAN Centromere protein F OS=Homo sapiens GN=CENPF PE=1 SV=2
	0.104226	2	1.0073	-0.0838816	3	0.999664	P49458	SRP09	HUMAN Signal recognition particle 9 kDa protein OS=Homo sapiens GN=SRP9 PE=1 SV=2
	0.141091	4	1.00671	-0.453681	6	1.01061	P49585	PCY1A	HUMAN Choline-phosphate cytidylyltransferase A OS=Homo sapiens GN=PCYT1A PE=1 SV=2
	-0.838232	34	0.957691	-1.7496	35	0.604081	P49588	SYAC	HUMAN Alanine--tRNA ligase, cytoplasmic OS=Homo sapiens GN=AARS PE=1 SV=2
	1.20214	20	0.826103	0.395463	24	1.00754	P49589	SYCC	HUMAN Cysteine--tRNA ligase, cytoplasmic OS=Homo sapiens GN=CARS PE=1 SV=3
	0.19638	20	1.00744	-1.29991	22	0.848194	P49591	SYSC	HUMAN Serine--tRNA ligase, cytoplasmic OS=Homo sapiens GN=SARS PE=1 SV=3
	-0.142504	6	1.00639	-0.397056	2	1.008	P49593	PPM1F	HUMAN Protein phosphatase 1F OS=Homo sapiens GN=PPM1F PE=1 SV=3
	0.650615	2	1.00742	-1.85963	4	0.534891	P49662	CASP4	HUMAN Caspase-4 OS=Homo sapiens GN=CASP4 PE=1 SV=1
	-0.426898	10	1.01896	-1.1798	9	0.900101	P49720	PSB3	HUMAN Proteasome subunit beta type-3 OS=Homo sapiens GN=PSMB3 PE=1 SV=2
	-0.851108	8	0.954882	0.028341	10	1.00001	P49721	PSB2	HUMAN Proteasome subunit beta type-2 OS=Homo sapiens GN=PSMB2 PE=1 SV=1
	-0.250787	31	1.01284	0.642413	28	1.00276	P49748	ACADV	HUMAN Very long-chain specific acyl-CoA dehydrogenase, mitochondrial OS=Homo sapiens GN=ACADVL PE=1 SV=1
	-0.547818	5	1.02336	-0.826963	3	0.990532	P49750	YLPM1	HUMAN YLP motif-containing protein 1 OS=Homo sapiens GN=YLPM1 PE=1 SV=3
	-2.31459	2	0.232299				P49754	VPS41	HUMAN Vacuolar protein sorting-associated protein 41 homolog OS=Homo sapiens GN=VPS41 PE=1 SV=3
	-1.00691	11	0.900288	-0.285588	11	1.00707	P49755	TMEDA	HUMAN Transmembrane emp24 domain-containing protein 10 OS=Homo sapiens GN=TMED10 PE=1 SV=2
	-0.184886	8	1.00619	-0.841288	9	0.98944	P49756	RBM25	HUMAN RNA-binding protein 25 OS=Homo sapiens GN=RBM25 PE=1 SV=3
	-0.0348557	6	1.00294	0.0854206	5	1.00046	P49757	NUMB	HUMAN Protein numb homolog OS=Homo sapiens GN=NUMB PE=1 SV=2
	-0.312738	5	1.01965	-0.0879564	3	0.99988	P49770	EI2BB	HUMAN Translation initiation factor eIF-2B subunit beta OS=Homo sapiens GN=EIF2B2 PE=1 SV=3
	0.542997	5	1.02523	0.406957	7	1.00748	P49773	HINT1	HUMAN Histidine triad nucleotide-binding protein 1 OS=Homo sapiens GN=HINT1 PE=1 SV=2
				-0.14713	3	1.00209	P49790	NU153	HUMAN Nuclear pore complex protein Nup153 OS=Homo sapiens GN=NUP153 PE=1 SV=2
	-0.183066	7	1.0056	0.125046	10	1.00142	P49792	RBP2	HUMAN E3 SUMO-protein ligase RanBP2 OS=Homo sapiens GN=RANBP2 PE=1 SV=2
	-0.422399	2	1.0195				P49815	TSC2	HUMAN Tuberin OS=Homo sapiens GN=TSC2 PE=1 SV=2
	-0.752398	6	0.977186	-0.679434	7	0.999953	P49821	NDUV1	HUMAN NADH dehydrogenase [ubiquinone] flavoprotein 1, mitochondrial OS=Homo sapiens GN=NDUFV1 PE=1 SV=4
	-0.402908	2	1.0175	0.980703	2	0.965034	P49840	GSK3A	HUMAN Glycogen synthase kinase-3 alpha OS=Homo sapiens GN=GSK3A PE=1 SV=2
	0.107734	2	1.00788				P49841	GSK3B	HUMAN Glycogen synthase kinase-3 beta OS=Homo sapiens GN=GSK3B PE=1 SV=2
	2.12476	7	0.320532	-2.01642	9	0.448735	P49902	5NTC	HUMAN Cytosolic purine 5'-nucleotidase OS=Homo sapiens GN=NT5C2 PE=1 SV=1
	-0.465087	2	1.0219	-0.222065	3	1.01241	P49903	SPS1	HUMAN Selenide, water dikinase 1 OS=Homo sapiens GN=SEPHS1 PE=1 SV=2
	-1.62751	15	0.596623	-3.00846	14	0.0830188	P49915	GUAA	HUMAN GMP synthase [glutamine-hydrolyzing] OS=Homo sapiens GN=GMPS PE=1 SV=1
				1.00205	2	0.959334	P49917	DNLI4	HUMAN DNA ligase 4 OS=Homo sapiens GN=LIG4 PE=1 SV=2
				0.0625764	3	0.999058	P49959	MRE11	HUMAN Double-strand break repair protein MRE11A OS=Homo sapiens GN=MRE11A PE=1 SV=3
	-0.826841	6	0.958008	-0.10138	2	1.00005	P50148	GNAQ	HUMAN Guanine nucleotide-binding protein G(q) subunit alpha OS=Homo sapiens GN=GNAQ PE=1 SV=4
	-1.15712	6	0.847188	1.13325	6	0.91963	P50213	IDH3A	HUMAN Isocitrate dehydrogenase [NAD] subunit alpha, mitochondrial OS=Homo sapiens GN=IDH3A PE=1 SV=1
	6.54735	6	1.18856e-08	4.45045	8	0.00134074	P50225	ST1A1	HUMAN Sulfotransferase 1A1 OS=Homo sapiens GN=SULT1A1 PE=1 SV=3
	1.38548	2	0.732839				P50238	CRIP1	HUMAN Cysteine-rich protein 1 OS=Homo sapiens GN=CRIP1 PE=1 SV=3
	0.53597	8	1.02488	0.769527	9	0.989179	P50281	MMP14	HUMAN Matrix metalloproteinase-14 OS=Homo sapiens GN=MMP14 PE=1 SV=3
	0.373814	24	1.01922	-1.26683	26	0.860051	P50395	GDIB	HUMAN Rab GDP dissociation inhibitor beta OS=Homo sapiens GN=GDI2 PE=1 SV=2
	-0.555009	5	1.0248	0.131785	7	1.00041	P50402	EMD	HUMAN Emerin OS=Homo sapiens GN=EMD PE=1 SV=1
	0.676197	18	0.998104	1.76391	9	0.596739	P50416	CPT1A	HUMAN Carnitine O-palmitoyltransferase 1, liver isoform OS=Homo sapiens GN=CPT1A PE=1 SV=2
	-1.25171	5	0.80124	-0.558522	6	0.999355	P50452	SPB8	HUMAN Serpin B8 OS=Homo sapiens GN=SERPINB8 PE=1 SV=2
				1.83382	4	0.546161	P50453	SPB9	HUMAN Serpin B9 OS=Homo sapiens GN=SERPINB9 PE=1 SV=1
	1.6035	35	0.613	2.19553	28	0.356065	P50454	SERPH	HUMAN Serpin H1 OS=Homo sapiens GN=SERPINH1 PE=1 SV=2
	0.762729	15	0.972733	1.39596	16	0.803356	P50479	PDLI4	HUMAN PDZ and LIM domain protein 4 OS=Homo sapiens GN=PDLIM4 PE=1 SV=2
	1.1606	9	0.845905	-0.923966	12	0.971467	P50502	F10A1	HUMAN Hsc70-interacting protein OS=Homo sapiens GN=ST13 PE=1 SV=2
	2.64649	13	0.121269	-0.642201	15	1.00207	P50552	VASP	HUMAN Vasodilator-stimulated phosphoprotein OS=Homo sapiens GN=VASP PE=1 SV=3
	-0.669203	14	1.00043	-0.700389	18	0.99812	P50570	DYN2	HUMAN Dynamin-2 OS=Homo sapiens GN=DNM2 PE=1 SV=2
	-0.962306	6	0.918777	-0.537995	5	1.00159	P50579	AMPM2	HUMAN Methionine aminopeptidase 2 OS=Homo sapiens GN=METAP2 PE=1 SV=1
	-1.8748	5	0.449299	-2.21158	5	0.349738	P50583	AP4A	HUMAN Bis(5'-nucleosyl)-tetraphosphatase [asymmetrical] OS=Homo sapiens GN=NUDT2 PE=1 SV=3
	0.102331	3	1.00653	1.54888	3	0.73863	P50851	LRBA	HUMAN Lipopolysaccharide-responsive and beige-like anchor protein OS=Homo sapiens GN=LRBA PE=1 SV=4
	0.297032	4	1.01811				P50897	PPT1	HUMAN Palmitoyl-protein thioesterase 1 OS=Homo sapiens GN=PPT1 PE=1 SV=1
	-1.64425	8	0.584735	-1.11539	9	0.921334	P50914	RL14	HUMAN 60S ribosomal protein L14 OS=Homo sapiens GN=RPL14 PE=1 SV=4
	0.32022	35	1.01933	0.210329	40	1.01022	P50990	TCPQ	HUMAN T-complex protein 1 subunit theta OS=Homo sapiens GN=CCT8 PE=1 SV=4
	0.311319	30	1.01941	-0.328708	29	1.00711	P50991	TCPD	HUMAN T-complex protein 1 subunit delta OS=Homo sapiens GN=CCT4 PE=1 SV=4
	-0.137298	19	1.0073	0.417195	19	1.01182	P50995	ANX11	HUMAN Annexin A11 OS=Homo sapiens GN=ANXA11 PE=1 SV=1
				-0.730265	3	0.99503	P51003	PAPOA	HUMAN Poly(A) polymerase alpha OS=Homo sapiens GN=PAPOLA PE=1 SV=4
	-0.373206	7	1.01927	0.181883	10	1.00565	P51114	FXR1	HUMAN Fragile X mental retardation syndrome-related protein 1 OS=Homo sapiens GN=FXR1 PE=1 SV=3
	-0.0824355	4	1.00441	-0.459905	7	1.01035	P51116	FXR2	HUMAN Fragile X mental retardation syndrome-related protein 2 OS=Homo sapiens GN=FXR2 PE=1 SV=2
	1.73359	4	0.531399	-0.819119	5	0.988385	P51148	RAB5C	HUMAN Ras-related protein Rab-5C OS=Homo sapiens GN=RAB5C PE=1 SV=2
	1.54855	15	0.638559	0.11688	17	1.00095	P51149	RAB7A	HUMAN Ras-related protein Rab-7a OS=Homo sapiens GN=RAB7A PE=1 SV=1
	-0.107332	5	1.00747	-0.276221	6	1.00804	P51153	RAB13	HUMAN Ras-related protein Rab-13 OS=Homo sapiens GN=RAB13 PE=1 SV=1
	-1.57489	4	0.628547				P51178	PLCD1	HUMAN 1-phosphatidylinositol 4,5-bisphosphate phosphodiesterase delta-1 OS=Homo sapiens GN=PLCD1 PE=1 SV=2
	0.421533	2	1.01897	-0.788014	2	0.993971	P51398	RT29	HUMAN 28S ribosomal protein S29, mitochondrial OS=Homo sapiens GN=DAP3 PE=1 SV=1
	0.339958	2	1.018				P51449	RORG	HUMAN Nuclear receptor ROR-gamma OS=Homo sapiens GN=RORC PE=1 SV=2
	0.474414	8	1.01996	0.76955	6	0.989148	P51452	DUS3	HUMAN Dual specificity protein phosphatase 3 OS=Homo sapiens GN=DUSP3 PE=1 SV=1
	0.620851	2	1.01441				P51530	DNA2	HUMAN DNA replication ATP-dependent helicase/nuclease DNA2 OS=Homo sapiens GN=DNA2 PE=1 SV=3
	-0.884154	4	0.939411	0.951026	3	0.965888	P51531	SMCA2	HUMAN Probable global transcription activator SNF2L2 OS=Homo sapiens GN=SMARCA2 PE=1 SV=2
				-0.324487	2	1.00808	P51532	SMCA4	HUMAN Transcription activator BRG1 OS=Homo sapiens GN=SMARCA4 PE=1 SV=2
	-0.310725	3	1.01964	0.609707	5	0.997173	P51553	IDH3G	HUMAN Isocitrate dehydrogenase [NAD] subunit gamma, mitochondrial OS=Homo sapiens GN=IDH3G PE=1 SV=1
	-0.4107	7	1.0179	0.137174	4	1.00041	P51570	GALK1	HUMAN Galactokinase OS=Homo sapiens GN=GALK1 PE=1 SV=1
	-0.350764	6	1.01735	-0.0182411	5	1.0002	P51571	SSRD	HUMAN Translocon-associated protein subunit delta OS=Homo sapiens GN=SSR4 PE=1 SV=1
	1.00691	14	0.90134	1.3908	14	0.805852	P51572	BAP31	HUMAN B-cell receptor-associated protein 31 OS=Homo sapiens GN=BCAP31 PE=1 SV=3
				-1.14974	4	0.912755	P51580	TPMT	HUMAN Thiopurine S-methyltransferase OS=Homo sapiens GN=TPMT PE=1 SV=1
	0.988436	2	0.90676	-0.0660273	2	0.999787	P51606	RENBP	HUMAN N-acylglucosamine 2-epimerase OS=Homo sapiens GN=RENBP PE=1 SV=2
	-0.914185	2	0.932962	0.312281	2	1.01052	P51608	MECP2	HUMAN Methyl-CpG-binding protein 2 OS=Homo sapiens GN=MECP2 PE=1 SV=1
	1.49506	5	0.669087	-0.140955	2	1.00203	P51610	HCFC1	HUMAN Host cell factor 1 OS=Homo sapiens GN=HCFC1 PE=1 SV=2
	0.496677	3	1.02247	0.280076	5	1.00806	P51636	CAV2	HUMAN Caveolin-2 OS=Homo sapiens GN=CAV2 PE=1 SV=2
	-4.3085	8	0.000896159				P51648	AL3A2	HUMAN Fatty aldehyde dehydrogenase OS=Homo sapiens GN=ALDH3A2 PE=1 SV=1
	-0.599683	26	1.01646	1.15075	27	0.912864	P51659	DHB4	HUMAN Peroxisomal multifunctional enzyme type 2 OS=Homo sapiens GN=HSD17B4 PE=1 SV=3
	-0.209512	7	1.00903	-2.32487	8	0.291715	P51665	PSD7	HUMAN 26S proteasome non-ATPase regulatory subunit 7 OS=Homo sapiens GN=PSMD7 PE=1 SV=2
	-0.916611	3	0.931978	0.998888	6	0.95968	P51688	SPHM	HUMAN N-sulphoglucosamine sulphohydrolase OS=Homo sapiens GN=SGSH PE=1 SV=1
	-0.508102	4	1.02519	-1.4027	2	0.801172	P51784	UBP11	HUMAN Ubiquitin carboxyl-terminal hydrolase 11 OS=Homo sapiens GN=USP11 PE=1 SV=3
	-0.195833	2	1.00729				P51795	CLCN5	HUMAN H(+)/Cl(-) exchange transporter 5 OS=Homo sapiens GN=CLCN5 PE=1 SV=1
	-0.00982758	2	1.0012	0.658948	3	1.00568	P51798	CLCN7	HUMAN H(+)/Cl(-) exchange transporter 7 OS=Homo sapiens GN=CLCN7 PE=1 SV=2
	-0.4009	3	1.01722				P51808	DYLT3	HUMAN Dynein light chain Tctex-type 3 OS=Homo sapiens GN=DYNLT3 PE=1 SV=1
	0.666035	4	1.00146	0.958528	2	0.964545	P51809	VAMP7	HUMAN Vesicle-associated membrane protein 7 OS=Homo sapiens GN=VAMP7 PE=1 SV=3
	-1.26578	5	0.795572	-1.87126	3	0.527661	P51812	KS6A3	HUMAN Ribosomal protein S6 kinase alpha-3 OS=Homo sapiens GN=RPS6KA3 PE=1 SV=1
	-0.293498	2	1.01781				P51816	AFF2	HUMAN AF4/FMR2 family member 2 OS=Homo sapiens GN=AFF2 PE=1 SV=4
	-0.462585	2	1.02119				P51828	ADCY7	HUMAN Adenylate cyclase type 7 OS=Homo sapiens GN=ADCY7 PE=2 SV=1
				0.432204	2	1.01334	P51843	NR0B1	HUMAN Nuclear receptor subfamily 0 group B member 1 OS=Homo sapiens GN=NR0B1 PE=1 SV=2
	-1.93842	10	0.416132	-0.370334	7	1.00401	P51858	HDGF	HUMAN Hepatoma-derived growth factor OS=Homo sapiens GN=HDGF PE=1 SV=1
	-6.23559	2	7.64713e-08	-3.03403	3	0.0795932	P51884	LUM	HUMAN Lumican OS=Homo sapiens GN=LUM PE=1 SV=2
	1.18271	5	0.832198	2.01114	7	0.452143	P51911	CNN1	HUMAN Calponin-1 OS=Homo sapiens GN=CNN1 PE=1 SV=2
	-0.476085	3	1.02119	0.56875	4	1.00093	P51970	NDUA8	HUMAN NADH dehydrogenase [ubiquinone] 1 alpha subcomplex subunit 8 OS=Homo sapiens GN=NDUFA8 PE=1 SV=3
	1.08576	13	0.876043	-1.13813	13	0.917153	P51991	ROA3	HUMAN Heterogeneous nuclear ribonucleoprotein A3 OS=Homo sapiens GN=HNRNPA3 PE=1 SV=2
	-1.89702	24	0.437345	-0.643276	19	1.00168	P52209	6PGD	HUMAN 6-phosphogluconate dehydrogenase, decarboxylating OS=Homo sapiens GN=PGD PE=1 SV=3
	-0.0957616	22	1.00651	-0.80065	32	0.991626	P52272	HNRPM	HUMAN Heterogeneous nuclear ribonucleoprotein M OS=Homo sapiens GN=HNRNPM PE=1 SV=3
	1.07682	3	0.876843	-0.0630409	4	0.999703	P52292	IMA2	HUMAN Importin subunit alpha-2 OS=Homo sapiens GN=KPNA2 PE=1 SV=1
	-0.203831	10	1.00989	-1.19073	7	0.892057	P52294	IMA1	HUMAN Importin subunit alpha-1 OS=Homo sapiens GN=KPNA1 PE=1 SV=3
	-0.405173	2	1.01792				P52298	NCBP2	HUMAN Nuclear cap-binding protein subunit 2 OS=Homo sapiens GN=NCBP2 PE=1 SV=1
	0.89671	19	0.939276	-0.605422	17	0.99789	P52306	GDS1	HUMAN Rap1 GTPase-GDP dissociation stimulator 1 OS=Homo sapiens GN=RAP1GDS1 PE=1 SV=3
	-0.240678	3	1.01153	-0.409826	4	1.0095	P52434	RPAB3	HUMAN DNA-directed RNA polymerases I, II, and III subunit RPABC3 OS=Homo sapiens GN=POLR2H PE=1 SV=4
	-0.0896617	12	1.00534	-0.82428	13	0.990681	P52565	GDIR1	HUMAN Rho GDP-dissociation inhibitor 1 OS=Homo sapiens GN=ARHGDIA PE=1 SV=3
	7.35193	5	5.71035e-11	3.9709	4	0.00662002	P52566	GDIR2	HUMAN Rho GDP-dissociation inhibitor 2 OS=Homo sapiens GN=ARHGDIB PE=1 SV=3
	1.19124	6	0.829549	0.621572	4	1.00087	P52594	AGFG1	HUMAN Arf-GAP domain and FG repeat-containing protein 1 OS=Homo sapiens GN=AGFG1 PE=1 SV=2
	-0.300175	5	1.01956	-0.43613	8	1.01253	P52597	HNRPF	HUMAN Heterogeneous nuclear ribonucleoprotein F OS=Homo sapiens GN=HNRNPF PE=1 SV=3
	-0.0969786	5	1.0065	0.355185	5	1.00419	P52630	STAT2	HUMAN Signal transducer and activator of transcription 2 OS=Homo sapiens GN=STAT2 PE=1 SV=1
				-0.654953	2	1.00394	P52655	TF2AA	HUMAN Transcription initiation factor IIA subunit 1 OS=Homo sapiens GN=GTF2A1 PE=1 SV=1
				0.00894496	2	1.00073	P52657	T2AG	HUMAN Transcription initiation factor IIA subunit 2 OS=Homo sapiens GN=GTF2A2 PE=1 SV=1
	-0.833346	2	0.957994				P52758	UK114	HUMAN Ribonuclease UK114 OS=Homo sapiens GN=HRSP12 PE=1 SV=1
	0.098225	12	1.00678	-0.0842021	7	0.999917	P52788	SPSY	HUMAN Spermine synthase OS=Homo sapiens GN=SMS PE=1 SV=2
	-1.10399	18	0.871543	-0.993414	22	0.959166	P52789	HXK2	HUMAN Hexokinase-2 OS=Homo sapiens GN=HK2 PE=1 SV=2
	0.0388918	3	1.00473	-0.640087	5	1.00187	P52815	RM12	HUMAN 39S ribosomal protein L12, mitochondrial OS=Homo sapiens GN=MRPL12 PE=1 SV=2
	-0.111438	9	1.00798	-0.32578	13	1.0081	P52888	THOP1	HUMAN Thimet oligopeptidase OS=Homo sapiens GN=THOP1 PE=1 SV=2
	-0.0097229	12	1.00101	0.211892	11	1.01055	P52907	CAZA1	HUMAN F-actin-capping protein subunit alpha-1 OS=Homo sapiens GN=CAPZA1 PE=1 SV=3
	1.65144	5	0.579828	-2.63143	6	0.174103	P52926	HMGA2	HUMAN High mobility group protein HMGI-C OS=Homo sapiens GN=HMGA2 PE=1 SV=1
	3.30396	7	0.0260851	5.43231	6	2.82878e-05	P52943	CRIP2	HUMAN Cysteine-rich protein 2 OS=Homo sapiens GN=CRIP2 PE=1 SV=1
	-0.114185	5	1.00832	-0.674496	3	1.00229	P52948	NUP98	HUMAN Nuclear pore complex protein Nup98-Nup96 OS=Homo sapiens GN=NUP98 PE=1 SV=4
	0.692754	10	0.995735	0.0348985	9	1.00019	P53004	BIEA	HUMAN Biliverdin reductase A OS=Homo sapiens GN=BLVRA PE=1 SV=2
	0.974618	4	0.913249	0.983211	6	0.967001	P53007	TXTP	HUMAN Tricarboxylate transport protein, mitochondrial OS=Homo sapiens GN=SLC25A1 PE=1 SV=2
	-0.276332	5	1.01554	-0.191416	5	1.00714	P53041	PPP5	HUMAN Serine/threonine-protein phosphatase 5 OS=Homo sapiens GN=PPP5C PE=1 SV=1
	-0.0210026	2	1.00134	0.593501	2	0.998066	P53365	ARFP2	HUMAN Arfaptin-2 OS=Homo sapiens GN=ARFIP2 PE=1 SV=1
	-0.387257	5	1.01627	-0.561217	7	0.999575	P53367	ARFP1	HUMAN Arfaptin-1 OS=Homo sapiens GN=ARFIP1 PE=1 SV=2
	-0.924577	2	0.931438				P53384	NUBP1	HUMAN Cytosolic Fe-S cluster assembly factor NUBP1 OS=Homo sapiens GN=NUBP1 PE=1 SV=2
	-0.666906	44	1.0009	-0.284003	44	1.00801	P53396	ACLY	HUMAN ATP-citrate synthase OS=Homo sapiens GN=ACLY PE=1 SV=3
	1.42649	2	0.713094				P53420	CO4A4	HUMAN Collagen alpha-4(IV) chain OS=Homo sapiens GN=COL4A4 PE=1 SV=3
	-0.333844	4	1.02032	-0.693279	5	0.995187	P53582	AMPM1	HUMAN Methionine aminopeptidase 1 OS=Homo sapiens GN=METAP1 PE=1 SV=2
	0.721248	6	0.986334	1.30777	8	0.843731	P53597	SUCA	HUMAN Succinyl-CoA ligase [ADP/GDP-forming] subunit alpha, mitochondrial OS=Homo sapiens GN=SUCLG1 PE=1 SV=4
				0.359132	2	1.00466	P53602	MVD1	HUMAN Diphosphomevalonate decarboxylase OS=Homo sapiens GN=MVD PE=1 SV=1
	0.475079	2	1.02009	0.0792307	2	0.999415	P53611	PGTB2	HUMAN Geranylgeranyl transferase type-2 subunit beta OS=Homo sapiens GN=RABGGTB PE=1 SV=2
	-0.0452635	33	1.00531	-0.154175	38	1.00513	P53618	COPB	HUMAN Coatomer subunit beta OS=Homo sapiens GN=COPB1 PE=1 SV=3
	0.0925141	57	1.00587	-0.0997825	57	0.999821	P53621	COPA	HUMAN Coatomer subunit alpha OS=Homo sapiens GN=COPA PE=1 SV=2
	-1.59322	9	0.618731	1.07282	6	0.932077	P53634	CATC	HUMAN Dipeptidyl peptidase 1 OS=Homo sapiens GN=CTSC PE=1 SV=2
				-0.491814	2	1.00786	P53677	AP3M2	HUMAN AP-3 complex subunit mu-2 OS=Homo sapiens GN=AP3M2 PE=1 SV=1
	1.14225	3	0.851809	0.469131	4	1.00698	P53680	AP2S1	HUMAN AP-2 complex subunit sigma OS=Homo sapiens GN=AP2S1 PE=1 SV=2
	1.14964	5	0.848156	1.03482	4	0.949896	P53701	CCHL	HUMAN Cytochrome c-type heme lyase OS=Homo sapiens GN=HCCS PE=1 SV=1
	2.1083	2	0.326207				P53801	PTTG	HUMAN Pituitary tumor-transforming gene 1 protein-interacting protein OS=Homo sapiens GN=PTTG1IP PE=1 SV=1
	1.79336	4	0.496017				P53814	SMTN	HUMAN Smoothelin OS=Homo sapiens GN=SMTN PE=1 SV=7
	2.8926	7	0.0701353	1.13975	3	0.916344	P53985	MOT1	HUMAN Monocarboxylate transporter 1 OS=Homo sapiens GN=SLC16A1 PE=1 SV=3
	0.250263	5	1.01282	0.332463	3	1.00729	P53990	IST1	HUMAN IST1 homolog OS=Homo sapiens GN=IST1 PE=1 SV=1
	-0.231458	13	1.0125	-0.972483	18	0.962155	P53992	SC24C	HUMAN Protein transport protein Sec24C OS=Homo sapiens GN=SEC24C PE=1 SV=3
	-0.388339	6	1.01713	-0.725216	7	0.995709	P53999	TCP4	HUMAN Activated RNA polymerase II transcriptional coactivator p15 OS=Homo sapiens GN=SUB1 PE=1 SV=3
	0.0576396	2	1.00522				P54132	BLM	HUMAN Bloom syndrome protein OS=Homo sapiens GN=BLM PE=1 SV=1
	0.315196	33	1.01977	-0.442834	29	1.01195	P54136	SYRC	HUMAN Arginine--tRNA ligase, cytoplasmic OS=Homo sapiens GN=RARS PE=1 SV=2
				-3.70094	2	0.0145633	P54257	HAP1	HUMAN Huntingtin-associated protein 1 OS=Homo sapiens GN=HAP1 PE=1 SV=3
	-6.71513	40	4.03751e-09	2.17488	6	0.368344	P54289	CA2D1	HUMAN Voltage-dependent calcium channel subunit alpha-2/delta-1 OS=Homo sapiens GN=CACNA2D1 PE=1 SV=3
	2.1713	2	0.29609				P54296	MYOM2	HUMAN Myomesin-2 OS=Homo sapiens GN=MYOM2 PE=1 SV=2
	0.924205	29	0.931277	0.373739	37	1.00602	P54577	SYYC	HUMAN Tyrosine--tRNA ligase, cytoplasmic OS=Homo sapiens GN=YARS PE=1 SV=4
	0.212061	17	1.01098	-0.0374962	20	1.00008	P54578	UBP14	HUMAN Ubiquitin carboxyl-terminal hydrolase 14 OS=Homo sapiens GN=USP14 PE=1 SV=3
	0.605306	6	1.01753	0.820564	6	0.98991	P54619	AAKG1	HUMAN 5'-AMP-activated protein kinase subunit gamma-1 OS=Homo sapiens GN=PRKAG1 PE=1 SV=1
	0.748313	9	0.977873	-2.11676	15	0.403815	P54652	HSP72	HUMAN Heat shock-related 70 kDa protein 2 OS=Homo sapiens GN=HSPA2 PE=1 SV=1
	1.38871	8	0.730246	-1.58081	10	0.723352	P54687	BCAT1	HUMAN Branched-chain-amino-acid aminotransferase, cytosolic OS=Homo sapiens GN=BCAT1 PE=1 SV=3
	-1.39742	4	0.728295	-0.82791	3	0.990412	P54707	AT12A	HUMAN Potassium-transporting ATPase alpha chain 2 OS=Homo sapiens GN=ATP12A PE=1 SV=3
	-1.55616	10	0.638646	0.109605	8	1.00098	P54709	AT1B3	HUMAN Sodium/potassium-transporting ATPase subunit beta-3 OS=Homo sapiens GN=ATP1B3 PE=1 SV=1
	-1.75688	4	0.516312	-0.657058	7	1.00418	P54725	RD23A	HUMAN UV excision repair protein RAD23 homolog A OS=Homo sapiens GN=RAD23A PE=1 SV=1
	-0.551452	6	1.02514	-0.298344	11	1.00771	P54727	RD23B	HUMAN UV excision repair protein RAD23 homolog B OS=Homo sapiens GN=RAD23B PE=1 SV=1
	-0.429282	9	1.01866	0.415968	8	1.01019	P54819	KAD2	HUMAN Adenylate kinase 2, mitochondrial OS=Homo sapiens GN=AK2 PE=1 SV=2
	0.797017	2	0.966503				P54829	PTN5	HUMAN Tyrosine-protein phosphatase non-receptor type 5 OS=Homo sapiens GN=PTPN5 PE=1 SV=4
	1.97635	24	0.395426	1.83531	28	0.548764	P54886	P5CS	HUMAN Delta-1-pyrroline-5-carboxylate synthase OS=Homo sapiens GN=ALDH18A1 PE=1 SV=2
	0.753966	16	0.976594	0.339089	14	1.00588	P54920	SNAA	HUMAN Alpha-soluble NSF attachment protein OS=Homo sapiens GN=NAPA PE=1 SV=3
	-0.321941	10	1.01964	-0.414218	13	1.00988	P55010	IF5	HUMAN Eukaryotic translation initiation factor 5 OS=Homo sapiens GN=EIF5 PE=1 SV=2
	-0.374377	4	1.01942	-0.0434673	3	0.999565	P55011	S12A2	HUMAN Solute carrier family 12 member 2 OS=Homo sapiens GN=SLC12A2 PE=1 SV=1
	-0.314682	6	1.01973	-0.211475	5	1.01035	P55036	PSMD4	HUMAN 26S proteasome non-ATPase regulatory subunit 4 OS=Homo sapiens GN=PSMD4 PE=1 SV=1
	-0.912237	5	0.933298	-0.0810775	6	0.999946	P55039	DRG2	HUMAN Developmentally-regulated GTP-binding protein 2 OS=Homo sapiens GN=DRG2 PE=1 SV=1
	-1.13507	24	0.85363	-0.825876	25	0.990846	P55060	XPO2	HUMAN Exportin-2 OS=Homo sapiens GN=CSE1L PE=1 SV=3
	0.463617	2	1.02202	0.185946	2	1.00656	P55061	BI1	HUMAN Bax inhibitor 1 OS=Homo sapiens GN=TMBIM6 PE=1 SV=2
	0.768782	47	0.971837	-0.768093	49	0.988907	P55072	TERA	HUMAN Transitional endoplasmic reticulum ATPase OS=Homo sapiens GN=VCP PE=1 SV=4
	0.0457895	2	1.00517	0.564004	2	0.999694	P55081	MFAP1	HUMAN Microfibrillar-associated protein 1 OS=Homo sapiens GN=MFAP1 PE=1 SV=2
	0.896389	25	0.939058	1.41575	29	0.797572	P55084	ECHB	HUMAN Trifunctional enzyme subunit beta, mitochondrial OS=Homo sapiens GN=HADHB PE=1 SV=3
	-0.945727	12	0.924087	1.06755	15	0.935342	P55145	MANF	HUMAN Mesencephalic astrocyte-derived neurotrophic factor OS=Homo sapiens GN=MANF PE=1 SV=3
				-1.88386	2	0.521636	P55157	MTP	HUMAN Microsomal triglyceride transfer protein large subunit OS=Homo sapiens GN=MTTP PE=1 SV=1
	-0.50216	3	1.02466				P55196	AFAD	HUMAN Afadin OS=Homo sapiens GN=MLLT4 PE=1 SV=3
	0.717357	13	0.985984	-2.18749	11	0.363424	P55209	NP1L1	HUMAN Nucleosome assembly protein 1-like 1 OS=Homo sapiens GN=NAP1L1 PE=1 SV=1
	0.109226	11	1.00794	-1.36437	14	0.822102	P55263	ADK	HUMAN Adenosine kinase OS=Homo sapiens GN=ADK PE=1 SV=2
	-0.380669	9	1.01952	-0.960262	15	0.96476	P55265	DSRAD	HUMAN Double-stranded RNA-specific adenosine deaminase OS=Homo sapiens GN=ADAR PE=1 SV=4
	-1.87949	17	0.447715	-1.00665	11	0.95929	P55268	LAMB2	HUMAN Laminin subunit beta-2 OS=Homo sapiens GN=LAMB2 PE=1 SV=2
	0.644306	2	1.00866				P55289	CAD12	HUMAN Cadherin-12 OS=Homo sapiens GN=CDH12 PE=1 SV=2
	-1.71523	5	0.543554				P55290	CAD13	HUMAN Cadherin-13 OS=Homo sapiens GN=CDH13 PE=1 SV=1
	-0.457405	10	1.02066	0.467439	8	1.00733	P55735	SEC13	HUMAN Protein SEC13 homolog OS=Homo sapiens GN=SEC13 PE=1 SV=3
	-0.340214	5	1.01869	0.330315	5	1.00748	P55769	NH2L1	HUMAN NHP2-like protein 1 OS=Homo sapiens GN=NHP2L1 PE=1 SV=3
	-0.856425	22	0.951852	-0.278645	20	1.0082	P55786	PSA	HUMAN Puromycin-sensitive aminopeptidase OS=Homo sapiens GN=NPEPPS PE=1 SV=2
	-0.510765	2	1.02536	-0.640391	3	1.00149	P55795	HNRH2	HUMAN Heterogeneous nuclear ribonucleoprotein H2 OS=Homo sapiens GN=HNRNPH2 PE=1 SV=1
	-0.825253	8	0.957968	0.587036	6	0.999679	P55809	SCOT1	HUMAN Succinyl-CoA:3-ketoacid coenzyme A transferase 1, mitochondrial OS=Homo sapiens GN=OXCT1 PE=1 SV=1
	-0.0188029	22	1.00131	-0.916781	23	0.971283	P55884	EIF3B	HUMAN Eukaryotic translation initiation factor 3 subunit B OS=Homo sapiens GN=EIF3B PE=1 SV=3
	1.53428	4	0.648864	-1.65713	6	0.668426	P55957	BID	HUMAN BH3-interacting domain death agonist OS=Homo sapiens GN=BID PE=1 SV=1
	-0.56351	4	1.02346	-0.661706	2	1.0061	P56134	ATPK	HUMAN ATP synthase subunit f, mitochondrial OS=Homo sapiens GN=ATP5J2 PE=1 SV=3
	-0.324003	20	1.02056	-0.415806	21	1.01037	P56192	SYMC	HUMAN Methionine--tRNA ligase, cytoplasmic OS=Homo sapiens GN=MARS PE=1 SV=2
				0.427588	2	1.01314	P56211	ARP19	HUMAN cAMP-regulated phosphoprotein 19 OS=Homo sapiens GN=ARPP19 PE=1 SV=2
	-1.13859	2	0.853394				P56282	DPOE2	HUMAN DNA polymerase epsilon subunit 2 OS=Homo sapiens GN=POLE2 PE=1 SV=2
	-3.83012	2	0.0049511				P56378	68MP	HUMAN 6.8 kDa mitochondrial proteolipid OS=Homo sapiens GN=MP68 PE=1 SV=1
	-0.310974	3	1.01976	1.20959	4	0.889132	P56385	ATP5I	HUMAN ATP synthase subunit e, mitochondrial OS=Homo sapiens GN=ATP5I PE=1 SV=2
	0.315341	9	1.02	-0.179615	8	1.00484	P56537	IF6	HUMAN Eukaryotic translation initiation factor 6 OS=Homo sapiens GN=EIF6 PE=1 SV=1
	-0.464508	2	1.02167	-1.13738	3	0.916666	P56556	NDUA6	HUMAN NADH dehydrogenase [ubiquinone] 1 alpha subcomplex subunit 6 OS=Homo sapiens GN=NDUFA6 PE=1 SV=3
	-1.65997	2	0.575219	-0.36821	2	1.00416	P56715	RP1	HUMAN Oxygen-regulated protein 1 OS=Homo sapiens GN=RP1 PE=1 SV=1
				-0.0963255	3	1.00066	P56945	BCAR1	HUMAN Breast cancer anti-estrogen resistance protein 1 OS=Homo sapiens GN=BCAR1 PE=1 SV=2
	-1.71309	2	0.546031				P57082	TBX4	HUMAN T-box transcription factor TBX4 OS=Homo sapiens GN=TBX4 PE=1 SV=2
	0.703605	5	0.992147	0.611669	5	0.999303	P57088	TMM33	HUMAN Transmembrane protein 33 OS=Homo sapiens GN=TMEM33 PE=1 SV=2
				0.325108	2	1.00811	P57105	SYJ2B	HUMAN Synaptojanin-2-binding protein OS=Homo sapiens GN=SYNJ2BP PE=1 SV=2
	0.0894524	4	1.00477	-0.385941	3	1.00793	P57740	NU107	HUMAN Nuclear pore complex protein Nup107 OS=Homo sapiens GN=NUP107 PE=1 SV=1
	-1.17802	8	0.835129	0.172788	8	1.00361	P58107	EPIPL	HUMAN Epiplakin OS=Homo sapiens GN=EPPK1 PE=1 SV=2
	0.241444	5	1.012	1.15378	5	0.90996	P58215	LOXL3	HUMAN Lysyl oxidase homolog 3 OS=Homo sapiens GN=LOXL3 PE=2 SV=1
	-2.50409	3	0.161317	-0.0784915	3	0.999693	P58335	ANTR2	HUMAN Anthrax toxin receptor 2 OS=Homo sapiens GN=ANTXR2 PE=1 SV=5
	0.131056	4	1.00851	1.38682	5	0.809826	P58546	MTPN	HUMAN Myotrophin OS=Homo sapiens GN=MTPN PE=1 SV=2
	0.425453	2	1.01908				P59044	NALP6	HUMAN NACHT, LRR and PYD domains-containing protein 6 OS=Homo sapiens GN=NLRP6 PE=2 SV=2
	1.14969	2	0.848089				P59510	ATS20	HUMAN A disintegrin and metalloproteinase with thrombospondin motifs 20 OS=Homo sapiens GN=ADAMTS20 PE=2 SV=2
	0.388653	9	1.0172	0.147967	7	1.0019	P59998	ARPC4	HUMAN Actin-related protein 2/3 complex subunit 4 OS=Homo sapiens GN=ARPC4 PE=1 SV=3
	-0.972782	4	0.912315	-0.619374	4	1.00081	P60033	CD81	HUMAN CD81 antigen OS=Homo sapiens GN=CD81 PE=1 SV=1
	-1.21296	21	0.81959	-1.44914	21	0.780215	P60174	TPIS	HUMAN Triosephosphate isomerase OS=Homo sapiens GN=TPI1 PE=1 SV=3
	0.372709	12	1.0194	-1.26089	13	0.858378	P60228	EIF3E	HUMAN Eukaryotic translation initiation factor 3 subunit E OS=Homo sapiens GN=EIF3E PE=1 SV=1
	-0.630278	2	1.01108	0.901911	3	0.978622	P60468	SC61B	HUMAN Protein transport protein Sec61 subunit beta OS=Homo sapiens GN=SEC61B PE=1 SV=2
	0.31406	2	1.01961	-0.566297	2	1.00127	P60510	PP4C	HUMAN Serine/threonine-protein phosphatase 4 catalytic subunit OS=Homo sapiens GN=PPP4C PE=1 SV=1
	0.347243	2	1.01793	-1.87899	2	0.522936	P60520	GBRL2	HUMAN Gamma-aminobutyric acid receptor-associated protein-like 2 OS=Homo sapiens GN=GABARAPL2 PE=1 SV=1
	2.49927	9	0.162655	0.82001	8	0.989499	P60660	MYL6	HUMAN Myosin light polypeptide 6 OS=Homo sapiens GN=MYL6 PE=1 SV=2
	1.446	17	0.704802	-0.306199	18	1.00897	P60709	ACTB	HUMAN Actin, cytoplasmic 1 OS=Homo sapiens GN=ACTB PE=1 SV=1
	0.368835	30	1.01974	-0.637155	32	1.00175	P60842	IF4A1	HUMAN Eukaryotic initiation factor 4A-I OS=Homo sapiens GN=EIF4A1 PE=1 SV=1
	-0.0489229	4	1.00486	-0.276863	6	1.00868	P60866	RS20	HUMAN 40S ribosomal protein S20 OS=Homo sapiens GN=RPS20 PE=1 SV=1
	1.76246	7	0.513343	-1.25584	10	0.858941	P60891	PRPS1	HUMAN Ribose-phosphate pyrophosphokinase 1 OS=Homo sapiens GN=PRPS1 PE=1 SV=2
	-0.361429	10	1.01768	0.512202	12	1.00382	P60900	PSA6	HUMAN Proteasome subunit alpha type-6 OS=Homo sapiens GN=PSMA6 PE=1 SV=1
	-0.999949	4	0.903175	0.876108	4	0.982123	P60903	S10AA	HUMAN Protein S100-A10 OS=Homo sapiens GN=S100A10 PE=1 SV=2
	0.821432	8	0.957836	1.10343	7	0.923476	P60953	CDC42	HUMAN Cell division control protein 42 homolog OS=Homo sapiens GN=CDC42 PE=1 SV=2
	0.193119	19	1.00703	0.0155791	17	0.999362	P60981	DEST	HUMAN Destrin OS=Homo sapiens GN=DSTN PE=1 SV=3
	0.410661	4	1.01753	-1.17264	6	0.901424	P60983	GMFB	HUMAN Glia maturation factor beta OS=Homo sapiens GN=GMFB PE=1 SV=2
	0.612638	5	1.01703	0.980496	5	0.963936	P61006	RAB8A	HUMAN Ras-related protein Rab-8A OS=Homo sapiens GN=RAB8A PE=1 SV=1
	-2.06388	3	0.350737	0.807031	2	0.989831	P61009	SPCS3	HUMAN Signal peptidase complex subunit 3 OS=Homo sapiens GN=SPCS3 PE=1 SV=1
	-0.68586	14	0.996514	-0.143493	12	1.00255	P61011	SRP54	HUMAN Signal recognition particle 54 kDa protein OS=Homo sapiens GN=SRP54 PE=1 SV=1
	-0.480863	13	1.02111	-0.237025	14	1.01136	P61019	RAB2A	HUMAN Ras-related protein Rab-2A OS=Homo sapiens GN=RAB2A PE=1 SV=1
	-0.104139	3	1.00707	0.0303185	4	1.0004	P61020	RAB5B	HUMAN Ras-related protein Rab-5B OS=Homo sapiens GN=RAB5B PE=1 SV=1
	1.01807	9	0.8991	1.40363	10	0.799781	P61026	RAB10	HUMAN Ras-related protein Rab-10 OS=Homo sapiens GN=RAB10 PE=1 SV=1
	-1.14773	5	0.849253	-0.411537	7	1.00911	P61081	UBC12	HUMAN NEDD8-conjugating enzyme Ubc12 OS=Homo sapiens GN=UBE2M PE=1 SV=1
	-0.575071	5	1.02093	1.17229	2	0.900289	P61086	UBE2K	HUMAN Ubiquitin-conjugating enzyme E2 K OS=Homo sapiens GN=UBE2K PE=1 SV=3
	-0.100917	9	1.00655	-0.764077	11	0.988816	P61088	UBE2N	HUMAN Ubiquitin-conjugating enzyme E2 N OS=Homo sapiens GN=UBE2N PE=1 SV=1
	-0.439462	12	1.01866	-0.105921	12	1.00041	P61106	RAB14	HUMAN Ras-related protein Rab-14 OS=Homo sapiens GN=RAB14 PE=1 SV=4
	0.593584	18	1.01858	-0.292163	17	1.0074	P61158	ARP3	HUMAN Actin-related protein 3 OS=Homo sapiens GN=ACTR3 PE=1 SV=3
	0.448724	20	1.01952	0.863518	21	0.985293	P61160	ARP2	HUMAN Actin-related protein 2 OS=Homo sapiens GN=ACTR2 PE=1 SV=1
	0.0521201	5	1.00464	-0.0755358	6	1.0001	P61163	ACTZ	HUMAN Alpha-centractin OS=Homo sapiens GN=ACTR1A PE=1 SV=1
	-0.571842	10	1.0221	-1.40882	11	0.801924	P61201	CSN2	HUMAN COP9 signalosome complex subunit 2 OS=Homo sapiens GN=COPS2 PE=1 SV=1
	0.690129	18	0.996872	-0.200906	19	1.00893	P61221	ABCE1	HUMAN ATP-binding cassette sub-family E member 1 OS=Homo sapiens GN=ABCE1 PE=1 SV=1
	-0.504433	4	1.02504	0.36151	3	1.00494	P61224	RAP1B	HUMAN Ras-related protein Rap-1b OS=Homo sapiens GN=RAP1B PE=1 SV=1
				-0.879951	2	0.980474	P61225	RAP2B	HUMAN Ras-related protein Rap-2b OS=Homo sapiens GN=RAP2B PE=1 SV=1
	0.478996	18	1.02055	-0.474549	25	1.00791	P61247	RS3A	HUMAN 40S ribosomal protein S3a OS=Homo sapiens GN=RPS3A PE=1 SV=2
	0.236186	7	1.01259	-0.504868	6	1.00416	P61289	PSME3	HUMAN Proteasome activator complex subunit 3 OS=Homo sapiens GN=PSME3 PE=1 SV=1
	-0.928442	9	0.927839	-1.65873	8	0.66847	P61313	RL15	HUMAN 60S ribosomal protein L15 OS=Homo sapiens GN=RPL15 PE=1 SV=2
	0.0744022	8	1.00404	0.282062	9	1.00801	P61353	RL27	HUMAN 60S ribosomal protein L27 OS=Homo sapiens GN=RPL27 PE=1 SV=2
	1.07012	12	0.882435	1.17803	12	0.899426	P61421	VA0D1	HUMAN V-type proton ATPase subunit d 1 OS=Homo sapiens GN=ATP6V0D1 PE=1 SV=1
				0.957083	2	0.96527	P61457	PHS	HUMAN Pterin-4-alpha-carbinolamine dehydratase OS=Homo sapiens GN=PCBD1 PE=1 SV=2
	-0.0841904	3	1.00424	0.100085	7	0.99956	P61513	RL37A	HUMAN 60S ribosomal protein L37a OS=Homo sapiens GN=RPL37A PE=1 SV=2
	-0.505099	12	1.02543	-1.35935	14	0.82386	P61586	RHOA	HUMAN Transforming protein RhoA OS=Homo sapiens GN=RHOA PE=1 SV=1
	1.66147	9	0.575774	0.55415	9	0.996889	P61604	CH10	HUMAN 10 kDa heat shock protein, mitochondrial OS=Homo sapiens GN=HSPE1 PE=1 SV=2
	0.397003	10	1.01796	-0.28261	12	1.00811	P61619	S61A1	HUMAN Protein transport protein Sec61 subunit alpha isoform 1 OS=Homo sapiens GN=SEC61A1 PE=1 SV=2
	-0.505336	8	1.02562	-1.02489	8	0.955717	P61758	PFD3	HUMAN Prefoldin subunit 3 OS=Homo sapiens GN=VBP1 PE=1 SV=3
	-0.0598726	15	1.00567	-0.676937	10	1.00116	P61764	STXB1	HUMAN Syntaxin-binding protein 1 OS=Homo sapiens GN=STXBP1 PE=1 SV=1
	-3.87195	3	0.0042871	-1.10274	5	0.922956	P61769	B2MG	HUMAN Beta-2-microglobulin OS=Homo sapiens GN=B2M PE=1 SV=1
	-0.365773	2	1.01941	0.948245	2	0.965858	P61803	DAD1	HUMAN Dolichyl-diphosphooligosaccharide--protein glycosyltransferase subunit DAD1 OS=Homo sapiens GN=DAD1 PE=1 SV=3
	0.873551	2	0.943445				P61812	TGFB2	HUMAN Transforming growth factor beta-2 OS=Homo sapiens GN=TGFB2 PE=1 SV=1
	0.00182913	5	1.00018	1.08088	7	0.929251	P61916	NPC2	HUMAN Epididymal secretory protein E1 OS=Homo sapiens GN=NPC2 PE=1 SV=1
	1.17067	4	0.837401	-0.783452	5	0.993378	P61923	COPZ1	HUMAN Coatomer subunit zeta-1 OS=Homo sapiens GN=COPZ1 PE=1 SV=1
	0.453504	2	1.02002	-0.274293	2	1.00803	P61927	RL37	HUMAN 60S ribosomal protein L37 OS=Homo sapiens GN=RPL37 PE=1 SV=2
	-0.765376	2	0.974237	-0.85596	3	0.988473	P61956	SUMO2	HUMAN Small ubiquitin-related modifier 2 OS=Homo sapiens GN=SUMO2 PE=1 SV=3
	0.586114	4	1.02035	0.653438	4	1.00295	P61960	UFM1	HUMAN Ubiquitin-fold modifier 1 OS=Homo sapiens GN=UFM1 PE=1 SV=1
	-0.0926059	4	1.00609	0.521772	4	1.00092	P61966	AP1S1	HUMAN AP-1 complex subunit sigma-1A OS=Homo sapiens GN=AP1S1 PE=1 SV=1
	0.22932	4	1.01181	0.291917	5	1.007	P61970	NTF2	HUMAN Nuclear transport factor 2 OS=Homo sapiens GN=NUTF2 PE=1 SV=1
	-0.433639	25	1.0185	-0.859156	29	0.986467	P61978	HNRPK	HUMAN Heterogeneous nuclear ribonucleoprotein K OS=Homo sapiens GN=HNRNPK PE=1 SV=1
	1.00647	9	0.900182	1.70549	7	0.63773	P61981	1433G	HUMAN 14-3-3 protein gamma OS=Homo sapiens GN=YWHAG PE=1 SV=2
	1.27286	9	0.794218	1.0439	7	0.946858	P62070	RRAS2	HUMAN Ras-related protein R-Ras2 OS=Homo sapiens GN=RRAS2 PE=1 SV=1
	0.400392	10	1.01736	-2.94896	14	0.092207	P62081	RS7	HUMAN 40S ribosomal protein S7 OS=Homo sapiens GN=RPS7 PE=1 SV=1
	0.0613689	17	1.00513	-1.40206	16	0.7982	P62136	PP1A	HUMAN Serine/threonine-protein phosphatase PP1-alpha catalytic subunit OS=Homo sapiens GN=PPP1CA PE=1 SV=1
	0.72584	7	0.984094	-1.42632	4	0.789844	P62140	PP1B	HUMAN Serine/threonine-protein phosphatase PP1-beta catalytic subunit OS=Homo sapiens GN=PPP1CB PE=1 SV=3
	1.10634	10	0.870946	0.0935382	13	1.00093	P62158	CALM	HUMAN Calmodulin OS=Homo sapiens GN=CALM1 PE=1 SV=2
	-0.457725	16	1.02074	-0.606298	23	0.996824	P62191	PRS4	HUMAN 26S protease regulatory subunit 4 OS=Homo sapiens GN=PSMC1 PE=1 SV=1
	-0.392162	21	1.0185	-0.557902	18	0.998387	P62195	PRS8	HUMAN 26S protease regulatory subunit 8 OS=Homo sapiens GN=PSMC5 PE=1 SV=1
	0.531547	11	1.02339	-1.46833	11	0.773718	P62241	RS8	HUMAN 40S ribosomal protein S8 OS=Homo sapiens GN=RPS8 PE=1 SV=2
	-0.163554	10	1.00822	-1.9287	10	0.49636	P62244	RS15A	HUMAN 40S ribosomal protein S15a OS=Homo sapiens GN=RPS15A PE=1 SV=2
	-0.204536	12	1.01039	0.13045	14	1.00049	P62249	RS16	HUMAN 40S ribosomal protein S16 OS=Homo sapiens GN=RPS16 PE=1 SV=2
	1.89813	4	0.438048	1.47073	3	0.772253	P62256	UBE2H	HUMAN Ubiquitin-conjugating enzyme E2 H OS=Homo sapiens GN=UBE2H PE=1 SV=1
	-0.622113	24	1.01389	-0.276558	21	1.00834	P62258	1433E	HUMAN 14-3-3 protein epsilon OS=Homo sapiens GN=YWHAE PE=1 SV=1
	0.00499971	10	0.99998	-0.742143	10	0.994208	P62263	RS14	HUMAN 40S ribosomal protein S14 OS=Homo sapiens GN=RPS14 PE=1 SV=3
	0.0541583	6	1.0051	-0.899297	6	0.977207	P62266	RS23	HUMAN 40S ribosomal protein S23 OS=Homo sapiens GN=RPS23 PE=1 SV=3
	-0.941114	9	0.923631	-0.580455	16	0.999687	P62269	RS18	HUMAN 40S ribosomal protein S18 OS=Homo sapiens GN=RPS18 PE=1 SV=3
	1.55593	3	0.637543	0.297617	5	1.00778	P62273	RS29	HUMAN 40S ribosomal protein S29 OS=Homo sapiens GN=RPS29 PE=1 SV=2
	0.0580903	11	1.00542	-0.722663	13	0.995918	P62277	RS13	HUMAN 40S ribosomal protein S13 OS=Homo sapiens GN=RPS13 PE=1 SV=2
	-0.178063	10	1.00633	-0.0414211	15	0.998712	P62280	RS11	HUMAN 40S ribosomal protein S11 OS=Homo sapiens GN=RPS11 PE=1 SV=3
	-0.810956	3	0.962276	-0.619634	2	1.00049	P62304	RUXE	HUMAN Small nuclear ribonucleoprotein E OS=Homo sapiens GN=SNRPE PE=1 SV=1
	-0.386317	3	1.01668	-0.923177	5	0.971283	P62306	RUXF	HUMAN Small nuclear ribonucleoprotein F OS=Homo sapiens GN=SNRPF PE=1 SV=1
	-1.29509	2	0.77838	-0.341856	2	1.00777	P62310	LSM3	HUMAN U6 snRNA-associated Sm-like protein LSm3 OS=Homo sapiens GN=LSM3 PE=1 SV=2
				-0.294523	5	1.00699	P62312	LSM6	HUMAN U6 snRNA-associated Sm-like protein LSm6 OS=Homo sapiens GN=LSM6 PE=1 SV=1
	-0.318573	2	1.0197	0.153998	2	1.00416	P62314	SMD1	HUMAN Small nuclear ribonucleoprotein Sm D1 OS=Homo sapiens GN=SNRPD1 PE=1 SV=1
	-0.975024	8	0.912691	-0.672301	10	1.00049	P62316	SMD2	HUMAN Small nuclear ribonucleoprotein Sm D2 OS=Homo sapiens GN=SNRPD2 PE=1 SV=1
	-1.17727	3	0.834181	-1.54673	3	0.739561	P62318	SMD3	HUMAN Small nuclear ribonucleoprotein Sm D3 OS=Homo sapiens GN=SNRPD3 PE=1 SV=1
	5.36346	5	9.17662e-06	-0.942069	6	0.968034	P62328	TYB4	HUMAN Thymosin beta-4 OS=Homo sapiens GN=TMSB4X PE=1 SV=2
	-1.90694	6	0.435653	-0.921227	5	0.970155	P62330	ARF6	HUMAN ADP-ribosylation factor 6 OS=Homo sapiens GN=ARF6 PE=1 SV=2
	-0.398479	14	1.01759	-0.698411	19	0.996625	P62333	PRS10	HUMAN 26S protease regulatory subunit 10B OS=Homo sapiens GN=PSMC6 PE=1 SV=1
	1.38403	3	0.73169				P62341	SELT	HUMAN Selenoprotein T OS=Homo sapiens GN=SELT PE=2 SV=2
	0.297875	17	1.01856	0.0599199	18	0.999216	P62424	RL7A	HUMAN 60S ribosomal protein L7a OS=Homo sapiens GN=RPL7A PE=1 SV=2
	1.44123	10	0.707043	1.04018	8	0.946423	P62491	RB11A	HUMAN Ras-related protein Rab-11A OS=Homo sapiens GN=RAB11A PE=1 SV=3
	-0.694762	12	0.994556	-0.0819818	12	0.999703	P62495	ERF1	HUMAN Eukaryotic peptide chain release factor subunit 1 OS=Homo sapiens GN=ETF1 PE=1 SV=3
	4.21042	3	0.00130231	-0.634587	6	1.00307	P62633	CNBP	HUMAN Cellular nucleic acid-binding protein OS=Homo sapiens GN=CNBP PE=1 SV=1
	-0.79149	20	0.96869	-0.633488	24	1.00162	P62701	RS4X	HUMAN 40S ribosomal protein S4, X isoform OS=Homo sapiens GN=RPS4X PE=1 SV=2
	2.09706	30	0.332405	1.24165	30	0.869714	P62736	ACTA	HUMAN Actin, aortic smooth muscle OS=Homo sapiens GN=ACTA2 PE=1 SV=1
	0.18595	10	1.00634	-0.207712	12	1.01029	P62750	RL23A	HUMAN 60S ribosomal protein L23a OS=Homo sapiens GN=RPL23A PE=1 SV=1
	0.144739	12	1.00657	-0.440315	14	1.01246	P62753	RS6	HUMAN 40S ribosomal protein S6 OS=Homo sapiens GN=RPS6 PE=1 SV=1
	-4.17275	11	0.00148564	-2.49898	14	0.219658	P62805	H4	HUMAN Histone H4 OS=Homo sapiens GN=HIST1H4A PE=1 SV=2
	-4.68701	2	0.000182473	-1.83004	2	0.548554	P62807	H2B1C	HUMAN Histone H2B type 1-C/E/F/G/I OS=Homo sapiens GN=HIST1H2BC PE=1 SV=4
	0.730315	12	0.982861	0.204364	13	1.00866	P62820	RAB1A	HUMAN Ras-related protein Rab-1A OS=Homo sapiens GN=RAB1A PE=1 SV=3
	0.541609	9	1.02641	-1.34318	10	0.832874	P62826	RAN	HUMAN GTP-binding nuclear protein Ran OS=Homo sapiens GN=RAN PE=1 SV=3
	0.414332	8	1.01788	-1.32602	9	0.834821	P62829	RL23	HUMAN 60S ribosomal protein L23 OS=Homo sapiens GN=RPL23 PE=1 SV=1
	-0.197884	7	1.00768	-0.680287	8	0.999854	P62834	RAP1A	HUMAN Ras-related protein Rap-1A OS=Homo sapiens GN=RAP1A PE=1 SV=1
	0.278195	2	1.01621	-1.34409	4	0.835322	P62837	UB2D2	HUMAN Ubiquitin-conjugating enzyme E2 D2 OS=Homo sapiens GN=UBE2D2 PE=1 SV=1
	-0.454246	5	1.02072	-0.555854	5	0.997414	P62841	RS15	HUMAN 40S ribosomal protein S15 OS=Homo sapiens GN=RPS15 PE=1 SV=2
	-0.488254	7	1.02282	-0.380179	6	1.00696	P62847	RS24	HUMAN 40S ribosomal protein S24 OS=Homo sapiens GN=RPS24 PE=1 SV=1
	-0.415032	7	1.01794	-0.487969	6	1.00905	P62851	RS25	HUMAN 40S ribosomal protein S25 OS=Homo sapiens GN=RPS25 PE=1 SV=1
	0.749713	2	0.978075	0.600561	3	0.998418	P62857	RS28	HUMAN 40S ribosomal protein S28 OS=Homo sapiens GN=RPS28 PE=1 SV=1
	0.201626	2	1.00781	-1.11123	3	0.924385	P62861	RS30	HUMAN 40S ribosomal protein S30 OS=Homo sapiens GN=FAU PE=1 SV=1
	0.682188	11	0.997064	0.296636	10	1.00812	P62873	GBB1	HUMAN Guanine nucleotide-binding protein G(I)/G(S)/G(T) subunit beta-1 OS=Homo sapiens GN=GNB1 PE=1 SV=3
				-0.93906	3	0.969681	P62875	RPAB5	HUMAN DNA-directed RNA polymerases I, II, and III subunit RPABC5 OS=Homo sapiens GN=POLR2L PE=1 SV=1
	-0.722796	2	0.985471				P62877	RBX1	HUMAN E3 ubiquitin-protein ligase RBX1 OS=Homo sapiens GN=RBX1 PE=1 SV=1
	0.697239	7	0.994445	-0.887096	5	0.977955	P62879	GBB2	HUMAN Guanine nucleotide-binding protein G(I)/G(S)/G(T) subunit beta-2 OS=Homo sapiens GN=GNB2 PE=1 SV=3
	-0.254422	9	1.01296	0.196158	9	1.00803	P62888	RL30	HUMAN 60S ribosomal protein L30 OS=Homo sapiens GN=RPL30 PE=1 SV=2
	0.553251	5	1.0247	-0.148444	7	1.00203	P62899	RL31	HUMAN 60S ribosomal protein L31 OS=Homo sapiens GN=RPL31 PE=1 SV=1
	-0.285771	16	1.0168	-0.625931	14	1.00258	P62906	RL10A	HUMAN 60S ribosomal protein L10a OS=Homo sapiens GN=RPL10A PE=1 SV=2
	-0.156295	6	1.00686	-0.178041	9	1.00455	P62910	RL32	HUMAN 60S ribosomal protein L32 OS=Homo sapiens GN=RPL32 PE=1 SV=2
	0.121849	6	1.00817	-0.534991	5	1.0026	P62913	RL11	HUMAN 60S ribosomal protein L11 OS=Homo sapiens GN=RPL11 PE=1 SV=2
	0.72496	11	0.984097	-0.501662	13	1.00623	P62917	RL8	HUMAN 60S ribosomal protein L8 OS=Homo sapiens GN=RPL8 PE=1 SV=2
	0.593174	16	1.01832	-0.154996	17	1.00496	P62937	PPIA	HUMAN Peptidyl-prolyl cis-trans isomerase A OS=Homo sapiens GN=PPIA PE=1 SV=2
	1.18161	6	0.83293	0.121481	7	0.999637	P62942	FKB1A	HUMAN Peptidyl-prolyl cis-trans isomerase FKBP1A OS=Homo sapiens GN=FKBP1A PE=1 SV=2
	0.219527	12	1.01182	1.96306	13	0.475507	P62979	RS27A	HUMAN Ubiquitin-40S ribosomal protein S27a OS=Homo sapiens GN=RPS27A PE=1 SV=2
	-0.237896	5	1.01215	0.243034	6	1.01113	P62993	GRB2	HUMAN Growth factor receptor-bound protein 2 OS=Homo sapiens GN=GRB2 PE=1 SV=1
	-1.01039	3	0.900447	-0.897339	3	0.977425	P62995	TRA2B	HUMAN Transformer-2 protein homolog beta OS=Homo sapiens GN=TRA2B PE=1 SV=1
	0.0820624	11	1.00444	0.327815	9	1.00668	P63000	RAC1	HUMAN Ras-related C3 botulinum toxin substrate 1 OS=Homo sapiens GN=RAC1 PE=1 SV=1
	0.191536	27	1.00703	-0.45063	23	1.01171	P63010	AP2B1	HUMAN AP-2 complex subunit beta OS=Homo sapiens GN=AP2B1 PE=1 SV=1
	1.01655	2	0.897992	0.518524	3	1.00222	P63027	VAMP2	HUMAN Vesicle-associated membrane protein 2 OS=Homo sapiens GN=VAMP2 PE=1 SV=3
	0.716836	7	0.986091	1.5673	7	0.731762	P63096	GNAI1	HUMAN Guanine nucleotide-binding protein G(i) subunit alpha-1 OS=Homo sapiens GN=GNAI1 PE=1 SV=2
				0.608705	2	0.996592	P63098	CANB1	HUMAN Calcineurin subunit B type 1 OS=Homo sapiens GN=PPP3R1 PE=1 SV=2
	0.508177	16	1.02557	0.546003	16	0.998059	P63104	1433Z	HUMAN 14-3-3 protein zeta/delta OS=Homo sapiens GN=YWHAZ PE=1 SV=1
	0.71733	4	0.986019	-0.981866	9	0.964741	P63151	2ABA	HUMAN Serine/threonine-protein phosphatase 2A 55 kDa regulatory subunit B alpha isoform OS=Homo sapiens GN=PPP2R2A PE=1 SV=1
	0.399881	2	1.01791	0.344461	2	1.0078	P63165	SUMO1	HUMAN Small ubiquitin-related modifier 1 OS=Homo sapiens GN=SUMO1 PE=1 SV=1
	-0.00755899	5	1.00123	-1.30435	7	0.84519	P63167	DYL1	HUMAN Dynein light chain 1, cytoplasmic OS=Homo sapiens GN=DYNLL1 PE=1 SV=1
	0.326736	2	1.02041	0.89769	4	0.97693	P63172	DYLT1	HUMAN Dynein light chain Tctex-type 1 OS=Homo sapiens GN=DYNLT1 PE=1 SV=1
	0.993005	6	0.90362	-2.20489	5	0.351304	P63173	RL38	HUMAN 60S ribosomal protein L38 OS=Homo sapiens GN=RPL38 PE=1 SV=2
	-0.208045	7	1.00942	-1.17965	13	0.898651	P63208	SKP1	HUMAN S-phase kinase-associated protein 1 OS=Homo sapiens GN=SKP1 PE=1 SV=2
	1.76923	6	0.509994	1.83507	8	0.546844	P63220	RS21	HUMAN 40S ribosomal protein S21 OS=Homo sapiens GN=RPS21 PE=1 SV=1
	0.847226	11	0.955677	-0.748931	16	0.992721	P63241	IF5A1	HUMAN Eukaryotic translation initiation factor 5A-1 OS=Homo sapiens GN=EIF5A PE=1 SV=2
	-0.37807	19	1.01989	-0.427849	22	1.01361	P63244	GBLP	HUMAN Guanine nucleotide-binding protein subunit beta-2-like 1 OS=Homo sapiens GN=GNB2L1 PE=1 SV=3
	-1.54962	8	0.638133	-0.953434	7	0.966467	P63279	UBC9	HUMAN SUMO-conjugating enzyme UBC9 OS=Homo sapiens GN=UBE2I PE=1 SV=1
				0.328811	2	1.007	P63302	SELW	HUMAN Selenoprotein W OS=Homo sapiens GN=SEPW1 PE=1 SV=3
	1.76924	3	0.511375	-0.76838	5	0.989614	P63313	TYB10	HUMAN Thymosin beta-10 OS=Homo sapiens GN=TMSB10 PE=1 SV=2
	0.489537	10	1.02294	-0.368032	10	1.00365	P67775	PP2AA	HUMAN Serine/threonine-protein phosphatase 2A catalytic subunit alpha isoform OS=Homo sapiens GN=PPP2CA PE=1 SV=1
	0.190042	7	1.00678	-1.48332	10	0.768256	P67809	YBOX1	HUMAN Nuclease-sensitive element-binding protein 1 OS=Homo sapiens GN=YBX1 PE=1 SV=3
	-0.715903	6	0.985886	-0.761267	6	0.989297	P67812	SC11A	HUMAN Signal peptidase complex catalytic subunit SEC11A OS=Homo sapiens GN=SEC11A PE=1 SV=1
	-0.124454	5	1.0091	0.399237	8	1.00782	P67870	CSK2B	HUMAN Casein kinase II subunit beta OS=Homo sapiens GN=CSNK2B PE=1 SV=1
	0.888212	13	0.939086	-0.278613	16	1.00759	P67936	TPM4	HUMAN Tropomyosin alpha-4 chain OS=Homo sapiens GN=TPM4 PE=1 SV=3
	-0.222295	8	1.01274	-0.776558	7	0.991874	P68036	UB2L3	HUMAN Ubiquitin-conjugating enzyme E2 L3 OS=Homo sapiens GN=UBE2L3 PE=1 SV=1
	-0.374372	39	1.01943	-2.45762	39	0.232544	P68104	EF1A1	HUMAN Elongation factor 1-alpha 1 OS=Homo sapiens GN=EEF1A1 PE=1 SV=1
	0.773203	3	0.97075	-3.62957	3	0.0176768	P68363	TBA1B	HUMAN Tubulin alpha-1B chain OS=Homo sapiens GN=TUBA1B PE=1 SV=1
	-2.10269	3	0.330755	0.0861097	3	0.999873	P68366	TBA4A	HUMAN Tubulin alpha-4A chain OS=Homo sapiens GN=TUBA4A PE=1 SV=1
	0.123433	11	1.00862	-0.195619	9	1.00735	P68400	CSK21	HUMAN Casein kinase II subunit alpha OS=Homo sapiens GN=CSNK2A1 PE=1 SV=1
	-0.101586	5	1.00657	-1.10471	4	0.923137	P68402	PA1B2	HUMAN Platelet-activating factor acetylhydrolase IB subunit beta OS=Homo sapiens GN=PAFAH1B2 PE=1 SV=1
	-1.18775	3	0.831588	0.792396	2	0.991441	P68871	HBB	HUMAN Hemoglobin subunit beta OS=Homo sapiens GN=HBB PE=1 SV=2
	0.0755316	3	1.00396	0.717104	3	0.99591	P69905	HBA	HUMAN Hemoglobin subunit alpha OS=Homo sapiens GN=HBA1 PE=1 SV=2
	-0.398811	7	1.01764	-0.425183	6	1.01278	P78318	IGBP1	HUMAN Immunoglobulin-binding protein 1 OS=Homo sapiens GN=IGBP1 PE=1 SV=1
	-0.142021	2	1.0065	0.9214	4	0.969909	P78324	SHPS1	HUMAN Tyrosine-protein phosphatase non-receptor type substrate 1 OS=Homo sapiens GN=SIRPA PE=1 SV=2
	2.40139	3	0.19822	2.39345	4	0.261146	P78330	SERB	HUMAN Phosphoserine phosphatase OS=Homo sapiens GN=PSPH PE=1 SV=2
	0.0933699	22	1.00603	-1.87958	27	0.524465	P78344	IF4G2	HUMAN Eukaryotic translation initiation factor 4 gamma 2 OS=Homo sapiens GN=EIF4G2 PE=1 SV=1
				-0.0927796	2	1.00052	P78346	RPP30	HUMAN Ribonuclease P protein subunit p30 OS=Homo sapiens GN=RPP30 PE=1 SV=1
	-1.01235	8	0.899517	-1.61687	3	0.697882	P78347	GTF2I	HUMAN General transcription factor II-I OS=Homo sapiens GN=GTF2I PE=1 SV=2
	0.405716	15	1.01878	-0.159891	10	1.00563	P78357	CNTP1	HUMAN Contactin-associated protein 1 OS=Homo sapiens GN=CNTNAP1 PE=1 SV=1
	0.0586536	4	1.00567				P78362	SRPK2	HUMAN SRSF protein kinase 2 OS=Homo sapiens GN=SRPK2 PE=1 SV=3
	0.685555	2	0.996904				P78363	ABCA4	HUMAN Retinal-specific ATP-binding cassette transporter OS=Homo sapiens GN=ABCA4 PE=1 SV=3
	0.0546226	33	1.00529	-0.963041	38	0.964837	P78371	TCPB	HUMAN T-complex protein 1 subunit beta OS=Homo sapiens GN=CCT2 PE=1 SV=4
				-0.876014	2	0.982255	P78386	KRT85	HUMAN Keratin, type II cuticular Hb5 OS=Homo sapiens GN=KRT85 PE=1 SV=1
	-0.56039	2	1.02301	0.0890627	5	0.999992	P78406	RAE1L	HUMAN mRNA export factor OS=Homo sapiens GN=RAE1 PE=1 SV=1
	-1.43961	22	0.706932	-2.66916	22	0.163957	P78417	GSTO1	HUMAN Glutathione S-transferase omega-1 OS=Homo sapiens GN=GSTO1 PE=1 SV=2
	-0.553536	104	1.02485	-0.841239	115	0.988306	P78527	PRKDC	HUMAN DNA-dependent protein kinase catalytic subunit OS=Homo sapiens GN=PRKDC PE=1 SV=3
	0.158981	49	1.00728	-0.902412	64	0.980055	P78559	MAP1A	HUMAN Microtubule-associated protein 1A OS=Homo sapiens GN=MAP1A PE=1 SV=6
				0.674876	2	1.00181	P78562	PHEX	HUMAN Phosphate-regulating neutral endopeptidase OS=Homo sapiens GN=PHEX PE=1 SV=1
	-4.05056	2	0.00230432				P78563	RED1	HUMAN Double-stranded RNA-specific editase 1 OS=Homo sapiens GN=ADARB1 PE=1 SV=1
	4.57962	2	0.000295943	2.95891	3	0.09057	P80162	CXCL6	HUMAN C-X-C motif chemokine 6 OS=Homo sapiens GN=CXCL6 PE=1 SV=4
	0.175051	2	1.00572				P80192	M3K9	HUMAN Mitogen-activated protein kinase kinase kinase 9 OS=Homo sapiens GN=MAP3K9 PE=1 SV=3
	-1.90528	15	0.435014	0.887775	9	0.978257	P80303	NUCB2	HUMAN Nucleobindin-2 OS=Homo sapiens GN=NUCB2 PE=1 SV=2
	3.06057	3	0.0466471				P80404	GABT	HUMAN 4-aminobutyrate aminotransferase, mitochondrial OS=Homo sapiens GN=ABAT PE=1 SV=3
	-2.02295	16	0.374233	1.41791	18	0.796352	P80723	BASP1	HUMAN Brain acid soluble protein 1 OS=Homo sapiens GN=BASP1 PE=1 SV=2
	0.265232	4	1.01188	-0.523077	5	1.00104	P82094	TMF1	HUMAN TATA element modulatory factor OS=Homo sapiens GN=TMF1 PE=1 SV=2
	-0.09186	2	1.00583				P82673	RT35	HUMAN 28S ribosomal protein S35, mitochondrial OS=Homo sapiens GN=MRPS35 PE=1 SV=1
	0.092988	2	1.00606	0.108606	2	1.00077	P82675	RT05	HUMAN 28S ribosomal protein S5, mitochondrial OS=Homo sapiens GN=MRPS5 PE=1 SV=2
	0.231815	4	1.01267	0.694976	2	0.996012	P82909	RT36	HUMAN 28S ribosomal protein S36, mitochondrial OS=Homo sapiens GN=MRPS36 PE=1 SV=2
				1.40482	2	0.799979	P82914	RT15	HUMAN 28S ribosomal protein S15, mitochondrial OS=Homo sapiens GN=MRPS15 PE=1 SV=1
				0.604345	3	0.998302	P82932	RT06	HUMAN 28S ribosomal protein S6, mitochondrial OS=Homo sapiens GN=MRPS6 PE=1 SV=3
	2.05254	2	0.357437	-0.256495	6	1.01117	P82979	SARNP	HUMAN SAP domain-containing ribonucleoprotein OS=Homo sapiens GN=SARNP PE=1 SV=3
				-1.20646	2	0.887005	P82987	ATL3	HUMAN ADAMTS-like protein 3 OS=Homo sapiens GN=ADAMTSL3 PE=2 SV=4
	1.42375	11	0.715402	2.13283	11	0.394879	P83111	LACTB	HUMAN Serine beta-lactamase-like protein LACTB, mitochondrial OS=Homo sapiens GN=LACTB PE=1 SV=2
	-0.499919	6	1.02356	-1.96763	6	0.474918	P83436	COG7	HUMAN Conserved oligomeric Golgi complex subunit 7 OS=Homo sapiens GN=COG7 PE=1 SV=1
	0.230119	8	1.01259	-0.521723	9	1.00097	P83731	RL24	HUMAN 60S ribosomal protein L24 OS=Homo sapiens GN=RPL24 PE=1 SV=1
	-0.521516	2	1.02619	-0.197873	2	1.0088	P83876	TXN4A	HUMAN Thioredoxin-like protein 4A OS=Homo sapiens GN=TXNL4A PE=1 SV=1
	0.900972	6	0.93742	-0.641245	7	1.00232	P83881	RL36A	HUMAN 60S ribosomal protein L36a OS=Homo sapiens GN=RPL36A PE=1 SV=2
	-1.60657	2	0.611085	-1.7331	2	0.616723	P83916	CBX1	HUMAN Chromobox protein homolog 1 OS=Homo sapiens GN=CBX1 PE=1 SV=1
	-0.86662	3	0.946398	0.536587	3	1.0024	P84074	HPCA	HUMAN Neuron-specific calcium-binding protein hippocalcin OS=Homo sapiens GN=HPCA PE=1 SV=2
	-0.0845345	13	1.00454	-2.23728	13	0.340367	P84077	ARF1	HUMAN ADP-ribosylation factor 1 OS=Homo sapiens GN=ARF1 PE=1 SV=2
	-1.57126	4	0.629834				P84085	ARF5	HUMAN ADP-ribosylation factor 5 OS=Homo sapiens GN=ARF5 PE=1 SV=2
	-0.89261	4	0.940267	-1.04584	5	0.945467	P84090	ERH	HUMAN Enhancer of rudimentary homolog OS=Homo sapiens GN=ERH PE=1 SV=1
	0.0686588	3	1.00554	0.99447	3	0.959039	P84095	RHOG	HUMAN Rho-related GTP-binding protein RhoG OS=Homo sapiens GN=RHOG PE=1 SV=1
	0.380492	5	1.0193	-0.511489	9	1.00383	P84098	RL19	HUMAN 60S ribosomal protein L19 OS=Homo sapiens GN=RPL19 PE=1 SV=1
	-0.431374	7	1.01867	-0.424125	7	1.01319	P84103	SRSF3	HUMAN Serine/arginine-rich splicing factor 3 OS=Homo sapiens GN=SRSF3 PE=1 SV=1
	-0.268797	7	1.0128	2.52258	3	0.210939	P84157	MXRA7	HUMAN Matrix-remodeling-associated protein 7 OS=Homo sapiens GN=MXRA7 PE=1 SV=1
	1.7072	10	0.549574	0.810582	12	0.988452	P98082	DAB2	HUMAN Disabled homolog 2 OS=Homo sapiens GN=DAB2 PE=1 SV=3
	3.02669	24	0.0505997	2.22343	13	0.343636	P98160	PGBM	HUMAN Basement membrane-specific heparan sulfate proteoglycan core protein OS=Homo sapiens GN=HSPG2 PE=1 SV=4
	-0.210021	4	1.00972	-0.0520399	3	1.00013	P98161	PKD1	HUMAN Polycystin-1 OS=Homo sapiens GN=PKD1 PE=1 SV=3
	-1.21643	2	0.816798				P98170	XIAP	HUMAN E3 ubiquitin-protein ligase XIAP OS=Homo sapiens GN=XIAP PE=1 SV=2
				-3.22584	3	0.0504227	P98179	RBM3	HUMAN Putative RNA-binding protein 3 OS=Homo sapiens GN=RBM3 PE=1 SV=1
	1.89712	9	0.438153	1.78161	9	0.585265	P98194	AT2C1	HUMAN Calcium-transporting ATPase type 2C member 1 OS=Homo sapiens GN=ATP2C1 PE=1 SV=3
	1.00501	8	0.900435	-2.42952	9	0.243418	P99999	CYC	HUMAN Cytochrome c OS=Homo sapiens GN=CYCS PE=1 SV=2
	-0.647697	2	1.00841				Q00059	TFAM	HUMAN Transcription factor A, mitochondrial OS=Homo sapiens GN=TFAM PE=1 SV=1
	-0.420009	5	1.01918	0.695117	8	0.996834	Q00169	PIPNA	HUMAN Phosphatidylinositol transfer protein alpha isoform OS=Homo sapiens GN=PITPNA PE=1 SV=2
	0.241171	18	1.01174	1.17648	16	0.898969	Q00325	MPCP	HUMAN Phosphate carrier protein, mitochondrial OS=Homo sapiens GN=SLC25A3 PE=1 SV=2
	0.919153	57	0.930839	0.0657843	61	0.999472	Q00341	VIGLN	HUMAN Vigilin OS=Homo sapiens GN=HDLBP PE=1 SV=2
	3.00629	2	0.0533728				Q00534	CDK6	HUMAN Cyclin-dependent kinase 6 OS=Homo sapiens GN=CDK6 PE=1 SV=1
	0.358714	2	1.0174	0.0189376	3	1.00063	Q00536	CDK16	HUMAN Cyclin-dependent kinase 16 OS=Homo sapiens GN=CDK16 PE=1 SV=1
	-0.359151	9	1.01733	1.49404	6	0.767234	Q00577	PURA	HUMAN Transcriptional activator protein Pur-alpha OS=Homo sapiens GN=PURA PE=1 SV=2
				-0.486304	2	1.00856	Q00587	BORG5	HUMAN Cdc42 effector protein 1 OS=Homo sapiens GN=CDC42EP1 PE=1 SV=1
	0.559306	93	1.02258	-0.66247	95	1.00709	Q00610	CLH1	HUMAN Clathrin heavy chain 1 OS=Homo sapiens GN=CLTC PE=1 SV=5
	0.420671	6	1.01887	0.302072	8	1.00919	Q00653	NFKB2	HUMAN Nuclear factor NF-kappa-B p100 subunit OS=Homo sapiens GN=NFKB2 PE=1 SV=4
	-0.584278	8	1.02005	-0.0941797	11	1.00091	Q00688	FKBP3	HUMAN Peptidyl-prolyl cis-trans isomerase FKBP3 OS=Homo sapiens GN=FKBP3 PE=1 SV=1
	1.18362	5	0.831732				Q00722	PLCB2	HUMAN 1-phosphatidylinositol 4,5-bisphosphate phosphodiesterase beta-2 OS=Homo sapiens GN=PLCB2 PE=1 SV=2
	1.25244	8	0.801481	1.02287	8	0.955759	Q00765	REEP5	HUMAN Receptor expression-enhancing protein 5 OS=Homo sapiens GN=REEP5 PE=1 SV=3
	-0.115301	5	1.0078	-0.13587	6	1.0001	Q00796	DHSO	HUMAN Sorbitol dehydrogenase OS=Homo sapiens GN=SORD PE=1 SV=4
	-0.407283	22	1.01894	-1.26824	30	0.859712	Q00839	HNRPU	HUMAN Heterogeneous nuclear ribonucleoprotein U OS=Homo sapiens GN=HNRNPU PE=1 SV=6
	1.28428	3	0.786064				Q008S8	ECT2L	HUMAN Epithelial cell-transforming sequence 2 oncogene-like OS=Homo sapiens GN=ECT2L PE=2 SV=2
	3.08773	2	0.0437262				Q00975	CAC1B	HUMAN Voltage-dependent N-type calcium channel subunit alpha-1B OS=Homo sapiens GN=CACNA1B PE=1 SV=1
	-0.121786	3	1.00822	-0.518403	3	1.00154	Q01081	U2AF1	HUMAN Splicing factor U2AF 35 kDa subunit OS=Homo sapiens GN=U2AF1 PE=1 SV=3
	2.11739	131	0.322656	3.50868	105	0.0249813	Q01082	SPTB2	HUMAN Spectrin beta chain, non-erythrocytic 1 OS=Homo sapiens GN=SPTBN1 PE=1 SV=2
	0.185115	2	1.0063				Q01085	TIAR	HUMAN Nucleolysin TIAR OS=Homo sapiens GN=TIAL1 PE=1 SV=1
	-1.20168	6	0.825932	-0.896713	8	0.977038	Q01105	SET	HUMAN Protein SET OS=Homo sapiens GN=SET PE=1 SV=3
	1.38428	2	0.732245	-0.650839	4	1.00142	Q01130	SRSF2	HUMAN Serine/arginine-rich splicing factor 2 OS=Homo sapiens GN=SRSF2 PE=1 SV=4
	0.592307	3	1.01759	-0.0429281	5	0.999501	Q01432	AMPD3	HUMAN AMP deaminase 3 OS=Homo sapiens GN=AMPD3 PE=1 SV=1
	-0.344273	14	1.0191	-0.00094201	14	1.00023	Q01433	AMPD2	HUMAN AMP deaminase 2 OS=Homo sapiens GN=AMPD2 PE=1 SV=2
	-1.09543	2	0.875083				Q01459	DIAC	HUMAN Di-N-acetylchitobiase OS=Homo sapiens GN=CTBS PE=1 SV=1
	1.59338	8	0.618533	1.20666	5	0.888413	Q01469	FABP5	HUMAN Fatty acid-binding protein, epidermal OS=Homo sapiens GN=FABP5 PE=1 SV=3
	2.22208	28	0.275447	0.724829	32	0.995174	Q01518	CAP1	HUMAN Adenylyl cyclase-associated protein 1 OS=Homo sapiens GN=CAP1 PE=1 SV=5
	-0.0702908	2	1.00519				Q01543	FLI1	HUMAN Friend leukemia integration 1 transcription factor OS=Homo sapiens GN=FLI1 PE=1 SV=1
	3.0481	4	0.0480714	0.535439	2	1.00208	Q01650	LAT1	HUMAN Large neutral amino acids transporter small subunit 1 OS=Homo sapiens GN=SLC7A5 PE=1 SV=2
				-0.824221	3	0.990762	Q01780	EXOSX	HUMAN Exosome component 10 OS=Homo sapiens GN=EXOSC10 PE=1 SV=2
	0.102997	34	1.00625	0.11158	35	1.00142	Q01813	K6PP	HUMAN 6-phosphofructokinase type C OS=Homo sapiens GN=PFKP PE=1 SV=2
	-0.214949	6	1.01178	-0.99832	5	0.960511	Q01844	EWS	HUMAN RNA-binding protein EWS OS=Homo sapiens GN=EWSR1 PE=1 SV=1
				0.888061	2	0.977854	Q01850	CDR2	HUMAN Cerebellar degeneration-related protein 2 OS=Homo sapiens GN=CDR2 PE=1 SV=2
	-1.55568	2	0.63786	0.629997	3	1.00221	Q01968	OCRL	HUMAN Inositol polyphosphate 5-phosphatase OCRL-1 OS=Homo sapiens GN=OCRL PE=1 SV=3
	0.820276	6	0.957843	-1.00596	7	0.958858	Q01970	PLCB3	HUMAN 1-phosphatidylinositol 4,5-bisphosphate phosphodiesterase beta-3 OS=Homo sapiens GN=PLCB3 PE=1 SV=2
	2.58413	26	0.137426	2.12415	24	0.40113	Q01995	TAGL	HUMAN Transgelin OS=Homo sapiens GN=TAGLN PE=1 SV=4
	-0.368346	31	1.01986	0.342527	15	1.00844	Q02218	ODO1	HUMAN 2-oxoglutarate dehydrogenase, mitochondrial OS=Homo sapiens GN=OGDH PE=1 SV=3
	1.2942	2	0.778332	0.390398	4	1.00675	Q02224	CENPE	HUMAN Centromere-associated protein E OS=Homo sapiens GN=CENPE PE=1 SV=2
	-1.19025	3	0.830126				Q02241	KIF23	HUMAN Kinesin-like protein KIF23 OS=Homo sapiens GN=KIF23 PE=1 SV=3
	0.886219	2	0.938877				Q02246	CNTN2	HUMAN Contactin-2 OS=Homo sapiens GN=CNTN2 PE=1 SV=1
	-1.58675	7	0.623519	0.97835	4	0.962874	Q02252	MMSA	HUMAN Methylmalonate-semialdehyde dehydrogenase [acylating], mitochondrial OS=Homo sapiens GN=ALDH6A1 PE=1 SV=2
				-1.22946	2	0.874737	Q02388	CO7A1	HUMAN Collagen alpha-1(VII) chain OS=Homo sapiens GN=COL7A1 PE=1 SV=2
	-3.29505	4	0.0265289	-0.938662	5	0.968923	Q02539	H11	HUMAN Histone H1.1 OS=Homo sapiens GN=HIST1H1A PE=1 SV=3
	-0.424357	10	1.01881	-0.13869	12	1.00072	Q02543	RL18A	HUMAN 60S ribosomal protein L18a OS=Homo sapiens GN=RPL18A PE=1 SV=2
	-0.357489	12	1.01692	-0.458276	13	1.00933	Q02750	MP2K1	HUMAN Dual specificity mitogen-activated protein kinase kinase 1 OS=Homo sapiens GN=MAP2K1 PE=1 SV=2
	-0.149945	12	1.00739	-0.670839	14	1.00038	Q02790	FKBP4	HUMAN Peptidyl-prolyl cis-trans isomerase FKBP4 OS=Homo sapiens GN=FKBP4 PE=1 SV=3
	0.781604	33	0.968885	0.634302	30	1.00248	Q02809	PLOD1	HUMAN Procollagen-lysine,2-oxoglutarate 5-dioxygenase 1 OS=Homo sapiens GN=PLOD1 PE=1 SV=2
	0.301313	23	1.02083	1.62403	21	0.689984	Q02818	NUCB1	HUMAN Nucleobindin-1 OS=Homo sapiens GN=NUCB1 PE=1 SV=4
	0.245086	16	1.0128	-0.444569	17	1.01309	Q02878	RL6	HUMAN 60S ribosomal protein L6 OS=Homo sapiens GN=RPL6 PE=1 SV=3
	-0.10883	3	1.00798	-0.632988	7	1.00224	Q02880	TOP2B	HUMAN DNA topoisomerase 2-beta OS=Homo sapiens GN=TOP2B PE=1 SV=3
	1.90764	43	0.43495	3.70847	23	0.014625	Q02952	AKA12	HUMAN A-kinase anchor protein 12 OS=Homo sapiens GN=AKAP12 PE=1 SV=4
	-1.24521	11	0.804841	0.535997	6	1.00226	Q02978	M2OM	HUMAN Mitochondrial 2-oxoglutarate/malate carrier protein OS=Homo sapiens GN=SLC25A11 PE=1 SV=3
	-1.61516	33	0.605182	-1.58067	43	0.723559	Q03001	DYST	HUMAN Dystonin OS=Homo sapiens GN=DST PE=1 SV=4
	-2.23583	9	0.270512	-0.786615	12	0.992482	Q03135	CAV1	HUMAN Caveolin-1 OS=Homo sapiens GN=CAV1 PE=1 SV=4
	-0.631551	2	1.01108	-0.673695	4	1.00232	Q03154	ACY1	HUMAN Aminoacylase-1 OS=Homo sapiens GN=ACY1 PE=1 SV=1
	0.513443	2	1.0248				Q03169	TNAP2	HUMAN Tumor necrosis factor alpha-induced protein 2 OS=Homo sapiens GN=TNFAIP2 PE=1 SV=2
	-0.422276	23	1.01963	0.123718	24	1.0004	Q03252	LMNB2	HUMAN Lamin-B2 OS=Homo sapiens GN=LMNB2 PE=1 SV=3
	-0.0897225	5	1.00558	0.767979	3	0.989059	Q03405	UPAR	HUMAN Urokinase plasminogen activator surface receptor OS=Homo sapiens GN=PLAUR PE=1 SV=1
	0.483788	2	1.02228	1.02373	2	0.955959	Q03468	ERCC6	HUMAN DNA excision repair protein ERCC-6 OS=Homo sapiens GN=ERCC6 PE=1 SV=1
	1.28345	3	0.786362				Q03518	TAP1	HUMAN Antigen peptide transporter 1 OS=Homo sapiens GN=TAP1 PE=1 SV=2
	0.0109032	5	1.0013				Q03519	TAP2	HUMAN Antigen peptide transporter 2 OS=Homo sapiens GN=TAP2 PE=1 SV=1
				-1.13775	3	0.916109	Q03701	CEBPZ	HUMAN CCAAT/enhancer-binding protein zeta OS=Homo sapiens GN=CEBPZ PE=1 SV=3
				-0.116277	6	1.00111	Q04206	TF65	HUMAN Transcription factor p65 OS=Homo sapiens GN=RELA PE=1 SV=2
	-0.196845	3	1.0075				Q04323	UBXN1	HUMAN UBX domain-containing protein 1 OS=Homo sapiens GN=UBXN1 PE=1 SV=2
	-1.12843	25	0.85746	-0.901159	26	0.979689	Q04446	GLGB	HUMAN 1,4-alpha-glucan-branching enzyme OS=Homo sapiens GN=GBE1 PE=1 SV=3
	0.777793	35	0.97063	-0.150561	45	1.00294	Q04637	IF4G1	HUMAN Eukaryotic translation initiation factor 4 gamma 1 OS=Homo sapiens GN=EIF4G1 PE=1 SV=4
	-0.449147	4	1.01948	-0.251085	3	1.0108	Q04721	NOTC2	HUMAN Neurogenic locus notch homolog protein 2 OS=Homo sapiens GN=NOTCH2 PE=1 SV=3
	-0.31527	10	1.01969	-0.634785	9	1.00282	Q04760	LGUL	HUMAN Lactoylglutathione lyase OS=Homo sapiens GN=GLO1 PE=1 SV=4
	-0.0852297	14	1.00498	2.89377	11	0.104158	Q04828	AK1C1	HUMAN Aldo-keto reductase family 1 member C1 OS=Homo sapiens GN=AKR1C1 PE=1 SV=1
	-0.249285	6	1.01308	0.455631	8	1.01152	Q04837	SSBP	HUMAN Single-stranded DNA-binding protein, mitochondrial OS=Homo sapiens GN=SSBP1 PE=1 SV=1
	-0.445531	10	1.01898	0.50827	13	1.00429	Q04917	1433F	HUMAN 14-3-3 protein eta OS=Homo sapiens GN=YWHAH PE=1 SV=4
	-0.0243451	2	1.00127	1.01839	2	0.956519	Q04941	PLP2	HUMAN Proteolipid protein 2 OS=Homo sapiens GN=PLP2 PE=1 SV=1
				0.30845	2	1.01043	Q05048	CSTF1	HUMAN Cleavage stimulation factor subunit 1 OS=Homo sapiens GN=CSTF1 PE=1 SV=1
	0.668491	3	1.00025				Q05086	UBE3A	HUMAN Ubiquitin-protein ligase E3A OS=Homo sapiens GN=UBE3A PE=1 SV=4
	-0.508005	8	1.0253	-0.656508	9	1.00391	Q05193	DYN1	HUMAN Dynamin-1 OS=Homo sapiens GN=DNM1 PE=1 SV=2
	0.683811	6	0.997472	-0.304424	6	1.00879	Q05209	PTN12	HUMAN Tyrosine-protein phosphatase non-receptor type 12 OS=Homo sapiens GN=PTPN12 PE=1 SV=3
	-0.600247	2	1.01757	-0.207116	2	1.00965	Q05397	FAK1	HUMAN Focal adhesion kinase 1 OS=Homo sapiens GN=PTK2 PE=1 SV=2
	0.54363	4	1.02496	-1.17556	3	0.898691	Q05519	SRS11	HUMAN Serine/arginine-rich splicing factor 11 OS=Homo sapiens GN=SRSF11 PE=1 SV=1
	-0.264884	4	1.01151				Q05639	EF1A2	HUMAN Elongation factor 1-alpha 2 OS=Homo sapiens GN=EEF1A2 PE=1 SV=1
	1.90983	4	0.433691	0.324271	6	1.00763	Q05655	KPCD	HUMAN Protein kinase C delta type OS=Homo sapiens GN=PRKCD PE=1 SV=2
	1.45874	45	0.696122	2.11151	48	0.406749	Q05682	CALD1	HUMAN Caldesmon OS=Homo sapiens GN=CALD1 PE=1 SV=3
	0.350446	2	1.0173	-0.149468	2	1.00167	Q06033	ITIH3	HUMAN Inter-alpha-trypsin inhibitor heavy chain H3 OS=Homo sapiens GN=ITIH3 PE=1 SV=2
	-1.04083	11	0.893619	-0.405299	8	1.00782	Q06124	PTN11	HUMAN Tyrosine-protein phosphatase non-receptor type 11 OS=Homo sapiens GN=PTPN11 PE=1 SV=2
	-0.628778	4	1.0119	0.174101	4	1.00413	Q06136	KDSR	HUMAN 3-ketodihydrosphingosine reductase OS=Homo sapiens GN=KDSR PE=1 SV=1
	-0.145478	2	1.00748	0.755909	2	0.988861	Q06187	BTK	HUMAN Tyrosine-protein kinase BTK OS=Homo sapiens GN=BTK PE=1 SV=3
	0.435813	3	1.01972	-0.289595	4	1.00695	Q06203	PUR1	HUMAN Amidophosphoribosyltransferase OS=Homo sapiens GN=PPAT PE=1 SV=1
	1.96597	29	0.401114	0.397912	30	1.00852	Q06210	GFPT1	HUMAN Glutamine--fructose-6-phosphate aminotransferase [isomerizing] 1 OS=Homo sapiens GN=GFPT1 PE=1 SV=3
	-0.769317	17	0.972309	-1.48359	17	0.767849	Q06323	PSME1	HUMAN Proteasome activator complex subunit 1 OS=Homo sapiens GN=PSME1 PE=1 SV=1
				0.139328	2	1.00126	Q06418	TYRO3	HUMAN Tyrosine-protein kinase receptor TYRO3 OS=Homo sapiens GN=TYRO3 PE=1 SV=1
				0.934944	4	0.968943	Q06481	APLP2	HUMAN Amyloid-like protein 2 OS=Homo sapiens GN=APLP2 PE=1 SV=2
	-0.307523	3	1.01954	0.205659	3	1.00923	Q06787	FMR1	HUMAN Fragile X mental retardation protein 1 OS=Homo sapiens GN=FMR1 PE=1 SV=1
	0.0372198	21	1.00412	-0.591802	21	0.998348	Q06830	PRDX1	HUMAN Peroxiredoxin-1 OS=Homo sapiens GN=PRDX1 PE=1 SV=1
	-0.464835	8	1.02174	0.00405133	8	1.00021	Q07020	RL18	HUMAN 60S ribosomal protein L18 OS=Homo sapiens GN=RPL18 PE=1 SV=2
	-0.451763	4	1.02046	-1.19152	2	0.890873	Q07021	C1QBP	HUMAN Complement component 1 Q subcomponent-binding protein, mitochondrial OS=Homo sapiens GN=C1QBP PE=1 SV=1
	2.21251	45	0.279487	1.20341	46	0.888201	Q07065	CKAP4	HUMAN Cytoskeleton-associated protein 4 OS=Homo sapiens GN=CKAP4 PE=1 SV=2
	0.963621	3	0.918691	0.301984	2	1.00862	Q07092	COGA1	HUMAN Collagen alpha-1(XVI) chain OS=Homo sapiens GN=COL16A1 PE=1 SV=2
	-0.647067	15	1.00813	-0.158933	16	1.0048	Q07157	ZO1	HUMAN Tight junction protein ZO-1 OS=Homo sapiens GN=TJP1 PE=1 SV=3
				0.553178	2	0.997189	Q07283	TRHY	HUMAN Trichohyalin OS=Homo sapiens GN=TCHH PE=1 SV=2
	-0.850962	8	0.954446	-0.39951	9	1.00825	Q07666	KHDR1	HUMAN KH domain-containing, RNA-binding, signal transduction-associated protein 1 OS=Homo sapiens GN=KHDRBS1 PE=1 SV=1
	-0.245873	7	1.01308	-0.479305	5	1.00805	Q07812	BAX	HUMAN Apoptosis regulator BAX OS=Homo sapiens GN=BAX PE=1 SV=1
	0.137846	24	1.00759	0.704703	18	0.998649	Q07866	KLC1	HUMAN Kinesin light chain 1 OS=Homo sapiens GN=KLC1 PE=1 SV=2
	-0.282523	92	1.01568	0.995899	89	0.959784	Q07954	LRP1	HUMAN Prolow-density lipoprotein receptor-related protein 1 OS=Homo sapiens GN=LRP1 PE=1 SV=2
	-0.376235	12	1.01964	0.442584	10	1.01147	Q07955	SRSF1	HUMAN Serine/arginine-rich splicing factor 1 OS=Homo sapiens GN=SRSF1 PE=1 SV=2
	-0.352602	21	1.01718	-0.614402	23	1.00051	Q07960	RHG01	HUMAN Rho GTPase-activating protein 1 OS=Homo sapiens GN=ARHGAP1 PE=1 SV=1
	-2.30376	4	0.237234	-0.104799	4	0.999767	Q08170	SRSF4	HUMAN Serine/arginine-rich splicing factor 4 OS=Homo sapiens GN=SRSF4 PE=1 SV=2
	0.1189	3	1.00816				Q08188	TGM3	HUMAN Protein-glutamine gamma-glutamyltransferase E OS=Homo sapiens GN=TGM3 PE=1 SV=4
	-1.26837	10	0.795793	-0.433895	8	1.01349	Q08209	PP2BA	HUMAN Serine/threonine-protein phosphatase 2B catalytic subunit alpha isoform OS=Homo sapiens GN=PPP3CA PE=1 SV=1
	-0.823309	26	0.95718	-0.804226	38	0.991348	Q08211	DHX9	HUMAN ATP-dependent RNA helicase A OS=Homo sapiens GN=DHX9 PE=1 SV=4
	1.01557	4	0.898277	0.893412	6	0.977889	Q08257	QOR	HUMAN Quinone oxidoreductase OS=Homo sapiens GN=CRYZ PE=1 SV=1
	-1.73614	29	0.529442	-0.550294	21	0.998898	Q08378	GOGA3	HUMAN Golgin subfamily A member 3 OS=Homo sapiens GN=GOLGA3 PE=1 SV=2
	-0.155576	10	1.00688	-0.269188	10	1.00693	Q08379	GOGA2	HUMAN Golgin subfamily A member 2 OS=Homo sapiens GN=GOLGA2 PE=1 SV=3
	-1.82612	5	0.47698	1.94729	3	0.486456	Q08380	LG3BP	HUMAN Galectin-3-binding protein OS=Homo sapiens GN=LGALS3BP PE=1 SV=1
	1.86296	4	0.454117	1.19733	6	0.888882	Q08426	ECHP	HUMAN Peroxisomal bifunctional enzyme OS=Homo sapiens GN=EHHADH PE=1 SV=3
	-0.0398891	4	1.00491	0.559584	5	0.99895	Q08431	MFGM	HUMAN Lactadherin OS=Homo sapiens GN=MFGE8 PE=1 SV=2
				-0.0340277	3	0.999892	Q08623	HDHD1	HUMAN Pseudouridine-5'-monophosphatase OS=Homo sapiens GN=HDHD1 PE=1 SV=3
	-0.850727	3	0.954762				Q08629	TICN1	HUMAN Testican-1 OS=Homo sapiens GN=SPOCK1 PE=1 SV=1
	-1.18805	5	0.831182	0.273036	3	1.00736	Q08722	CD47	HUMAN Leukocyte surface antigen CD47 OS=Homo sapiens GN=CD47 PE=1 SV=1
	2.64928	2	0.120764	-1.12707	3	0.918179	Q08752	PPID	HUMAN Peptidyl-prolyl cis-trans isomerase D OS=Homo sapiens GN=PPID PE=1 SV=3
	-1.86502	9	0.45382	-2.70486	11	0.153865	Q08945	SSRP1	HUMAN FACT complex subunit SSRP1 OS=Homo sapiens GN=SSRP1 PE=1 SV=1
	-0.929142	4	0.929225	0.0265982	2	1.00092	Q08AD1	CAMP2	HUMAN Calmodulin-regulated spectrin-associated protein 2 OS=Homo sapiens GN=CAMSAP2 PE=1 SV=3
	-2.08984	5	0.336645	-2.68143	8	0.159762	Q08AF3	SLFN5	HUMAN Schlafen family member 5 OS=Homo sapiens GN=SLFN5 PE=1 SV=1
	-0.882763	8	0.93968	-2.61042	4	0.181519	Q08AM6	VAC14	HUMAN Protein VAC14 homolog OS=Homo sapiens GN=VAC14 PE=1 SV=1
	0.692983	9	0.995443	-0.00661819	7	0.999634	Q08J23	NSUN2	HUMAN tRNA (cytosine(34)-C(5))-methyltransferase OS=Homo sapiens GN=NSUN2 PE=1 SV=2
	-0.750427	3	0.977724				Q09013	DMPK	HUMAN Myotonin-protein kinase OS=Homo sapiens GN=DMPK PE=1 SV=3
	-1.46096	6	0.694102	-1.1319	8	0.918429	Q09028	RBBP4	HUMAN Histone-binding protein RBBP4 OS=Homo sapiens GN=RBBP4 PE=1 SV=3
	-0.173826	2	1.00636	-1.01446	4	0.956489	Q09161	NCBP1	HUMAN Nuclear cap-binding protein subunit 1 OS=Homo sapiens GN=NCBP1 PE=1 SV=1
	1.18555	2	0.83104				Q09328	MGT5A	HUMAN Alpha-1,6-mannosylglycoprotein 6-beta-N-acetylglucosaminyltransferase A OS=Homo sapiens GN=MGAT5 PE=1 SV=1
	0.543333	276	1.02532	-0.54555	339	0.998591	Q09666	AHNK	HUMAN Neuroblast differentiation-associated protein AHNAK OS=Homo sapiens GN=AHNAK PE=1 SV=2
	-1.21884	2	0.816308	-1.5313	5	0.746828	Q0IIM8	TBC8B	HUMAN TBC1 domain family member 8B OS=Homo sapiens GN=TBC1D8B PE=2 SV=2
				-0.431878	3	1.0137	Q0JRZ9	FCHO2	HUMAN FCH domain only protein 2 OS=Homo sapiens GN=FCHO2 PE=1 SV=2
	1.43538	3	0.709384				Q0P6H9	TMM62	HUMAN Transmembrane protein 62 OS=Homo sapiens GN=TMEM62 PE=1 SV=1
	0.972998	2	0.91202				Q0VG06	FP100	HUMAN Fanconi anemia-associated protein of 100 kDa OS=Homo sapiens GN=FAAP100 PE=1 SV=3
	1.29558	15	0.778562	1.73741	15	0.613296	Q0ZGT2	NEXN	HUMAN Nexilin OS=Homo sapiens GN=NEXN PE=1 SV=1
	0.95953	2	0.920527	1.7499	2	0.603688	Q10469	MGAT2	HUMAN Alpha-1,6-mannosyl-glycoprotein 2-beta-N-acetylglucosaminyltransferase OS=Homo sapiens GN=MGAT2 PE=1 SV=1
	0.472038	17	1.02066	1.3467	17	0.835216	Q10471	GALT2	HUMAN Polypeptide N-acetylgalactosaminyltransferase 2 OS=Homo sapiens GN=GALNT2 PE=1 SV=1
	-4.11169	18	0.00187552	1.48273	4	0.767033	Q10472	GALT1	HUMAN Polypeptide N-acetylgalactosaminyltransferase 1 OS=Homo sapiens GN=GALNT1 PE=1 SV=1
	0.283402	38	1.01589	-0.360041	31	1.00509	Q10567	AP1B1	HUMAN AP-1 complex subunit beta-1 OS=Homo sapiens GN=AP1B1 PE=1 SV=2
	0.492175	2	1.02356				Q10570	CPSF1	HUMAN Cleavage and polyadenylation specificity factor subunit 1 OS=Homo sapiens GN=CPSF1 PE=1 SV=2
	-3.45046	7	0.0168257	2.6436	4	0.171417	Q10588	BST1	HUMAN ADP-ribosyl cyclase 2 OS=Homo sapiens GN=BST1 PE=1 SV=2
	0.433894	5	1.01886	-0.0380716	7	1.00012	Q10713	MPPA	HUMAN Mitochondrial-processing peptidase subunit alpha OS=Homo sapiens GN=PMPCA PE=1 SV=2
				1.63014	3	0.688114	Q12756	KIF1A	HUMAN Kinesin-like protein KIF1A OS=Homo sapiens GN=KIF1A PE=1 SV=2
	2.4105	10	0.194957	-0.818835	15	0.988773	Q12765	SCRN1	HUMAN Secernin-1 OS=Homo sapiens GN=SCRN1 PE=1 SV=2
	-0.449916	11	1.01927	-0.331097	11	1.00667	Q12768	STRUM	HUMAN WASH complex subunit strumpellin OS=Homo sapiens GN=KIAA0196 PE=1 SV=1
	-0.364324	4	1.01876	-1.985	3	0.467005	Q12769	NU160	HUMAN Nuclear pore complex protein Nup160 OS=Homo sapiens GN=NUP160 PE=1 SV=3
	0.284331	2	1.0166				Q12772	SRBP2	HUMAN Sterol regulatory element-binding protein 2 OS=Homo sapiens GN=SREBF2 PE=1 SV=2
	0.286379	5	1.01655				Q12788	TBL3	HUMAN Transducin beta-like protein 3 OS=Homo sapiens GN=TBL3 PE=1 SV=2
	0.375737	2	1.01917				Q12789	TF3C1	HUMAN General transcription factor 3C polypeptide 1 OS=Homo sapiens GN=GTF3C1 PE=1 SV=4
	-0.317858	10	1.01968	-0.0299279	14	1.00072	Q12792	TWF1	HUMAN Twinfilin-1 OS=Homo sapiens GN=TWF1 PE=1 SV=3
	0.104269	29	1.00726	-0.102969	35	0.999208	Q12797	ASPH	HUMAN Aspartyl/asparaginyl beta-hydroxylase OS=Homo sapiens GN=ASPH PE=1 SV=3
				-0.673024	2	1.00154	Q12802	AKP13	HUMAN A-kinase anchor protein 13 OS=Homo sapiens GN=AKAP13 PE=1 SV=2
	-0.72094	10	0.985883	4.34585	2	0.0018813	Q12805	FBLN3	HUMAN EGF-containing fibulin-like extracellular matrix protein 1 OS=Homo sapiens GN=EFEMP1 PE=1 SV=2
				0.02353	3	1.00091	Q12830	BPTF	HUMAN Nucleosome-remodeling factor subunit BPTF OS=Homo sapiens GN=BPTF PE=1 SV=3
	-0.451149	9	1.01918	-0.367819	6	1.00318	Q12840	KIF5A	HUMAN Kinesin heavy chain isoform 5A OS=Homo sapiens GN=KIF5A PE=1 SV=2
	0.698895	8	0.99316	2.35462	7	0.281447	Q12841	FSTL1	HUMAN Follistatin-related protein 1 OS=Homo sapiens GN=FSTL1 PE=1 SV=1
	0.127526	6	1.00963	-0.0680773	2	1.00014	Q12846	STX4	HUMAN Syntaxin-4 OS=Homo sapiens GN=STX4 PE=1 SV=2
	0.55723	3	1.02335				Q12849	GRSF1	HUMAN G-rich sequence factor 1 OS=Homo sapiens GN=GRSF1 PE=1 SV=3
	-1.29479	3	0.7788				Q12873	CHD3	HUMAN Chromodomain-helicase-DNA-binding protein 3 OS=Homo sapiens GN=CHD3 PE=1 SV=3
	0.186818	8	1.00749	-0.214313	7	1.01249	Q12874	SF3A3	HUMAN Splicing factor 3A subunit 3 OS=Homo sapiens GN=SF3A3 PE=1 SV=1
	-3.95274	15	0.00328177	-1.20386	8	0.887513	Q12882	DPYD	HUMAN Dihydropyrimidine dehydrogenase [NADP(+)] OS=Homo sapiens GN=DPYD PE=1 SV=2
	1.292	26	0.780511	1.94894	17	0.484594	Q12884	SEPR	HUMAN Seprase OS=Homo sapiens GN=FAP PE=1 SV=5
	-0.274588	12	1.01439	0.19234	11	1.00687	Q12888	TP53B	HUMAN Tumor suppressor p53-binding protein 1 OS=Homo sapiens GN=TP53BP1 PE=1 SV=2
	0.362892	11	1.0185	-0.225843	9	1.01063	Q12904	AIMP1	HUMAN Aminoacyl tRNA synthase complex-interacting multifunctional protein 1 OS=Homo sapiens GN=AIMP1 PE=1 SV=2
	-1.03818	11	0.893279	-1.19818	13	0.889289	Q12905	ILF2	HUMAN Interleukin enhancer-binding factor 2 OS=Homo sapiens GN=ILF2 PE=1 SV=2
	-0.671823	21	0.999834	-0.558075	30	0.999032	Q12906	ILF3	HUMAN Interleukin enhancer-binding factor 3 OS=Homo sapiens GN=ILF3 PE=1 SV=3
	-1.36527	12	0.739482	0.812723	12	0.987842	Q12907	LMAN2	HUMAN Vesicular integral-membrane protein VIP36 OS=Homo sapiens GN=LMAN2 PE=1 SV=1
	-0.113434	3	1.00791	-1.99343	5	0.462298	Q12929	EPS8	HUMAN Epidermal growth factor receptor kinase substrate 8 OS=Homo sapiens GN=EPS8 PE=1 SV=1
	-0.748041	11	0.977364	0.0538138	6	0.999166	Q12931	TRAP1	HUMAN Heat shock protein 75 kDa, mitochondrial OS=Homo sapiens GN=TRAP1 PE=1 SV=3
	0.869274	3	0.945056				Q12955	ANK3	HUMAN Ankyrin-3 OS=Homo sapiens GN=ANK3 PE=1 SV=3
	0.69247	3	0.994988	0.739325	3	0.991568	Q12959	DLG1	HUMAN Disks large homolog 1 OS=Homo sapiens GN=DLG1 PE=1 SV=2
	-1.27011	18	0.795925	0.106222	7	1.00068	Q12965	MYO1E	HUMAN Unconventional myosin-Ie OS=Homo sapiens GN=MYO1E PE=1 SV=2
	-0.595725	7	1.01774				Q12979	ABR	HUMAN Active breakpoint cluster region-related protein OS=Homo sapiens GN=ABR PE=2 SV=2
	0.643985	3	1.00852	0.645678	6	1.00343	Q12981	SEC20	HUMAN Vesicle transport protein SEC20 OS=Homo sapiens GN=BNIP1 PE=1 SV=3
	-0.63711	5	1.00915	-3.2643	3	0.0458624	Q12996	CSTF3	HUMAN Cleavage stimulation factor subunit 3 OS=Homo sapiens GN=CSTF3 PE=1 SV=1
				0.252779	2	1.01103	Q12999	TSN31	HUMAN Tetraspanin-31 OS=Homo sapiens GN=TSPAN31 PE=2 SV=1
	-2.19129	5	0.288494	1.05926	5	0.940087	Q13011	ECH1	HUMAN Delta(3,5)-Delta(2,4)-dienoyl-CoA isomerase, mitochondrial OS=Homo sapiens GN=ECH1 PE=1 SV=2
	-0.0835017	2	1.00424	0.37343	3	1.00494	Q13033	STRN3	HUMAN Striatin-3 OS=Homo sapiens GN=STRN3 PE=1 SV=3
	0.479421	3	1.02119	1.05662	2	0.937998	Q13042	CDC16	HUMAN Cell division cycle protein 16 homolog OS=Homo sapiens GN=CDC16 PE=1 SV=2
	1.68985	21	0.559982	0.0894394	29	1.0002	Q13045	FLII	HUMAN Protein flightless-1 homolog OS=Homo sapiens GN=FLII PE=1 SV=2
	-2.21201	4	0.279055				Q13057	COASY	HUMAN Bifunctional coenzyme A synthase OS=Homo sapiens GN=COASY PE=1 SV=4
	-0.802544	2	0.964625				Q13061	TRDN	HUMAN Triadin OS=Homo sapiens GN=TRDN PE=1 SV=4
	-0.390029	4	1.01856	0.43726	4	1.01356	Q13085	ACACA	HUMAN Acetyl-CoA carboxylase 1 OS=Homo sapiens GN=ACACA PE=1 SV=2
	-0.358117	8	1.01665	-0.0176454	10	1.00018	Q13098	CSN1	HUMAN COP9 signalosome complex subunit 1 OS=Homo sapiens GN=GPS1 PE=1 SV=4
	-0.489129	3	1.0225				Q13107	UBP4	HUMAN Ubiquitin carboxyl-terminal hydrolase 4 OS=Homo sapiens GN=USP4 PE=1 SV=3
	0.738515	2	0.980814				Q13123	RED	HUMAN Protein Red OS=Homo sapiens GN=IK PE=1 SV=3
	-0.199756	9	1.00774	-0.202586	11	1.00914	Q13126	MTAP	HUMAN S-methyl-5'-thioadenosine phosphorylase OS=Homo sapiens GN=MTAP PE=1 SV=2
	0.292902	10	1.01713	0.260188	12	1.01071	Q13131	AAPK1	HUMAN 5'-AMP-activated protein kinase catalytic subunit alpha-1 OS=Homo sapiens GN=PRKAA1 PE=1 SV=4
	0.283206	2	1.01609				Q13136	LIPA1	HUMAN Liprin-alpha-1 OS=Homo sapiens GN=PPFIA1 PE=1 SV=1
	-0.0249648	6	1.00175	-1.91006	3	0.50662	Q13144	EI2BE	HUMAN Translation initiation factor eIF-2B subunit epsilon OS=Homo sapiens GN=EIF2B5 PE=1 SV=3
	-0.881304	10	0.939403	-1.95813	6	0.476527	Q13148	TADBP	HUMAN TAR DNA-binding protein 43 OS=Homo sapiens GN=TARDBP PE=1 SV=1
	0.12223	2	1.00829	-1.6137	3	0.700141	Q13151	ROA0	HUMAN Heterogeneous nuclear ribonucleoprotein A0 OS=Homo sapiens GN=HNRNPA0 PE=1 SV=1
	-0.186033	3	1.00626	-1.49303	5	0.766601	Q13153	PAK1	HUMAN Serine/threonine-protein kinase PAK 1 OS=Homo sapiens GN=PAK1 PE=1 SV=2
	0.373578	5	1.01887	-0.317584	3	1.00912	Q13155	AIMP2	HUMAN Aminoacyl tRNA synthase complex-interacting multifunctional protein 2 OS=Homo sapiens GN=AIMP2 PE=1 SV=2
				0.379397	4	1.00637	Q13158	FADD	HUMAN Protein FADD OS=Homo sapiens GN=FADD PE=1 SV=1
	-0.929965	10	0.928101	1.16182	9	0.909402	Q13162	PRDX4	HUMAN Peroxiredoxin-4 OS=Homo sapiens GN=PRDX4 PE=1 SV=1
	0.00747686	2	1.00061				Q13164	MK07	HUMAN Mitogen-activated protein kinase 7 OS=Homo sapiens GN=MAPK7 PE=1 SV=2
	0.605177	10	1.01717	-0.507953	10	1.00384	Q13177	PAK2	HUMAN Serine/threonine-protein kinase PAK 2 OS=Homo sapiens GN=PAK2 PE=1 SV=3
	-1.51297	5	0.658735	-2.03181	6	0.441401	Q13185	CBX3	HUMAN Chromobox protein homolog 3 OS=Homo sapiens GN=CBX3 PE=1 SV=4
				-0.439365	2	1.01352	Q13188	STK3	HUMAN Serine/threonine-protein kinase 3 OS=Homo sapiens GN=STK3 PE=1 SV=2
	-0.330211	5	1.02121	0.725429	3	0.996473	Q13190	STX5	HUMAN Syntaxin-5 OS=Homo sapiens GN=STX5 PE=1 SV=2
	-0.216625	2	1.0112				Q13191	CBLB	HUMAN E3 ubiquitin-protein ligase CBL-B OS=Homo sapiens GN=CBLB PE=1 SV=2
	0.0276853	29	1.00233	-0.480309	38	1.00849	Q13200	PSMD2	HUMAN 26S proteasome non-ATPase regulatory subunit 2 OS=Homo sapiens GN=PSMD2 PE=1 SV=3
				1.21479	2	0.886458	Q13201	MMRN1	HUMAN Multimerin-1 OS=Homo sapiens GN=MMRN1 PE=1 SV=3
	-0.170138	12	1.00669	1.51503	13	0.751251	Q13217	DNJC3	HUMAN DnaJ homolog subfamily C member 3 OS=Homo sapiens GN=DNAJC3 PE=1 SV=1
				2.63799	3	0.17251	Q13219	PAPP1	HUMAN Pappalysin-1 OS=Homo sapiens GN=PAPPA PE=1 SV=3
	-4.07287	5	0.00216098	-0.622874	2	1.00111	Q13228	SBP1	HUMAN Selenium-binding protein 1 OS=Homo sapiens GN=SELENBP1 PE=1 SV=2
[truncated: 2,355 more rows]
[truncated: 1 more columns]
