# Supplementary material for: Definition of a cell surface signature for human cardiac progenitor cells after comprehensive comparative transcriptomic and proteomic characterization
Source: Sci Rep. 2019 Mar 15;9:4647. doi: 10.1038/s41598-019-39571-x (PMC6420620; doi:10.1038/s41598-019-39571-x)
Supplement: Supplementary file 5 — Table S4 [file 41598_2019_39571_MOESM5_ESM.xlsx]

## Sheet: Hoja1
ID uniprot	Symbol	Entrez Gene Name	Location IPA	Type(s)
C9JG97	AAMP	angio-associated, migratory cell protein	Plasma Membrane	other
B2RUU2	ABCA1	ATP-binding cassette, sub-family A (ABC1), member 1	Plasma Membrane	transporter
Q86UK0	ABCA12	ATP-binding cassette, sub-family A (ABC1), member 12	Plasma Membrane	transporter
Q6P2G5	ABCA2	ATP-binding cassette, sub-family A (ABC1), member 2	Plasma Membrane	transporter
P78363	ABCA4	ATP-binding cassette, sub-family A (ABC1), member 4	Plasma Membrane	transporter
B3KWP2	ABCA6	ATP-binding cassette, sub-family A (ABC1), member 6	Plasma Membrane	transporter
O94911	ABCA8	ATP-binding cassette, sub-family A (ABC1), member 8	Plasma Membrane	transporter
A4D132	ABCB5	ATP-binding cassette, sub-family B (MDR/TAP), member 5	Plasma Membrane	transporter
P33527	ABCC1	ATP-binding cassette, sub-family C (CFTR/MRP), member 1	Plasma Membrane	transporter
Q5T3U5-2	ABCC10	ATP-binding cassette, sub-family C (CFTR/MRP), member 10	Plasma Membrane	transporter
O15438-4	ABCC3	ATP-binding cassette, sub-family C (CFTR/MRP), member 3	Plasma Membrane	transporter
O75555	ABCC4	ATP-binding cassette, sub-family C (CFTR/MRP), member 4	Plasma Membrane	transporter
Q86UX3	ABCC5	ATP-binding cassette, sub-family C (CFTR/MRP), member 5	Plasma Membrane	transporter
B4DPE1	ABCC6	ATP-binding cassette, sub-family C (CFTR/MRP), member 6	Plasma Membrane	transporter
O60706	ABCC9	ATP-binding cassette, sub-family C (CFTR/MRP), member 9	Plasma Membrane	ion channel
P33897	ABCD1	ATP-binding cassette, sub-family D (ALD), member 1	Plasma Membrane	transporter
Q4W5I3	ABCG2	ATP-binding cassette, sub-family G (WHITE), member 2	Plasma Membrane	transporter
Q14CR0	ABCG8	ATP-binding cassette, sub-family G (WHITE), member 8	Plasma Membrane	transporter
Q70V30	ABO	ABO blood group (transferase A, alpha 1-3-N-acetylgalactosaminyltransferase; transferase B, alpha 1-3-galactosyltransferase)	Plasma Membrane	enzyme
P61160	ACTR2	ARP2 actin-related protein 2 homolog (yeast)	Plasma Membrane	other
P61158	ACTR3	ARP3 actin-related protein 3 homolog (yeast)	Plasma Membrane	other
Q04771	ACVR1	activin A receptor, type I	Plasma Membrane	kinase
P36896-5	ACVR1B	activin A receptor, type IB	Plasma Membrane	kinase
P37023	ACVRL1	activin A receptor type II-like 1	Plasma Membrane	kinase
O14672	ADAM10	ADAM metallopeptidase domain 10	Plasma Membrane	peptidase
B4DKD2	ADAM11	ADAM metallopeptidase domain 11	Plasma Membrane	peptidase
A8K6G4	ADAM12	ADAM metallopeptidase domain 12	Plasma Membrane	peptidase
B4DMH8	ADAM15	ADAM metallopeptidase domain 15	Plasma Membrane	peptidase
Q53RS1	ADAM17	ADAM metallopeptidase domain 17	Plasma Membrane	peptidase
B4E1Y6	ADAM33	ADAM metallopeptidase domain 33	Plasma Membrane	peptidase
Q6PEJ6	ADAM7	ADAM metallopeptidase domain 7	Plasma Membrane	peptidase
P78325	ADAM8	ADAM metallopeptidase domain 8	Plasma Membrane	peptidase
Q13443	ADAM9	ADAM metallopeptidase domain 9	Plasma Membrane	peptidase
B3KVN7	ADCY2	adenylate cyclase 2 (brain)	Plasma Membrane	enzyme
B7Z8A6	ADCY5	adenylate cyclase 5	Plasma Membrane	enzyme
B3KSJ0	ADCY7	adenylate cyclase 7	Plasma Membrane	enzyme
A7E2X2	ADCY9	adenylate cyclase 9	Plasma Membrane	enzyme
F8W782	ADIPOR1	adiponectin receptor 1	Plasma Membrane	transmembrane receptor
Q86V24	ADIPOR2	adiponectin receptor 2	Plasma Membrane	other
Q9HBK8	ADORA3	adenosine A3 receptor	Plasma Membrane	G-protein coupled receptor
P35368	ADRA1B	adrenergic, alpha-1B-, receptor	Plasma Membrane	G-protein coupled receptor
P08588	ADRB1	adrenergic, beta-1-, receptor	Plasma Membrane	G-protein coupled receptor
Q16186	ADRM1	adhesion regulating molecule 1	Plasma Membrane	other
O00468	AGRN	agrin	Plasma Membrane	other
B2R7M3	AIMP2	aminoacyl tRNA synthetase complex-interacting multifunctional protein 2	Plasma Membrane	other
B4DTU0	ALCAM	activated leukocyte cell adhesion molecule	Plasma Membrane	other
B6D4Y1	ALK	anaplastic lymphoma receptor tyrosine kinase	Plasma Membrane	kinase
P10696	ALPP/ALPPL2	alkaline phosphatase, placental	Plasma Membrane	phosphatase
Q9UKV5	AMFR	autocrine motility factor receptor, E3 ubiquitin protein ligase	Plasma Membrane	transmembrane receptor
B3KS95	AMIGO2	adhesion molecule with Ig-like domain 2	Plasma Membrane	other
Q8IY63-2	AMOTL1	angiomotin like 1	Plasma Membrane	other
Q01484	ANK2	ankyrin 2, neuronal	Plasma Membrane	other
Q12955	ANK3	ankyrin 3, node of Ranvier (ankyrin G)	Plasma Membrane	other
B3KM88	ANKMY2	ankyrin repeat and MYND domain containing 2	Plasma Membrane	other
Q9NW15	ANO10	anoctamin 10	Plasma Membrane	other
Q9NQ90-3	ANO2	anoctamin 2	Plasma Membrane	ion channel
B4E1V1	ANO6	anoctamin 6	Plasma Membrane	ion channel
P15144	ANPEP	alanyl (membrane) aminopeptidase	Plasma Membrane	peptidase
Q32Q26	ANTXR2	anthrax toxin receptor 2	Plasma Membrane	other
P04083	ANXA1	annexin A1	Plasma Membrane	other
P27216	ANXA13	annexin A13	Plasma Membrane	other
P07355	ANXA2	annexin A2	Plasma Membrane	other
P09525	ANXA4	annexin A4	Plasma Membrane	other
P08758	ANXA5	annexin A5	Plasma Membrane	other
P08133	ANXA6	annexin A6	Plasma Membrane	other
B4DT77	ANXA7	annexin A7	Plasma Membrane	ion channel
Q16853	AOC3	amine oxidase, copper containing 3 (vascular adhesion protein 1)	Plasma Membrane	enzyme
Q8N2R3	APLNR	apelin receptor	Plasma Membrane	G-protein coupled receptor
Q0VD83-2	APOBR	apolipoprotein B receptor	Plasma Membrane	transmembrane receptor
E9PG40	APP	amyloid beta (A4) precursor protein	Plasma Membrane	other
Q5T5M0	AQP7	aquaporin 7	Plasma Membrane	transporter
P62330	ARF6	ADP-ribosylation factor 6	Plasma Membrane	transporter
B4DQT8	ARL8B	ADP-ribosylation factor-like 8B	Plasma Membrane	enzyme
P52961	ART1	ADP-ribosyltransferase 1	Plasma Membrane	enzyme
Q5J1K7	ART3	ADP-ribosyltransferase 3	Plasma Membrane	enzyme
Q9ULH1	ASAP1	ArfGAP with SH3 domain, ankyrin repeat and PH domain 1	Plasma Membrane	other
P07307-3	ASGR2	asialoglycoprotein receptor 2	Plasma Membrane	transmembrane receptor
E5KBL7	ASIC1	acid-sensing (proton-gated) ion channel 1	Plasma Membrane	ion channel
Q9UHC3-4	ASIC3	acid-sensing (proton-gated) ion channel 3	Plasma Membrane	ion channel
Q96FT7	ASIC4	acid-sensing (proton-gated) ion channel family member 4	Plasma Membrane	ion channel
O94823	ATP10B	ATPase, class V, type 10B	Plasma Membrane	transporter
Q6PEW3	ATP10D	ATPase, class V, type 10D	Plasma Membrane	transporter
Q659C3	ATP11A	ATPase, class VI, type 11A	Plasma Membrane	transporter
B4E3T1	ATP11B	ATPase, class VI, type 11B	Plasma Membrane	transporter
Q8NB49-2	ATP11C	ATPase, class VI, type 11C	Plasma Membrane	transporter
B4E0R9	ATP12A	ATPase, H+/K+ transporting, nongastric, alpha polypeptide	Plasma Membrane	transporter
B7Z2T5	ATP1A1	ATPase, Na+/K+ transporting, alpha 1 polypeptide	Plasma Membrane	transporter
B3KW93	ATP1A2	ATPase, Na+/K+ transporting, alpha 2 polypeptide	Plasma Membrane	transporter
E9PC07	ATP1A3	ATPase, Na+/K+ transporting, alpha 3 polypeptide	Plasma Membrane	transporter
Q13733	ATP1A4	ATPase, Na+/K+ transporting, alpha 4 polypeptide	Plasma Membrane	transporter
B7Z9S8	ATP1B1	ATPase, Na+/K+ transporting, beta 1 polypeptide	Plasma Membrane	transporter
P54709	ATP1B3	ATPase, Na+/K+ transporting, beta 3 polypeptide	Plasma Membrane	transporter
B7ZKW0	ATP1B4	ATPase, Na+/K+ transporting, beta 4 polypeptide	Plasma Membrane	transporter
P20020-5	ATP2B1	ATPase, Ca++ transporting, plasma membrane 1	Plasma Membrane	transporter
Q01814-4	ATP2B2	ATPase, Ca++ transporting, plasma membrane 2	Plasma Membrane	transporter
Q16720-6	ATP2B3	ATPase, Ca++ transporting, plasma membrane 3	Plasma Membrane	transporter
P23634-7	ATP2B4	ATPase, Ca++ transporting, plasma membrane 4	Plasma Membrane	transporter
Q04656-5	ATP7A	ATPase, Cu++ transporting, alpha polypeptide	Plasma Membrane	transporter
Q6ZSP3	ATP8A2	ATPase, aminophospholipid transporter, class I, type 8A, member 2	Plasma Membrane	transporter
O43520	ATP8B1	ATPase, aminophospholipid transporter, class I, type 8B, member 1	Plasma Membrane	transporter
P98198	ATP8B2	ATPase, aminophospholipid transporter, class I, type 8B, member 2	Plasma Membrane	transporter
B4DR18	ATP9A	ATPase, class II, type 9A	Plasma Membrane	transporter
P37288	AVPR1A	arginine vasopressin receptor 1A	Plasma Membrane	G-protein coupled receptor
P30530-2	AXL	AXL receptor tyrosine kinase	Plasma Membrane	kinase
P61769	B2M	beta-2-microglobulin	Plasma Membrane	transmembrane receptor
Q9C0J1-2	B3GNT4	UDP-GlcNAc:betaGal beta-1,3-N-acetylglucosaminyltransferase 4	Plasma Membrane	enzyme
A2A3C4	BAI2	brain-specific angiogenesis inhibitor 2	Plasma Membrane	G-protein coupled receptor
A8K0Y1	BAI3	brain-specific angiogenesis inhibitor 3	Plasma Membrane	G-protein coupled receptor
Q9UQB8-6	BAIAP2	BAI1-associated protein 2	Plasma Membrane	kinase
B4DGB5	BCAR1	breast cancer anti-estrogen resistance 1	Plasma Membrane	other
B4E2C4	BCAS1	breast carcinoma amplified sequence 1	Plasma Membrane	other
Q13161	BMPR2	bone morphogenetic protein receptor, type II (serine/threonine kinase)	Plasma Membrane	kinase
B4DY23	BSG	basigin (Ok blood group)	Plasma Membrane	transporter
Q1XII0	BST1	bone marrow stromal cell antigen 1	Plasma Membrane	enzyme
B4E0Z6	BST2	bone marrow stromal cell antigen 2	Plasma Membrane	other
E9PGR4	BTN2A1	butyrophilin, subfamily 2, member A1	Plasma Membrane	other
F8W112	BTNL2	butyrophilin-like 2 (MHC class II associated)	Plasma Membrane	transmembrane receptor
B4DPI6	C14orf133	chromosome 14 open reading frame 133	Plasma Membrane	other
Q8NC03	C17orf28	chromosome 17 open reading frame 28	Plasma Membrane	other
Q9NS00	C1GALT1	core 1 synthase, glycoprotein-N-acetylgalactosamine 3-beta-galactosyltransferase, 1	Plasma Membrane	enzyme
Q9HDC9	C20orf3	chromosome 20 open reading frame 3	Plasma Membrane	enzyme
O95866-4	C6orf25	chromosome 6 open reading frame 25	Plasma Membrane	other
B3KUB4	CA12	carbonic anhydrase XII	Plasma Membrane	enzyme
P57796-2	CABP4	calcium binding protein 4	Plasma Membrane	other
Q9NS88	CACNA1A	calcium channel, voltage-dependent, P/Q type, alpha 1A subunit	Plasma Membrane	ion channel
Q59FJ3	CACNA1B	calcium channel, voltage-dependent, N type, alpha 1B subunit	Plasma Membrane	ion channel
Q13936-17	CACNA1C	calcium channel, voltage-dependent, L type, alpha 1C subunit	Plasma Membrane	ion channel
B0FYA3	CACNA1D	calcium channel, voltage-dependent, L type, alpha 1D subunit	Plasma Membrane	ion channel
Q9NYZ5	CACNA1E	calcium channel, voltage-dependent, R type, alpha 1E subunit	Plasma Membrane	ion channel
Q19R00	CACNA1G	calcium channel, voltage-dependent, T type, alpha 1G subunit	Plasma Membrane	ion channel
B1ALM3	CACNA1S	calcium channel, voltage-dependent, L type, alpha 1S subunit	Plasma Membrane	ion channel
P54289-3	CACNA2D1	calcium channel, voltage-dependent, alpha 2/delta subunit 1	Plasma Membrane	ion channel
F8WAV4	CACNA2D3	calcium channel, voltage-dependent, alpha 2/delta subunit 3	Plasma Membrane	ion channel
P62955	CACNG7	calcium channel, voltage-dependent, gamma subunit 7	Plasma Membrane	ion channel
F5H8J9	CADM1	cell adhesion molecule 1	Plasma Membrane	other
B3KNS2	CADPS2	Ca++-dependent secretion activator 2	Plasma Membrane	other
B2RDY9	CAP1	CAP, adenylate cyclase-associated protein 1 (yeast)	Plasma Membrane	other
Q9BYW9	CAP2	CAP, adenylate cyclase-associated protein, 2 (yeast)	Plasma Membrane	other
Q14444-2	CAPRIN1	cell cycle associated protein 1	Plasma Membrane	other
B7ZKY2	CASK	calcium/calmodulin-dependent serine protein kinase (MAGUK family)	Plasma Membrane	kinase
B3KV08	CATSPER2	cation channel, sperm associated 2	Plasma Membrane	ion channel
Q03135	CAV1	caveolin 1, caveolae protein, 22kDa	Plasma Membrane	other
P51636-2	CAV2	caveolin 2	Plasma Membrane	other
P32238	CCKAR	cholecystokinin A receptor	Plasma Membrane	G-protein coupled receptor
P51679	CCR4	chemokine (C-C motif) receptor 4	Plasma Membrane	G-protein coupled receptor
B2R6V6	CCR7	chemokine (C-C motif) receptor 7	Plasma Membrane	G-protein coupled receptor
Q4VBN4	CCRL1	chemokine (C-C motif) receptor-like 1	Plasma Membrane	G-protein coupled receptor
Q6YHK3-4	CD109	CD109 molecule	Plasma Membrane	other
E9PL82	CD151	CD151 molecule (Raph blood group)	Plasma Membrane	other
Q5T2V6	CD160	CD160 molecule	Plasma Membrane	transmembrane receptor
D3DUU0	CD163	CD163 molecule	Plasma Membrane	transmembrane receptor
Q71UW0	CD19	CD19 molecule	Plasma Membrane	other
Q9UJ71	CD207	CD207 molecule, langerin	Plasma Membrane	other
P20273-2	CD22	CD22 molecule	Plasma Membrane	other
B4DK26	CD276	CD276 molecule	Plasma Membrane	other
B4DG27	CD34	CD34 molecule	Plasma Membrane	other
P01730	CD4	CD4 molecule	Plasma Membrane	transmembrane receptor
Q59F01	CD40	CD40 molecule, TNF receptor superfamily member 5	Plasma Membrane	transmembrane receptor
P16070-14	CD44	CD44 molecule (Indian blood group)	Plasma Membrane	enzyme
P15529-16	CD46	CD46 molecule, complement regulatory protein	Plasma Membrane	other
Q08722-2	CD47	CD47 molecule	Plasma Membrane	other
Q8TD12	CD55	CD55 molecule, decay accelerating factor for complement (Cromer blood group)	Plasma Membrane	other
E9PNW4	CD59	CD59 molecule, complement regulatory protein	Plasma Membrane	other
F8VV56	CD63	CD63 molecule	Plasma Membrane	other
P34810-2	CD68	CD68 molecule	Plasma Membrane	other
E9PJK1	CD81	CD81 molecule	Plasma Membrane	other
P42081-2	CD86	CD86 molecule	Plasma Membrane	transmembrane receptor
B4DPP0	CD9	CD9 molecule	Plasma Membrane	other
Q8WUE2	CD96	CD96 molecule	Plasma Membrane	other
B4E336	CD97	CD97 molecule	Plasma Membrane	G-protein coupled receptor
A6NIW1	CD99	CD99 molecule	Plasma Membrane	other
Q8TCZ2-3	CD99L2	CD99 molecule-like 2	Plasma Membrane	other
B3KUZ5	CDC42EP2	CDC42 effector protein (Rho GTPase binding) 2	Plasma Membrane	other
Q9H5V8	CDCP1	CUB domain containing protein 1	Plasma Membrane	other
D6RJG0	CDH10	cadherin 10, type 2 (T2-cadherin)	Plasma Membrane	other
B7Z2U6	CDH12	cadherin 12, type 2 (N-cadherin 2)	Plasma Membrane	other
C9JRI6	CDH13	cadherin 13, H-cadherin (heart)	Plasma Membrane	other
P55291	CDH15	cadherin 15, type 1, M-cadherin (myotubule)	Plasma Membrane	other
Q9H159	CDH19	cadherin 19, type 2	Plasma Membrane	other
A8MWK3	CDH2	cadherin 2, type 1, N-cadherin (neuronal)	Plasma Membrane	other
Q49AS4	CDH22	cadherin 22, type 2	Plasma Membrane	other
Q6P152	CDH23	cadherin-related 23	Plasma Membrane	transporter
Q4VBZ5	CDH24	cadherin 24, type 2	Plasma Membrane	other
Q8ND09	CDH4	cadherin 4, type 1, R-cadherin (retinal)	Plasma Membrane	other
F5H5X9	CDH7	cadherin 7, type 2	Plasma Membrane	other
A1L3U4	CDHR2	cadherin-related family member 2	Plasma Membrane	other
E7ET43	CEACAM1	carcinoembryonic antigen-related cell adhesion molecule 1 (biliary glycoprotein)	Plasma Membrane	transmembrane receptor
B4DLI3	CEACAM8	carcinoembryonic antigen-related cell adhesion molecule 8	Plasma Membrane	other
B0QY45	CELSR1	cadherin, EGF LAG seven-pass G-type receptor 1 (flamingo homolog, Drosophila)	Plasma Membrane	G-protein coupled receptor
Q9HCU4	CELSR2	cadherin, EGF LAG seven-pass G-type receptor 2 (flamingo homolog, Drosophila)	Plasma Membrane	G-protein coupled receptor
Q9NYQ7	CELSR3	cadherin, EGF LAG seven-pass G-type receptor 3 (flamingo homolog, Drosophila)	Plasma Membrane	G-protein coupled receptor
Q5XG75	CERS1	ceramide synthase 1	Plasma Membrane	enzyme
D6RDW7	CHIC2	cysteine-rich hydrophobic domain 2	Plasma Membrane	other
O00533	CHL1	cell adhesion molecule with homology to L1CAM (close homolog of L1)	Plasma Membrane	other
B2RA72	CHMP1B	charged multivesicular body protein 1B	Plasma Membrane	enzyme
Q9H9P2-2	CHODL	chondrolectin	Plasma Membrane	other
Q8IVW0	CHRM5	cholinergic receptor, muscarinic 5	Plasma Membrane	G-protein coupled receptor
Q9UGM1	CHRNA9	cholinergic receptor, nicotinic, alpha 9 (neuronal)	Plasma Membrane	transmembrane receptor
P11230	CHRNB1	cholinergic receptor, nicotinic, beta 1 (muscle)	Plasma Membrane	transmembrane receptor
Q14DU4	CHRNG	cholinergic receptor, nicotinic, gamma (muscle)	Plasma Membrane	transmembrane receptor
B3KXK0	CLCN3	chloride channel, voltage-sensitive 3	Plasma Membrane	ion channel
A8K4H5	CLCN5	chloride channel, voltage-sensitive 5	Plasma Membrane	ion channel
B4DGT7	CLCN6	chloride channel, voltage-sensitive 6	Plasma Membrane	ion channel
A8K7X1	CLCN7	chloride channel, voltage-sensitive 7	Plasma Membrane	ion channel
B4DFG7	CLDN11	claudin 11	Plasma Membrane	other
C9JHQ4	CLDN15	claudin 15	Plasma Membrane	other
F8WEY4	CLDN18	claudin 18	Plasma Membrane	other
P56880	CLDN20	claudin 20	Plasma Membrane	other
F5H496	CLDN7	claudin 7	Plasma Membrane	other
Q5QGZ9-3	CLEC12A	C-type lectin domain family 12, member A	Plasma Membrane	other
B7Z704	CLEC4F	C-type lectin domain family 4, member F	Plasma Membrane	other
Q9H2X3-10	CLEC4M	C-type lectin domain family 4, member M	Plasma Membrane	other
Q9BXN2-3	CLEC7A	C-type lectin domain family 7, member A	Plasma Membrane	transmembrane receptor
Q9Y696	CLIC4	chloride intracellular channel 4	Plasma Membrane	ion channel
B4E3S3	CLMP	CXADR-like membrane protein	Plasma Membrane	other
E9PMI6	CLNS1A	chloride channel, nucleotide-sensitive, 1A	Plasma Membrane	ion channel
B4E2X9	CLPTM1	cleft lip and palate associated transmembrane protein 1	Plasma Membrane	other
B4E3Q1	CLSTN1	calsyntenin 1	Plasma Membrane	other
F5H5C6	CLSTN3	calsyntenin 3	Plasma Membrane	other
P09496-2	CLTA	clathrin, light chain A	Plasma Membrane	other
P09497-2	CLTB	clathrin, light chain B	Plasma Membrane	other
Q00610	CLTC	clathrin, heavy chain (Hc)	Plasma Membrane	other
P53675-2	CLTCL1	clathrin, heavy chain-like 1	Plasma Membrane	other
Q8N3K9	CMYA5	cardiomyopathy associated 5	Plasma Membrane	other
Q4VAP7	CNGA3	cyclic nucleotide gated channel alpha 3	Plasma Membrane	ion channel
O95406	CNIH	cornichon homolog (Drosophila)	Plasma Membrane	other
Q8TBE1	CNIH3	cornichon homolog 3 (Drosophila)	Plasma Membrane	transporter
A6NLH6	CNIH4	cornichon homolog 4 (Drosophila)	Plasma Membrane	other
F2YHU6	CNNM1	cyclin M1	Plasma Membrane	other
B7Z1U0	CNNM4	cyclin M4	Plasma Membrane	other
Q9Y2B0	CNPY2	canopy 2 homolog (zebrafish)	Plasma Membrane	other
B3KXJ2	CNTFR	ciliary neurotrophic factor receptor	Plasma Membrane	transmembrane receptor
Q68DA2	CNTN2	contactin 2 (axonal)	Plasma Membrane	other
Q49AF3	CNTN5	contactin 5	Plasma Membrane	other
P78357	CNTNAP1	contactin associated protein 1	Plasma Membrane	other
Q9BZ76	CNTNAP3	contactin associated protein-like 3	Plasma Membrane	other
E9PFZ6	CNTNAP4	contactin associated protein-like 4	Plasma Membrane	other
E7EWL8	COL13A1	collagen, type XIII, alpha 1	Plasma Membrane	other
Q9UMD9-2	COL17A1	collagen, type XVII, alpha 1	Plasma Membrane	other
Q86Y22	COL23A1	collagen, type XXIII, alpha 1	Plasma Membrane	other
Q5KU26-2	COLEC12	collectin sub-family member 12	Plasma Membrane	transmembrane receptor
A8K337	COMTD1	catechol-O-methyltransferase domain containing 1	Plasma Membrane	enzyme
B7Z4R1	CORIN	corin, serine peptidase	Plasma Membrane	peptidase
A8MUZ4	CRCP	CGRP receptor component	Plasma Membrane	transmembrane receptor
Q13324-3	CRHR2	corticotropin releasing hormone receptor 2	Plasma Membrane	G-protein coupled receptor
P52943	CRIP2	cysteine-rich protein 2	Plasma Membrane	other
E7EPS9	CRLF2	cytokine receptor-like factor 2	Plasma Membrane	transmembrane receptor
B1AKD8	CROCC	ciliary rootlet coiled-coil, rootletin	Plasma Membrane	other
B4DE52	CRTAM	cytotoxic and regulatory T cell molecule	Plasma Membrane	other
Q59HE0	CSF1R	colony stimulating factor 1 receptor	Plasma Membrane	kinase
E1B6W6	CSF3R	colony stimulating factor 3 receptor (granulocyte)	Plasma Membrane	transmembrane receptor
Q59FF8	CSMD1	CUB and Sushi multiple domains 1	Plasma Membrane	other
Q6UVK1	CSPG4	chondroitin sulfate proteoglycan 4	Plasma Membrane	other
P35221	CTNNA1	catenin (cadherin-associated protein), alpha 1, 102kDa	Plasma Membrane	other
P26232-5	CTNNA2	catenin (cadherin-associated protein), alpha 2	Plasma Membrane	other
A8K141	CTNNA3	catenin (cadherin-associated protein), alpha 3	Plasma Membrane	other
E7EPC8	CTNND2	catenin (cadherin-associated protein), delta 2 (neural plakophilin-related arm-repeat protein)	Plasma Membrane	other
Q14247	CTTN	cortactin	Plasma Membrane	other
Q59ED1	CUBN	cubilin (intrinsic factor-cobalamin receptor)	Plasma Membrane	transmembrane receptor
B2RAW0	DAB2	disabled homolog 2, mitogen-responsive phosphoprotein (Drosophila)	Plasma Membrane	other
B3KW96	DAB2IP	DAB2 interacting protein	Plasma Membrane	other
Q14118	DAG1	dystroglycan 1 (dystrophin-associated glycoprotein 1)	Plasma Membrane	transmembrane receptor
Q9Y4D2	DAGLA	diacylglycerol lipase, alpha	Plasma Membrane	enzyme
B3KR38	DAGLB	diacylglycerol lipase, beta	Plasma Membrane	enzyme
Q5JY94	DARC	Duffy blood group, chemokine receptor	Plasma Membrane	G-protein coupled receptor
B7Z7Y3	DCBLD2	discoidin, CUB and LCCL domain containing 2	Plasma Membrane	other
B4DYX2	DCC	deleted in colorectal carcinoma	Plasma Membrane	transmembrane receptor
Q96JQ0	DCHS1	dachsous 1 (Drosophila)	Plasma Membrane	other
D3DP12	DCHS2	dachsous 2 (Drosophila)	Plasma Membrane	other
B7Z5K4	DCLK1	doublecortin-like kinase 1	Plasma Membrane	kinase
Q5TDH0-2	DDI2	DNA-damage inducible 1 homolog 2 (S. cerevisiae)	Plasma Membrane	transporter
B9EGD7	DDN	dendrin	Plasma Membrane	other
Q16832	DDR2	discoidin domain receptor tyrosine kinase 2	Plasma Membrane	kinase
O15121	DEGS1	delta(4)-desaturase, sphingolipid 1	Plasma Membrane	enzyme
Q9HCG4	DENND1A	DENN/MADD domain containing 1A	Plasma Membrane	other
Q96HU8	DIRAS2	DIRAS family, GTP-binding RAS-like 2	Plasma Membrane	enzyme
Q12959-5	DLG1	discs, large homolog 1 (Drosophila)	Plasma Membrane	kinase
Q15700-3	DLG2	discs, large homolog 2 (Drosophila)	Plasma Membrane	kinase
Q92796	DLG3	discs, large homolog 3 (Drosophila)	Plasma Membrane	kinase
B7Z4H2	DLG4	discs, large homolog 4 (Drosophila)	Plasma Membrane	kinase
Q8TDM6-4	DLG5	discs, large homolog 5 (Drosophila)	Plasma Membrane	other
Q9Y2H0-3	DLGAP4	discs, large (Drosophila) homolog-associated protein 4	Plasma Membrane	other
O00548	DLL1	delta-like 1 (Drosophila)	Plasma Membrane	enzyme
F5GZT3	DMD	dystrophin	Plasma Membrane	other
Q9H3Z4	DNAJC5	DnaJ (Hsp40) homolog, subfamily C, member 5	Plasma Membrane	other
F5GWC7	DNER	delta/notch-like EGF repeat containing	Plasma Membrane	transmembrane receptor
P50570-2	DNM2	dynamin 2	Plasma Membrane	enzyme
A4D0S8	DOCK4	dedicator of cytokinesis 4	Plasma Membrane	other
Q96N67-4	DOCK7	dedicator of cytokinesis 7	Plasma Membrane	other
B4DJN1	DOK1	docking protein 1, 62kDa (downstream of tyrosine kinase 1)	Plasma Membrane	other
P27487	DPP4	dipeptidyl-peptidase 4	Plasma Membrane	peptidase
Q75MF0	DPP6	dipeptidyl-peptidase 6	Plasma Membrane	peptidase
Q6LDH7	DRD2	dopamine receptor D2	Plasma Membrane	G-protein coupled receptor
Q68DY8	DSC2	desmocollin 2	Plasma Membrane	other
Q8WY19	DSCAM	Down syndrome cell adhesion molecule	Plasma Membrane	other
Q02413	DSG1	desmoglein 1	Plasma Membrane	other
P32926	DSG3	desmoglein 3	Plasma Membrane	other
P15924	DSP	desmoplakin	Plasma Membrane	other
Q03001	DST	dystonin	Plasma Membrane	other
B7Z733	DTNB	dystrobrevin, beta	Plasma Membrane	other
D6RAR7	DTNBP1	dystrobrevin binding protein 1	Plasma Membrane	other
E7ETW8	DYSF	dysferlin, limb girdle muscular dystrophy 2B (autosomal recessive)	Plasma Membrane	other
B4DKB2	ECE1	endothelin converting enzyme 1	Plasma Membrane	peptidase
E7EUS4	EDA2R	ectodysplasin A2 receptor	Plasma Membrane	transmembrane receptor
P24530-2	EDNRB	endothelin receptor type B	Plasma Membrane	G-protein coupled receptor
P52803	EFNA5	ephrin-A5	Plasma Membrane	kinase
P52799	EFNB2	ephrin-B2	Plasma Membrane	other
Q59FL8	EGFR	epidermal growth factor receptor	Plasma Membrane	kinase
A8K9B9	EHD4	EH-domain containing 4	Plasma Membrane	enzyme
Q6PCB8	EMB	embigin	Plasma Membrane	other
P54852	EMP3	epithelial membrane protein 3	Plasma Membrane	other
Q86SQ3	EMR4P	egf-like module containing, mucin-like, hormone receptor-like 4 pseudogene	Plasma Membrane	G-protein coupled receptor
D0PQI2	ENAH	enabled homolog (Drosophila)	Plasma Membrane	other
P17813-2	ENG	endoglin	Plasma Membrane	transmembrane receptor
Q8TC92	ENOX1	ecto-NOX disulfide-thiol exchanger 1	Plasma Membrane	other
P22413	ENPP1	ectonucleotide pyrophosphatase/phosphodiesterase 1	Plasma Membrane	enzyme
Q9NQM9	ENPP3	ectonucleotide pyrophosphatase/phosphodiesterase 3	Plasma Membrane	enzyme
E9PEX0	EPB41	erythrocyte membrane protein band 4.1 (elliptocytosis 1, RH-linked)	Plasma Membrane	other
Q7Z3C9	EPB41L1	erythrocyte membrane protein band 4.1-like 1	Plasma Membrane	other
O43491	EPB41L2	erythrocyte membrane protein band 4.1-like 2	Plasma Membrane	other
Q9Y2J2-2	EPB41L3	erythrocyte membrane protein band 4.1-like 3	Plasma Membrane	other
Q9HCM4-2	EPB41L5	erythrocyte membrane protein band 4.1 like 5	Plasma Membrane	other
B7Z4Q8	EPB42	erythrocyte membrane protein band 4.2	Plasma Membrane	transporter
E5RIE7	EPB49	erythrocyte membrane protein band 4.9 (dematin)	Plasma Membrane	other
P16422	EPCAM	epithelial cell adhesion molecule	Plasma Membrane	other
P29317	EPHA2	EPH receptor A2	Plasma Membrane	kinase
F8W9W0	EPHA5	EPH receptor A5	Plasma Membrane	kinase
P29322	EPHA8	EPH receptor A8	Plasma Membrane	kinase
C9JCC7	EPHB1	EPH receptor B1	Plasma Membrane	kinase
B4DQP7	EPHB2	EPH receptor B2	Plasma Membrane	kinase
D3DNT9	EPHB3	EPH receptor B3	Plasma Membrane	kinase
Q96L35	EPHB4	EPH receptor B4	Plasma Membrane	kinase
O15197-2	EPHB6	EPH receptor B6	Plasma Membrane	kinase
Q9Y6I3-3	EPN1	epsin 1	Plasma Membrane	other
Q8TEP0	EPOR	erythropoietin receptor	Plasma Membrane	transmembrane receptor
P42566	EPS15	epidermal growth factor receptor pathway substrate 15	Plasma Membrane	other
Q9UBC2	EPS15L1	epidermal growth factor receptor pathway substrate 15-like 1	Plasma Membrane	other
A8K6W2	EPS8	epidermal growth factor receptor pathway substrate 8	Plasma Membrane	peptidase
P04626-4	ERBB2	v-erb-b2 erythroblastic leukemia viral oncogene homolog 2, neuro/glioblastoma derived oncogene homolog (avian)	Plasma Membrane	kinase
B3KWG5	ERBB3	v-erb-b2 erythroblastic leukemia viral oncogene homolog 3 (avian)	Plasma Membrane	kinase
Q15303-4	ERBB4	v-erb-a erythroblastic leukemia viral oncogene homolog 4 (avian)	Plasma Membrane	kinase
O43414-3	ERI3	ERI1 exoribonuclease family member 3	Plasma Membrane	other
B2RDK6	ERLIN1	ER lipid raft associated 1	Plasma Membrane	other
O94905	ERLIN2	ER lipid raft associated 2	Plasma Membrane	other
F8WDW9	ESAM	endothelial cell adhesion molecule	Plasma Membrane	other
A8K2R8	EVPL	envoplakin	Plasma Membrane	other
O60645-2	EXOC3	exocyst complex component 3	Plasma Membrane	transporter
F2Z3K0	EXOC6	exocyst complex component 6	Plasma Membrane	transporter
Q9UPT5-2	EXOC7	exocyst complex component 7	Plasma Membrane	transporter
Q8IYI6	EXOC8	exocyst complex component 8	Plasma Membrane	other
P15311	EZR	ezrin	Plasma Membrane	other
B4DLS3	F2R	coagulation factor II (thrombin) receptor	Plasma Membrane	G-protein coupled receptor
B4DQ13	F2RL2	coagulation factor II (thrombin) receptor-like 2	Plasma Membrane	G-protein coupled receptor
Q86SE7	F3	coagulation factor III (thromboplastin, tissue factor)	Plasma Membrane	transmembrane receptor
P12259	F5	coagulation factor V (proaccelerin, labile factor)	Plasma Membrane	enzyme
B7Z5F3	FADS1	fatty acid desaturase 1	Plasma Membrane	enzyme
O95864	FADS2	fatty acid desaturase 2	Plasma Membrane	enzyme
B7Z345	FADS3	fatty acid desaturase 3	Plasma Membrane	enzyme
F8VZI9	FAIM2	Fas apoptotic inhibitory molecule 2	Plasma Membrane	other
B7Z6Z0	FAIM3	Fas apoptotic inhibitory molecule 3	Plasma Membrane	other
Q5JTC6-2	FAM123B	family with sequence similarity 123B	Plasma Membrane	other
A6ZKI3	FAM127A	family with sequence similarity 127, member A	Plasma Membrane	other
P25445-6	FAS	Fas (TNF receptor superfamily, member 6)	Plasma Membrane	transmembrane receptor
Q14517	FAT1	FAT tumor suppressor homolog 1 (Drosophila)	Plasma Membrane	other
Q9NYQ8	FAT2	FAT tumor suppressor homolog 2 (Drosophila)	Plasma Membrane	other
Q8WUP2	FBLIM1	filamin binding LIM protein 1	Plasma Membrane	other
P55899	FCGRT	Fc fragment of IgG, receptor, transporter, alpha	Plasma Membrane	transmembrane receptor
Q49AC8	FERMT1	fermitin family member 1	Plasma Membrane	other
Q13643	FHL3	four and a half LIM domains 3	Plasma Membrane	other
Q5T1M5	FKBP15	FK506 binding protein 15, 133kDa	Plasma Membrane	enzyme
O75955	FLOT1	flotillin 1	Plasma Membrane	other
Q14254	FLOT2	flotillin 2	Plasma Membrane	other
B2BF47	FLT1	fms-related tyrosine kinase 1 (vascular endothelial growth factor/vascular permeability factor receptor)	Plasma Membrane	kinase
Q68DA7-5	FMN1	formin 1	Plasma Membrane	other
Q4ZHG4-2	FNDC1	fibronectin type III domain containing 1	Plasma Membrane	other
A4UU13	FOLH1	folate hydrolase (prostate-specific membrane antigen) 1	Plasma Membrane	peptidase
E7EU04	FOLR2	folate receptor 2 (fetal)	Plasma Membrane	transporter
B2RC44	FPR1	formyl peptide receptor 1	Plasma Membrane	G-protein coupled receptor
P25090	FPR2	formyl peptide receptor 2	Plasma Membrane	G-protein coupled receptor
P25089	FPR3	formyl peptide receptor 3	Plasma Membrane	G-protein coupled receptor
F8WAN4	FRMD4A	FERM domain containing 4A	Plasma Membrane	other
Q6ZUT3-2	FRMD7	FERM domain containing 7	Plasma Membrane	other
Q6ZNA5	FRRS1	ferric-chelate reductase 1	Plasma Membrane	transmembrane receptor
P06241-3	FYN	FYN oncogene related to SRC, FGR, YES	Plasma Membrane	kinase
B2RC95	FZD1	frizzled family receptor 1	Plasma Membrane	G-protein coupled receptor
Q6NSL8	FZD10	frizzled family receptor 10	Plasma Membrane	G-protein coupled receptor
A8K615	FZD3	frizzled family receptor 3	Plasma Membrane	G-protein coupled receptor
B4DL33	FZD6	frizzled family receptor 6	Plasma Membrane	G-protein coupled receptor
O75084	FZD7	frizzled family receptor 7	Plasma Membrane	G-protein coupled receptor
P47869	GABRA2	gamma-aminobutyric acid (GABA) A receptor, alpha 2	Plasma Membrane	ion channel
B3KR10	GABRA6	gamma-aminobutyric acid (GABA) A receptor, alpha 6	Plasma Membrane	ion channel
B4DEL7	GABRB1	gamma-aminobutyric acid (GABA) A receptor, beta 1	Plasma Membrane	ion channel
A8K191	GABRG1	gamma-aminobutyric acid (GABA) A receptor, gamma 1	Plasma Membrane	ion channel
P17677	GAP43	growth associated protein 43	Plasma Membrane	other
O75323	GBAS	glioblastoma amplified sequence	Plasma Membrane	other
B2R7B1	GDE1	glycerophosphodiester phosphodiesterase 1	Plasma Membrane	enzyme
B7Z856	GFRA1	GDNF family receptor alpha 1	Plasma Membrane	transmembrane receptor
B4DPG6	GGT6	gamma-glutamyltransferase 6	Plasma Membrane	peptidase
B4DI81	GJA1	gap junction protein, alpha 1, 43kDa	Plasma Membrane	transporter
Q969M2	GJA10	gap junction protein, alpha 10, 62kDa	Plasma Membrane	transporter
Q9UBA9	GJA4	gap junction protein, alpha 4, 37kDa	Plasma Membrane	transporter
B7ZLG3	GJD2	gap junction protein, delta 2, 36kDa	Plasma Membrane	transporter
B7Z4F5	GLRA2	glycine receptor, alpha 2	Plasma Membrane	ion channel
F5GWE1	GLRB	glycine receptor, beta	Plasma Membrane	ion channel
Q59FM5	GNA11	guanine nucleotide binding protein (G protein), alpha 11 (Gq class)	Plasma Membrane	enzyme
Q03113	GNA12	guanine nucleotide binding protein (G protein) alpha 12	Plasma Membrane	enzyme
B4DWV9	GNA13	guanine nucleotide binding protein (G protein), alpha 13	Plasma Membrane	enzyme
O95837	GNA14	guanine nucleotide binding protein (G protein), alpha 14	Plasma Membrane	enzyme
P63096	GNAI1	guanine nucleotide binding protein (G protein), alpha inhibiting activity polypeptide 1	Plasma Membrane	enzyme
B3KX51	GNAI2	guanine nucleotide binding protein (G protein), alpha inhibiting activity polypeptide 2	Plasma Membrane	enzyme
P50148	GNAQ	guanine nucleotide binding protein (G protein), q polypeptide	Plasma Membrane	enzyme
P63092-3	GNAS	GNAS complex locus	Plasma Membrane	enzyme
A8MTJ3	GNAT3	guanine nucleotide binding protein, alpha transducing 3	Plasma Membrane	enzyme
Q8IY73	GNAZ	guanine nucleotide binding protein (G protein), alpha z polypeptide	Plasma Membrane	enzyme
B2R6K4	GNB1	guanine nucleotide binding protein (G protein), beta polypeptide 1	Plasma Membrane	enzyme
P62879	GNB2	guanine nucleotide binding protein (G protein), beta polypeptide 2	Plasma Membrane	enzyme
F5H0S8	GNB3	guanine nucleotide binding protein (G protein), beta polypeptide 3	Plasma Membrane	enzyme
Q9HAV0	GNB4	guanine nucleotide binding protein (G protein), beta polypeptide 4	Plasma Membrane	enzyme
Q9UBI6	GNG12	guanine nucleotide binding protein (G protein), gamma 12	Plasma Membrane	enzyme
P59768	GNG2	guanine nucleotide binding protein (G protein), gamma 2	Plasma Membrane	enzyme
P63218	GNG5	guanine nucleotide binding protein (G protein), gamma 5	Plasma Membrane	other
Q6LCP6	GNGT1	guanine nucleotide binding protein (G protein), gamma transducing activity polypeptide 1	Plasma Membrane	enzyme
Q99795	GPA33	glycoprotein A33 (transmembrane)	Plasma Membrane	other
P78333	GPC5	glypican 5	Plasma Membrane	other
B4E2M1	GPC6	glypican 6	Plasma Membrane	transmembrane receptor
B7Z4J7	GPHN	gephyrin	Plasma Membrane	enzyme
B4DLL8	GPNMB	glycoprotein (transmembrane) nmb	Plasma Membrane	enzyme
Q5VW38-3	GPR107	G protein-coupled receptor 107	Plasma Membrane	G-protein coupled receptor
A8K7F3	GPR108	G protein-coupled receptor 108	Plasma Membrane	G-protein coupled receptor
Q8TDT4	GPR110	G protein-coupled receptor 110	Plasma Membrane	G-protein coupled receptor
F8WE87	GPR113	G protein-coupled receptor 113	Plasma Membrane	G-protein coupled receptor
F8WAD1	GPR114	G protein-coupled receptor 114	Plasma Membrane	G-protein coupled receptor
Q8IZF3	GPR115	G protein-coupled receptor 115	Plasma Membrane	G-protein coupled receptor
Q8IZF2-3	GPR116	G protein-coupled receptor 116	Plasma Membrane	G-protein coupled receptor
F8WEI2	GPR123	G protein-coupled receptor 123	Plasma Membrane	G-protein coupled receptor
Q96PE1-3	GPR124	G protein-coupled receptor 124	Plasma Membrane	G-protein coupled receptor
B3KTN7	GPR125	G protein-coupled receptor 125	Plasma Membrane	G-protein coupled receptor
Q86SQ4-2	GPR126	G protein-coupled receptor 126	Plasma Membrane	G-protein coupled receptor
Q7Z601	GPR142	G protein-coupled receptor 142	Plasma Membrane	G-protein coupled receptor
C9J9N1	GPR143	G protein-coupled receptor 143	Plasma Membrane	G-protein coupled receptor
Q6NV75	GPR153	G protein-coupled receptor 153	Plasma Membrane	G-protein coupled receptor
Q7Z3F1	GPR155	G protein-coupled receptor 155	Plasma Membrane	G-protein coupled receptor
B4E281	GPR157	G protein-coupled receptor 157	Plasma Membrane	G-protein coupled receptor
B4DZ23	GPR176	G protein-coupled receptor 176	Plasma Membrane	G-protein coupled receptor
B9EK41	GPR19	G protein-coupled receptor 19	Plasma Membrane	G-protein coupled receptor
B2RA17	GPR35	G protein-coupled receptor 35	Plasma Membrane	G-protein coupled receptor
Q9BZJ8	GPR61	G protein-coupled receptor 61	Plasma Membrane	G-protein coupled receptor
Q8NF77	GPR64	G protein-coupled receptor 64	Plasma Membrane	G-protein coupled receptor
B2R9I6	GPR65	G protein-coupled receptor 65	Plasma Membrane	G-protein coupled receptor
C9JDK8	GPR85	G protein-coupled receptor 85	Plasma Membrane	G-protein coupled receptor
E7ETI5	GPR98	G protein-coupled receptor 98	Plasma Membrane	G-protein coupled receptor
Q9NQ84-2	GPRC5C	G protein-coupled receptor, family C, group 5, member C	Plasma Membrane	G-protein coupled receptor
Q7Z2K8-2	GPRIN1	G protein regulated inducer of neurite outgrowth 1	Plasma Membrane	other
Q14451-2	GRB7	growth factor receptor-bound protein 7	Plasma Membrane	other
D3DSE2	GRIK1	glutamate receptor, ionotropic, kainate 1	Plasma Membrane	ion channel
Q13002-4	GRIK2	glutamate receptor, ionotropic, kainate 2	Plasma Membrane	ion channel
A9Z1Z8	GRIK3	glutamate receptor, ionotropic, kainate 3	Plasma Membrane	ion channel
Q16478	GRIK5	glutamate receptor, ionotropic, kainate 5	Plasma Membrane	ion channel
Q59EW6	GRIN2A	glutamate receptor, ionotropic, N-methyl D-aspartate 2A	Plasma Membrane	ion channel
Q13224	GRIN2B	glutamate receptor, ionotropic, N-methyl D-aspartate 2B	Plasma Membrane	ion channel
Q59G17	GRIN2D	glutamate receptor, ionotropic, N-methyl D-aspartate 2D	Plasma Membrane	ion channel
Q5F0I5	GRIN3B	glutamate receptor, ionotropic, N-methyl-D-aspartate 3B	Plasma Membrane	ion channel
B1B0M1	GRIPAP1	GRIP1 associated protein 1	Plasma Membrane	other
Q24JT8	GRK5	G protein-coupled receptor kinase 5	Plasma Membrane	kinase
Q59HC2	GRM1	glutamate receptor, metabotropic 1	Plasma Membrane	G-protein coupled receptor
Q59GK5	GRM4	glutamate receptor, metabotropic 4	Plasma Membrane	G-protein coupled receptor
C9JGS1	GRM5	glutamate receptor, metabotropic 5	Plasma Membrane	G-protein coupled receptor
Q5HYM4	GRM6	glutamate receptor, metabotropic 6	Plasma Membrane	G-protein coupled receptor
P51841	GUCY2F	guanylate cyclase 2F, retinal	Plasma Membrane	kinase
Q14460	GYPA	glycophorin A (MNS blood group)	Plasma Membrane	other
P04921-2	GYPC	glycophorin C (Gerbich blood group)	Plasma Membrane	other
E9PC78	HAS1	hyaluronan synthase 1	Plasma Membrane	enzyme
B4DN16	HAS2	hyaluronan synthase 2	Plasma Membrane	enzyme
E9PI97	HCAR3	hydroxycarboxylic acid receptor 3	Plasma Membrane	G-protein coupled receptor
O60741	HCN1	hyperpolarization activated cyclic nucleotide-gated potassium channel 1	Plasma Membrane	ion channel
Q9ULI3-2	HEG1	HEG homolog 1 (zebrafish)	Plasma Membrane	other
Q30201-6	HFE	hemochromatosis	Plasma Membrane	transmembrane receptor
A8K734	HHIP	hedgehog interacting protein	Plasma Membrane	other
B2R4G1	HIGD1A	HIG1 hypoxia inducible domain family, member 1A	Plasma Membrane	other
P05534	HLA-A	major histocompatibility complex, class I, A	Plasma Membrane	transmembrane receptor
C9WCQ5	HLA-B	major histocompatibility complex, class I, B	Plasma Membrane	transmembrane receptor
P30504	HLA-C	major histocompatibility complex, class I, C	Plasma Membrane	transmembrane receptor
P13765	HLA-DOB	major histocompatibility complex, class II, DO beta	Plasma Membrane	transmembrane receptor
Q95357	HLA-DPB1	major histocompatibility complex, class II, DP beta 1	Plasma Membrane	transmembrane receptor
Q4VC58	HLA-DQB1	major histocompatibility complex, class II, DQ beta 1	Plasma Membrane	other
A1A415	HLA-DRB1	major histocompatibility complex, class II, DR beta 1	Plasma Membrane	transmembrane receptor
Q8WLS1	HLA-G	major histocompatibility complex, class I, G	Plasma Membrane	transmembrane receptor
E5RIH2	HMMR	hyaluronan-mediated motility receptor (RHAMM)	Plasma Membrane	other
B2RA10	HOMER3	homer homolog 3 (Drosophila)	Plasma Membrane	other
P01112	HRAS	v-Ha-ras Harvey rat sarcoma viral oncogene homolog	Plasma Membrane	enzyme
Q96MM7	HS6ST2	heparan sulfate 6-O-sulfotransferase 2	Plasma Membrane	enzyme
P98160	HSPG2	heparan sulfate proteoglycan 2	Plasma Membrane	enzyme
P05362	ICAM1	intercellular adhesion molecule 1	Plasma Membrane	transmembrane receptor
B7Z316	ICAM2	intercellular adhesion molecule 2	Plasma Membrane	other
Q5NKU1	ICAM3	intercellular adhesion molecule 3	Plasma Membrane	other
A8MUZ1	ICOSLG	inducible T-cell co-stimulator ligand	Plasma Membrane	other
E9PS44	IFITM3	interferon induced transmembrane protein 3	Plasma Membrane	other
P11717	IGF2R	insulin-like growth factor 2 receptor	Plasma Membrane	transmembrane receptor
A2N7P4	IGHM	immunoglobulin heavy constant mu	Plasma Membrane	transmembrane receptor
C9JP68	IGSF1	immunoglobulin superfamily, member 1	Plasma Membrane	other
C9JBA5	IGSF11	immunoglobulin superfamily, member 11	Plasma Membrane	other
Q6XYD8	IGSF9	immunoglobulin superfamily, member 9	Plasma Membrane	other
Q9UDY5	IL13RA1	interleukin 13 receptor, alpha 1	Plasma Membrane	transmembrane receptor
Q13261-9	IL15RA	interleukin 15 receptor, alpha	Plasma Membrane	transmembrane receptor
B8ZZ73	IL1R1	interleukin 1 receptor, type I	Plasma Membrane	transmembrane receptor
Q9NPH3-5	IL1RAP	interleukin 1 receptor accessory protein	Plasma Membrane	transmembrane receptor
Q01638	IL1RL1	interleukin 1 receptor-like 1	Plasma Membrane	transmembrane receptor
B2RCV2	IL20RA	interleukin 20 receptor, alpha	Plasma Membrane	transmembrane receptor
B6HY67	IL23R	interleukin 23 receptor	Plasma Membrane	transmembrane receptor
Q8IU57-3	IL28RA	interleukin 28 receptor, alpha (interferon, lambda receptor)	Plasma Membrane	transmembrane receptor
B0QYC2	IL2RB	interleukin 2 receptor, beta	Plasma Membrane	transmembrane receptor
B4E076	IL4R	interleukin 4 receptor	Plasma Membrane	transmembrane receptor
Q5FC04	IL6ST	interleukin 6 signal transducer (gp130, oncostatin M receptor)	Plasma Membrane	transmembrane receptor
Q13418	ILK	integrin-linked kinase	Plasma Membrane	kinase
Q8NI35	INADL	InaD-like (Drosophila)	Plasma Membrane	other
Q5JT87	INPP5A	inositol polyphosphate-5-phosphatase, 40kDa	Plasma Membrane	phosphatase
P32019-4	INPP5B	inositol polyphosphate-5-phosphatase, 75kDa	Plasma Membrane	phosphatase
F2Z2E2	IQGAP3	IQ motif containing GTPase activating protein 3	Plasma Membrane	other
B4DHQ9	ITFG1	integrin alpha FG-GAP repeat containing 1	Plasma Membrane	other
F5GZX6	ITGA11	integrin, alpha 11	Plasma Membrane	other
P17301	ITGA2	integrin, alpha 2 (CD49B, alpha 2 subunit of VLA-2 receptor)	Plasma Membrane	other
Q59FA8	ITGA2B	integrin, alpha 2b (platelet glycoprotein IIb of IIb/IIIa complex, antigen CD41)	Plasma Membrane	transmembrane receptor
B4E0H8	ITGA3	integrin, alpha 3 (antigen CD49C, alpha 3 subunit of VLA-3 receptor)	Plasma Membrane	other
Q59H74	ITGA4	integrin, alpha 4 (antigen CD49D, alpha 4 subunit of VLA-4 receptor)	Plasma Membrane	other
P08648	ITGA5	integrin, alpha 5 (fibronectin receptor, alpha polypeptide)	Plasma Membrane	other
P23229-7	ITGA6	integrin, alpha 6	Plasma Membrane	other
Q13683-8	ITGA7	integrin, alpha 7	Plasma Membrane	other
Q13349	ITGAD	integrin, alpha D	Plasma Membrane	other
P38570	ITGAE	integrin, alpha E (antigen CD103, human mucosal lymphocyte antigen 1; alpha polypeptide)	Plasma Membrane	other
B2RAL6	ITGAL	integrin, alpha L (antigen CD11A (p180), lymphocyte function-associated antigen 1; alpha polypeptide)	Plasma Membrane	other
B7Z883	ITGAV	integrin, alpha V (vitronectin receptor, alpha polypeptide, antigen CD51)	Plasma Membrane	other
P05556	ITGB1	integrin, beta 1 (fibronectin receptor, beta polypeptide, antigen CD29 includes MDF2, MSK12)	Plasma Membrane	transmembrane receptor
E5RHE6	ITGB2	integrin, beta 2 (complement component 3 receptor 3 and 4 subunit)	Plasma Membrane	other
P05106-2	ITGB3	integrin, beta 3 (platelet glycoprotein IIIa, antigen CD61)	Plasma Membrane	transmembrane receptor
Q59H46	ITGB4	integrin, beta 4	Plasma Membrane	transmembrane receptor
P18084	ITGB5	integrin, beta 5	Plasma Membrane	other
C9JA97	ITGB6	integrin, beta 6	Plasma Membrane	other
B7Z506	ITGB7	integrin, beta 7	Plasma Membrane	transmembrane receptor
Q96B24	ITM2B	integral membrane protein 2B	Plasma Membrane	other
F5H543	IYD	iodotyrosine deiodinase	Plasma Membrane	enzyme
B3KWG9	JAM3	junctional adhesion molecule 3	Plasma Membrane	other
B2WTI3	JMJD6	jumonji domain containing 6	Plasma Membrane	other
Q86VR1	JPH1	junctophilin 1	Plasma Membrane	other
P14923	JUP	junction plakoglobin	Plasma Membrane	other
B0QYQ6	KAZN	kazrin, periplakin interacting protein	Plasma Membrane	other
Q86XG6	KCNA2	potassium voltage-gated channel, shaker-related subfamily, member 2	Plasma Membrane	ion channel
P22459	KCNA4	potassium voltage-gated channel, shaker-related subfamily, member 4	Plasma Membrane	ion channel
B0AZR7	KCNAB2	potassium voltage-gated channel, shaker-related subfamily, beta member 2	Plasma Membrane	ion channel
Q92953	KCNB2	potassium voltage-gated channel, Shab-related subfamily, member 2	Plasma Membrane	ion channel
Q59H29	KCNC3	potassium voltage-gated channel, Shaw-related subfamily, member 3	Plasma Membrane	ion channel
A6NEF1	KCND1	potassium voltage-gated channel, Shal-related subfamily, member 1	Plasma Membrane	ion channel
O95259	KCNH1	potassium voltage-gated channel, subfamily H (eag-related), member 1	Plasma Membrane	ion channel
Q9UQ05	KCNH4	potassium voltage-gated channel, subfamily H (eag-related), member 4	Plasma Membrane	ion channel
Q8NCM2	KCNH5	potassium voltage-gated channel, subfamily H (eag-related), member 5	Plasma Membrane	ion channel
Q9NZI2-3	KCNIP1	Kv channel interacting protein 1	Plasma Membrane	ion channel
B4DF44	KCNJ3	potassium inwardly-rectifying channel, subfamily J, member 3	Plasma Membrane	ion channel
E9PKR1	KCNJ5	potassium inwardly-rectifying channel, subfamily J, member 5	Plasma Membrane	ion channel
Q53HN5	KCNK6	potassium channel, subfamily K, member 6	Plasma Membrane	ion channel
Q5JQ21	KCNMA1	potassium large conductance calcium-activated channel, subfamily M, alpha member 1	Plasma Membrane	ion channel
B5BNX1	KCNMB2	potassium large conductance calcium-activated channel, subfamily M, beta member 2	Plasma Membrane	ion channel
Q92952	KCNN1	potassium intermediate/small conductance calcium-activated channel, subfamily N, member 1	Plasma Membrane	ion channel
Q4VXP2	KCNQ2	potassium voltage-gated channel, KQT-like subfamily, member 2	Plasma Membrane	ion channel
B3KQH8	KCNQ4	potassium voltage-gated channel, KQT-like subfamily, member 4	Plasma Membrane	ion channel
Q9ULS6	KCNS2	potassium voltage-gated channel, delayed-rectifier, subfamily S, member 2	Plasma Membrane	ion channel
Q6ZS12	KCNT2	potassium channel, subfamily T, member 2	Plasma Membrane	ion channel
Q06136	KDSR	3-ketodihydrosphingosine reductase	Plasma Membrane	enzyme
Q0KH83	KEL	Kell blood group, metallo-endopeptidase	Plasma Membrane	peptidase
Q8N766-2	KIAA0090	KIAA0090	Plasma Membrane	other
Q4KN55	KIR2DL3	killer cell immunoglobulin-like receptor, two domains, long cytoplasmic tail, 1	Plasma Membrane	transmembrane receptor
A7YL10	KIR3DL2	killer cell immunoglobulin-like receptor, three domains, long cytoplasmic tail, 2	Plasma Membrane	other
Q96J84	KIRREL	kin of IRRE like (Drosophila)	Plasma Membrane	other
Q969F8	KISS1R	KISS1 receptor	Plasma Membrane	G-protein coupled receptor
P10721-2	KIT	v-kit Hardy-Zuckerman 4 feline sarcoma viral oncogene homolog	Plasma Membrane	kinase
B7ZL50	KLB	klotho beta	Plasma Membrane	enzyme
Q8N6L1	KRTCAP2	keratinocyte associated protein 2	Plasma Membrane	enzyme
P18627	LAG3	lymphocyte-activation gene 3	Plasma Membrane	transmembrane receptor
B3KRY3	LAMP1	lysosomal-associated membrane protein 1	Plasma Membrane	other
B4E2S7	LAMP2	lysosomal-associated membrane protein 2	Plasma Membrane	enzyme
Q6IAA8	LAMTOR1	late endosomal/lysosomal adaptor, MAPK and MTOR activator 1	Plasma Membrane	other
O43813	LANCL1	LanC lantibiotic synthetase component C-like 1 (bacterial)	Plasma Membrane	other
B4DWZ7	LANCL2	LanC lantibiotic synthetase component C-like 2 (bacterial)	Plasma Membrane	other
B4DR00	LDLR	low density lipoprotein receptor	Plasma Membrane	transporter
A2RRQ4	LEPR	leptin receptor	Plasma Membrane	transmembrane receptor
O15243	LEPROT	leptin receptor overlapping transcript	Plasma Membrane	other
E5RJS9	LEPROTL1	leptin receptor overlapping transcript-like 1	Plasma Membrane	other
F8VZA2	LETMD1	LETM1 domain containing 1	Plasma Membrane	other
Q08380	LGALS3BP	lectin, galactoside-binding, soluble, 3 binding protein	Plasma Membrane	transmembrane receptor
D8MCT0	LGR5	leucine-rich repeat containing G protein-coupled receptor 5	Plasma Membrane	G-protein coupled receptor
Q53S49	LHCGR	luteinizing hormone/choriogonadotropin receptor	Plasma Membrane	G-protein coupled receptor
E9PDF4	LILRA2	leukocyte immunoglobulin-like receptor, subfamily A (with TM domain), member 2	Plasma Membrane	other
C9JST2	LILRB4	leukocyte immunoglobulin-like receptor, subfamily B (with TM and ITIM domains), member 4	Plasma Membrane	other
Q8NF80	LILRB5	leukocyte immunoglobulin-like receptor, subfamily B (with TM and ITIM domains), member 5	Plasma Membrane	transmembrane receptor
Q8TEE7	LMAN1L	lectin, mannose-binding, 1 like	Plasma Membrane	other
Q99677	LPAR4	lysophosphatidic acid receptor 4	Plasma Membrane	G-protein coupled receptor
F5H0M4	LPCAT3	lysophosphatidylcholine acyltransferase 3	Plasma Membrane	other
B7Z2G2	LPHN3	latrophilin 3	Plasma Membrane	G-protein coupled receptor
Q07954	LRP1	low density lipoprotein receptor-related protein 1	Plasma Membrane	transmembrane receptor
Q5I0F9	LRP10	low density lipoprotein receptor-related protein 10	Plasma Membrane	transmembrane receptor
Q59H02	LRP12	low density lipoprotein receptor-related protein 12	Plasma Membrane	transmembrane receptor
Q9NZR2	LRP1B	low density lipoprotein receptor-related protein 1B	Plasma Membrane	transmembrane receptor
Q4ZG84	LRP2	low density lipoprotein receptor-related protein 2	Plasma Membrane	transporter
O75197	LRP5	low density lipoprotein receptor-related protein 5	Plasma Membrane	transmembrane receptor
D3DQ39	LRP8	low density lipoprotein receptor-related protein 8, apolipoprotein e receptor	Plasma Membrane	transmembrane receptor
B2R6S9	LRPAP1	low density lipoprotein receptor-related protein associated protein 1	Plasma Membrane	transmembrane receptor
B3KWI4	LRRC15	leucine rich repeat containing 15	Plasma Membrane	other
Q14392	LRRC32	leucine rich repeat containing 32	Plasma Membrane	other
Q4JIV9	LRRC4C	leucine rich repeat containing 4C	Plasma Membrane	other
A1L1C6	LRRC7	leucine rich repeat containing 7	Plasma Membrane	other
Q659A9	LRRC8D	leucine rich repeat containing 8 family, member D	Plasma Membrane	G-protein coupled receptor
B3KM66	LRRN2	leucine rich repeat neuronal 2	Plasma Membrane	other
F5H2E7	LTBR	lymphotoxin beta receptor (TNFR superfamily, member 3)	Plasma Membrane	transmembrane receptor
Q59H44	LY75	lymphocyte antigen 75	Plasma Membrane	other
A8K3Y5	LYAR	Ly1 antibody reactive homolog (mouse)	Plasma Membrane	other
Q9Y5V3	MAGED1	melanoma antigen family D, 1	Plasma Membrane	transcription regulator
Q9UNF1-2	MAGED2	melanoma antigen family D, 2	Plasma Membrane	other
Q5T4Y7	MAGI1	membrane associated guanylate kinase, WW and PDZ domain containing 1	Plasma Membrane	kinase
D6W5N0	MAGI2	membrane associated guanylate kinase, WW and PDZ domain containing 2	Plasma Membrane	kinase
Q5JTA8	MAGT1	magnesium transporter 1	Plasma Membrane	enzyme
P29966	MARCKS	myristoylated alanine-rich protein kinase C substrate	Plasma Membrane	other
B4DDH8	MBOAT7	membrane bound O-acyltransferase domain containing 7	Plasma Membrane	other
A8K6A6	MCAM	melanoma cell adhesion molecule	Plasma Membrane	other
Q96KG7	MEGF10	multiple EGF-like-domains 10	Plasma Membrane	other
B4DPY6	MET	met proto-oncogene (hepatocyte growth factor receptor)	Plasma Membrane	kinase
B3KRC2	MGLL	monoglyceride lipase	Plasma Membrane	enzyme
Q14165	MLEC	malectin	Plasma Membrane	other
B7ZKY6	MME	membrane metallo-endopeptidase	Plasma Membrane	peptidase
E5RHT7	MOK	MOK protein kinase	Plasma Membrane	kinase
E7EPZ1	MPDZ	multiple PDZ domain protein	Plasma Membrane	other
B4DZV5	MPP1	membrane protein, palmitoylated 1, 55kDa	Plasma Membrane	kinase
B4DS20	MPP3	membrane protein, palmitoylated 3 (MAGUK p55 subfamily member 3)	Plasma Membrane	kinase
Q8N3R9-2	MPP5	membrane protein, palmitoylated 5 (MAGUK p55 subfamily member 5)	Plasma Membrane	kinase
C9J4Q3	MPP6	membrane protein, palmitoylated 6 (MAGUK p55 subfamily member 6)	Plasma Membrane	kinase
P25189	MPZ	myelin protein zero	Plasma Membrane	other
Q9UEL4	MPZL1	myelin protein zero-like 1	Plasma Membrane	other
O14807	MRAS	muscle RAS oncogene homolog	Plasma Membrane	enzyme
Q9UBG0	MRC2	mannose receptor, C type 2	Plasma Membrane	transmembrane receptor
B4DT24	MS4A1	membrane-spanning 4-domains, subfamily A, member 1	Plasma Membrane	other
P26038	MSN	moesin	Plasma Membrane	other
Q04912-2	MST1R	macrophage stimulating 1 receptor (c-met-related tyrosine kinase)	Plasma Membrane	kinase
Q9C0I1-3	MTMR12	myotubularin related protein 12	Plasma Membrane	other
E7EPM4	MUC17	mucin 17, cell surface associated	Plasma Membrane	other
B4DKU4	MYD88	myeloid differentiation primary response gene (88)	Plasma Membrane	other
Q9UQQ1-4	NAALADL1	N-acetylated alpha-linked acidic dipeptidase-like 1	Plasma Membrane	peptidase
Q6PIU2	NCEH1	neutral cholesterol ester hydrolase 1	Plasma Membrane	enzyme
Q9Y2A7	NCKAP1	NCK-associated protein 1	Plasma Membrane	other
B4DJN0	NCSTN	nicastrin	Plasma Membrane	peptidase
Q8NC96-2	NECAP1	NECAP endocytosis associated 1	Plasma Membrane	other
Q59FP8	NEO1	neogenin 1	Plasma Membrane	transcription regulator
B4DPZ7	NEXN	nexilin (F actin binding protein)	Plasma Membrane	other
P35240-4	NF2	neurofibromin 2 (merlin)	Plasma Membrane	other
O94856-10	NFASC	neurofascin	Plasma Membrane	other
Q00994	NGFRAP1	nerve growth factor receptor (TNFRSF16) associated protein 1	Plasma Membrane	other
Q7RTP0-2	NIPA1	non imprinted in Prader-Willi/Angelman syndrome 1	Plasma Membrane	other
Q9Y2I1-4	NISCH	nischarin	Plasma Membrane	transmembrane receptor
P30414	NKTR	natural killer-tumor recognition sequence	Plasma Membrane	other
Q8NFZ3-2	NLGN4Y	neuroligin 4, Y-linked	Plasma Membrane	enzyme
P46531	NOTCH1	notch 1	Plasma Membrane	transcription regulator
Q04721	NOTCH2	notch 2	Plasma Membrane	transcription regulator
Q9UM47	NOTCH3	notch 3	Plasma Membrane	transcription regulator
Q5SPL1	NOTCH4	notch 4	Plasma Membrane	transcription regulator
O60500-2	NPHS1	nephrosis 1, congenital, Finnish type (nephrin)	Plasma Membrane	other
P20594-2	NPR2	natriuretic peptide receptor B/guanylate cyclase B (atrionatriuretic peptide receptor B)	Plasma Membrane	G-protein coupled receptor
D6RDL8	NPR3	natriuretic peptide receptor C/guanylate cyclase C (atrionatriuretic peptide receptor C)	Plasma Membrane	G-protein coupled receptor
Q9Y639-3	NPTN	neuroplastin	Plasma Membrane	other
Q15761	NPY5R	neuropeptide Y receptor Y5	Plasma Membrane	G-protein coupled receptor
P01111	NRAS	neuroblastoma RAS viral (v-ras) oncogene homolog	Plasma Membrane	enzyme
E9PEP6	NRP1	neuropilin 1	Plasma Membrane	transmembrane receptor
F8WB18	NRXN1	neurexin 1	Plasma Membrane	transporter
Q9Y4C0-3	NRXN3	neurexin 3	Plasma Membrane	transporter
B2RBH2	NT5E	5'-nucleotidase, ecto (CD73)	Plasma Membrane	phosphatase
Q9P121-3	NTM	neurotrimin	Plasma Membrane	other
O95898	NTNG2	netrin G2	Plasma Membrane	other
E9PQG0	NTRK1	neurotrophic tyrosine kinase, receptor, type 1	Plasma Membrane	kinase
B7Z4C5	NTRK3	neurotrophic tyrosine kinase, receptor, type 3	Plasma Membrane	kinase
P50583	NUDT2	nudix (nucleoside diphosphate linked moiety X)-type motif 2	Plasma Membrane	phosphatase
P49757-4	NUMB	numb homolog (Drosophila)	Plasma Membrane	other
Q9UKZ4	ODZ1	odz, odd Oz/ten-m homolog 1 (Drosophila)	Plasma Membrane	peptidase
F5H2D1	ODZ2	odz, odd Oz/ten-m homolog 2 (Drosophila)	Plasma Membrane	other
A6NF31	OFD1	oral-facial-digital syndrome 1	Plasma Membrane	other
Q9NZT2-2	OGFR	opioid growth factor receptor	Plasma Membrane	other
P03999	OPN1SW	opsin 1 (cone pigments), short-wave-sensitive	Plasma Membrane	G-protein coupled receptor
Q9UHM6	OPN4	opsin 4	Plasma Membrane	G-protein coupled receptor
D2CGC9	OPRD1	opioid receptor, delta 1	Plasma Membrane	G-protein coupled receptor
A6NL10	OPRL1	opiate receptor-like 1	Plasma Membrane	G-protein coupled receptor
B7SXT3	OPRM1	opioid receptor, mu 1	Plasma Membrane	G-protein coupled receptor
Q8NGA5	OR10H4	olfactory receptor, family 10, subfamily H, member 4	Plasma Membrane	G-protein coupled receptor
Q8NGX5	OR10K1	olfactory receptor, family 10, subfamily K, member 1	Plasma Membrane	other
Q8NGN2	OR10S1	olfactory receptor, family 10, subfamily S, member 1	Plasma Membrane	G-protein coupled receptor
Q8NGY0	OR10X1	olfactory receptor, family 10, subfamily X, member 1	Plasma Membrane	G-protein coupled receptor
Q8NGV4	OR13C9	olfactory receptor, family 13, subfamily C, member 9	Plasma Membrane	G-protein coupled receptor
Q9P1Q5	OR1A1	olfactory receptor, family 1, subfamily A, member 1	Plasma Membrane	G-protein coupled receptor
Q8NGA1	OR1M1	olfactory receptor, family 1, subfamily M, member 1	Plasma Membrane	G-protein coupled receptor
Q15612	OR1Q1	olfactory receptor, family 1, subfamily Q, member 1	Plasma Membrane	G-protein coupled receptor
Q96R48	OR2A5	olfactory receptor, family 2, subfamily A, member 5	Plasma Membrane	G-protein coupled receptor
Q9H205	OR2AG1	olfactory receptor, family 2, subfamily AG, member 1	Plasma Membrane	G-protein coupled receptor
A6NM03	OR2AG2	olfactory receptor, family 2, subfamily AG, member 2	Plasma Membrane	G-protein coupled receptor
Q8NGT1	OR2K2	olfactory receptor, family 2, subfamily K, member 2	Plasma Membrane	G-protein coupled receptor
Q9NQN1	OR2S2	olfactory receptor, family 2, subfamily S, member 2	Plasma Membrane	G-protein coupled receptor
B2RNJ8	OR2T3/OR2T34	olfactory receptor, family 2, subfamily T, member 34	Plasma Membrane	other
Q8NG76	OR2T33	olfactory receptor, family 2, subfamily T, member 33	Plasma Membrane	G-protein coupled receptor
Q8NH00	OR2T4	olfactory receptor, family 2, subfamily T, member 4	Plasma Membrane	G-protein coupled receptor
Q8NG97	OR2Z1	olfactory receptor, family 2, subfamily Z, member 1	Plasma Membrane	G-protein coupled receptor
P47888	OR3A3	olfactory receptor, family 3, subfamily A, member 3	Plasma Membrane	G-protein coupled receptor
B9EIM4	OR4A47	olfactory receptor, family 4, subfamily A, member 47	Plasma Membrane	G-protein coupled receptor
Q8NH64	OR51A7	olfactory receptor, family 51, subfamily A, member 7	Plasma Membrane	G-protein coupled receptor
Q9H346	OR52D1	olfactory receptor, family 52, subfamily D, member 1	Plasma Membrane	G-protein coupled receptor
Q8NGJ4	OR52E2	olfactory receptor, family 52, subfamily E, member 2	Plasma Membrane	G-protein coupled receptor
Q8NGI2	OR52N4	olfactory receptor, family 52, subfamily N, member 4	Plasma Membrane	G-protein coupled receptor
Q8NGJ0	OR5A1	olfactory receptor, family 5, subfamily A, member 1	Plasma Membrane	G-protein coupled receptor
Q8NGF4	OR5AP2	olfactory receptor, family 5, subfamily AP, member 2	Plasma Membrane	G-protein coupled receptor
Q8NGL2	OR5L1	olfactory receptor, family 5, subfamily L, member 1	Plasma Membrane	G-protein coupled receptor
Q96RD1	OR6C1	olfactory receptor, family 6, subfamily C, member 1	Plasma Membrane	G-protein coupled receptor
Q8NGZ6	OR6F1	olfactory receptor, family 6, subfamily F, member 1	Plasma Membrane	G-protein coupled receptor
Q8NGY6	OR6N2	olfactory receptor, family 6, subfamily N, member 2	Plasma Membrane	G-protein coupled receptor
O76099	OR7C1	olfactory receptor, family 7, subfamily C, member 1	Plasma Membrane	G-protein coupled receptor
Q96RD0	OR8B2/OR8B3	olfactory receptor, family 8, subfamily B, member 2	Plasma Membrane	G-protein coupled receptor
Q96RC9	OR8B4	olfactory receptor, family 8, subfamily B, member 4	Plasma Membrane	G-protein coupled receptor
Q8N0Y5	OR8I2	olfactory receptor, family 8, subfamily I, member 2	Plasma Membrane	G-protein coupled receptor
Q8NH09	OR8S1	olfactory receptor, family 8, subfamily S, member 1	Plasma Membrane	other
P0C7N8	OR9G9	olfactory receptor, family 9, subfamily G, member 9	Plasma Membrane	G-protein coupled receptor
B4E1W9	OSMR	oncostatin M receptor	Plasma Membrane	transmembrane receptor
Q86WC4	OSTM1	osteopetrosis associated transmembrane protein 1	Plasma Membrane	other
Q9HC10-2	OTOF	otoferlin	Plasma Membrane	other
P30559	OXTR	oxytocin receptor	Plasma Membrane	G-protein coupled receptor
Q32MC3	P2RX2	purinergic receptor P2X, ligand-gated ion channel, 2	Plasma Membrane	ion channel
A8K7X3	P2RY10	purinergic receptor P2Y, G-protein coupled, 10	Plasma Membrane	G-protein coupled receptor
C6G7W2	P2RY2	purinergic receptor P2Y, G-protein coupled, 2	Plasma Membrane	G-protein coupled receptor
B4DKE0	PAM	peptidylglycine alpha-amidating monooxygenase	Plasma Membrane	enzyme
B6ETL5	PANX1	pannexin 1	Plasma Membrane	transporter
Q8IX28	PARD3	par-3 partitioning defective 3 homolog (C. elegans)	Plasma Membrane	other
B3KQM8	PCDH1	protocadherin 1	Plasma Membrane	other
Q96SF0	PCDH10	protocadherin 10	Plasma Membrane	other
A8K0W1	PCDH11X/PCDH11Y	protocadherin 11 Y-linked	Plasma Membrane	other
Q9Y5H5-2	PCDHA9	protocadherin alpha 9	Plasma Membrane	other
B4DJM8	PCDHB13	protocadherin beta 13	Plasma Membrane	other
B4DSB6	PCDHB6	protocadherin beta 6	Plasma Membrane	other
B2RTR6	PCNX	pecanex homolog (Drosophila)	Plasma Membrane	other
Q9BQ51-3	PDCD1LG2	programmed cell death 1 ligand 2	Plasma Membrane	enzyme
F1T0K3	PDE6A	phosphodiesterase 6A, cGMP-specific, rod, alpha	Plasma Membrane	enzyme
E9PBH0	PDGFRA	platelet-derived growth factor receptor, alpha polypeptide	Plasma Membrane	kinase
A8KAM8	PDGFRB	platelet-derived growth factor receptor, beta polypeptide	Plasma Membrane	kinase
Q15198	PDGFRL	platelet-derived growth factor receptor-like	Plasma Membrane	kinase
Q6ZT62	PDXP	pyridoxal (pyridoxine, vitamin B6) phosphatase	Plasma Membrane	enzyme
E7EUJ3	PDZD2	PDZ domain containing 2	Plasma Membrane	other
Q9H792	PEAK1	NKF3 kinase family member	Plasma Membrane	kinase
O00264	PGRMC1	progesterone receptor membrane component 1	Plasma Membrane	transmembrane receptor
P01833	PIGR	polymeric immunoglobulin receptor	Plasma Membrane	transporter
B4DVZ9	PIP5K1C	phosphatidylinositol-4-phosphate 5-kinase, type I, gamma	Plasma Membrane	kinase
Q5T9C9	PIP5KL1	phosphatidylinositol-4-phosphate 5-kinase-like 1	Plasma Membrane	kinase
E7ES18	PKD1	polycystic kidney disease 1 (autosomal dominant)	Plasma Membrane	ion channel
Q13563	PKD2	polycystic kidney disease 2 (autosomal dominant)	Plasma Membrane	ion channel
Q9NTG1	PKDREJ	polycystic kidney disease (polycystin) and REJ homolog (sperm receptor for egg jelly homolog, sea urchin)	Plasma Membrane	ion channel
A8MVM9	PKHD1	polycystic kidney and hepatic disease 1 (autosomal recessive)	Plasma Membrane	other
B8QGS9	PKP2	plakophilin 2	Plasma Membrane	other
F8J390	PKP3	plakophilin 3	Plasma Membrane	other
Q13018-2	PLA2R1	phospholipase A2 receptor 1, 180kDa	Plasma Membrane	transmembrane receptor
Q03405-3	PLAUR	plasminogen activator, urokinase receptor	Plasma Membrane	transmembrane receptor
B4DJK9	PLIN2	perilipin 2	Plasma Membrane	other
Q00G26	PLIN5	perilipin 5	Plasma Membrane	other
B4DTE8	PLSCR1	phospholipid scramblase 1	Plasma Membrane	enzyme
Q6ZR73	PLSCR4	phospholipid scramblase 4	Plasma Membrane	enzyme
Q9BX97	PLVAP	plasmalemma vesicle associated protein	Plasma Membrane	other
F8VSZ4	PLXNA1	plexin A1	Plasma Membrane	transmembrane receptor
O75051	PLXNA2	plexin A2	Plasma Membrane	transmembrane receptor
P51805	PLXNA3	plexin A3	Plasma Membrane	transmembrane receptor
Q9HCM2	PLXNA4	plexin A4	Plasma Membrane	transmembrane receptor
O15031	PLXNB2	plexin B2	Plasma Membrane	transmembrane receptor
O60486	PLXNC1	plexin C1	Plasma Membrane	other
Q9Y4D7-2	PLXND1	plexin D1	Plasma Membrane	transmembrane receptor
A8K964	PNN	pinin, desmosome associated protein	Plasma Membrane	other
F5H3W1	PODXL	podocalyxin-like	Plasma Membrane	kinase
Q15165-3	PON2	paraoxonase 2	Plasma Membrane	enzyme
O14495	PPAP2B	phosphatidic acid phosphatase type 2B	Plasma Membrane	phosphatase
Q13136-2	PPFIA1	protein tyrosine phosphatase, receptor type, f polypeptide (PTPRF), interacting protein (liprin), alpha 1	Plasma Membrane	phosphatase
O75145-2	PPFIA3	protein tyrosine phosphatase, receptor type, f polypeptide (PTPRF), interacting protein (liprin), alpha 3	Plasma Membrane	phosphatase
Q86W92-2	PPFIBP1	PTPRF interacting protein, binding protein 1 (liprin beta 1)	Plasma Membrane	other
Q9Y3C6	PPIL1	peptidylprolyl isomerase (cyclophilin)-like 1	Plasma Membrane	enzyme
P16298	PPP3CB	protein phosphatase 3, catalytic subunit, beta isozyme	Plasma Membrane	phosphatase
Q8TD76	PRLR	prolactin receptor	Plasma Membrane	transmembrane receptor
Q9UNN8	PROCR	protein C receptor, endothelial	Plasma Membrane	other
O43490-5	PROM1	prominin 1	Plasma Membrane	other
B3KWQ6	PRPH	peripherin	Plasma Membrane	other
C9JXL7	PRRG1	proline rich Gla (G-carboxyglutamic acid) 1	Plasma Membrane	other
Q9BQI7	PSD2	pleckstrin and Sec7 domain containing 2	Plasma Membrane	other
P49768-2	PSEN1	presenilin 1	Plasma Membrane	peptidase
O95456-2	PSMG1	proteasome (prosome, macropain) assembly chaperone 1	Plasma Membrane	other
Q6ZVG8	PTCH1	patched 1	Plasma Membrane	transmembrane receptor
A8K5Q6	PTGDR2	prostaglandin D2 receptor 2	Plasma Membrane	G-protein coupled receptor
B2KKV4	PTGER3	prostaglandin E receptor 3 (subtype EP3)	Plasma Membrane	G-protein coupled receptor
Q1WWL2	PTGFRN	prostaglandin F2 receptor negative regulator	Plasma Membrane	other
F2Z314	PTH1R	parathyroid hormone 1 receptor	Plasma Membrane	G-protein coupled receptor
B3KP36	PTK7	PTK7 protein tyrosine kinase 7	Plasma Membrane	kinase
E9PGJ6	PTP4A2	protein tyrosine phosphatase type IVA, member 2	Plasma Membrane	phosphatase
Q8TE48	PTPRE	protein tyrosine phosphatase, receptor type, E	Plasma Membrane	phosphatase
B3KXA8	PTPRF	protein tyrosine phosphatase, receptor type, F	Plasma Membrane	phosphatase
F5GXI4	PTPRK	protein tyrosine phosphatase, receptor type, K	Plasma Membrane	phosphatase
B4DGA3	PTPRM	protein tyrosine phosphatase, receptor type, M	Plasma Membrane	phosphatase
C9JCQ0	PTPRN	protein tyrosine phosphatase, receptor type, N	Plasma Membrane	phosphatase
B7WPI8	PTPRN2	protein tyrosine phosphatase, receptor type, N polypeptide 2	Plasma Membrane	phosphatase
Q8IYG3	PTPRO	protein tyrosine phosphatase, receptor type, O	Plasma Membrane	phosphatase
D6W632	PTPRS	protein tyrosine phosphatase, receptor type, S	Plasma Membrane	phosphatase
Q92729-3	PTPRU	protein tyrosine phosphatase, receptor type, U	Plasma Membrane	phosphatase
B4DFE7	PTPRZ1	protein tyrosine phosphatase, receptor-type, Z polypeptide 1	Plasma Membrane	phosphatase
B3KSS4	PVR	poliovirus receptor	Plasma Membrane	other
Q6SYC1	PVRL1	poliovirus receptor-related 1 (herpesvirus entry mediator C)	Plasma Membrane	other
Q9UEI6	PVRL2	poliovirus receptor-related 2 (herpesvirus entry mediator B)	Plasma Membrane	other
C9JMW3	PVRL3	poliovirus receptor-related 3	Plasma Membrane	other
B4DWD4	PVRL4	poliovirus receptor-related 4	Plasma Membrane	other
F2Z3L3	QRFPR	pyroglutamylated RFamide peptide receptor	Plasma Membrane	G-protein coupled receptor
P51153	RAB13	RAB13, member RAS oncogene family	Plasma Membrane	enzyme
Q8WUD1	RAB2B	RAB2B, member RAS oncogene family	Plasma Membrane	enzyme
Q5PXE8	RAB40C	RAB40C, member RAS oncogene family	Plasma Membrane	enzyme
P61018	RAB4B	RAB4B, member RAS oncogene family	Plasma Membrane	enzyme
P61006	RAB8A	RAB8A, member RAS oncogene family	Plasma Membrane	other
P63000	RAC1	ras-related C3 botulinum toxin substrate 1 (rho family, small GTP binding protein Rac1)	Plasma Membrane	enzyme
Q4V753	RAET1G	retinoic acid early transcript 1G	Plasma Membrane	other
O60895	RAMP2	receptor (G protein-coupled) activity modifying protein 2	Plasma Membrane	transporter
Q5JQ44	RAP2B	RAP2B, member of RAS oncogene family	Plasma Membrane	enzyme
A3KN82	RAPGEF6	Rap guanine nucleotide exchange factor (GEF) 6	Plasma Membrane	other
Q70E73	RAPH1	Ras association (RalGDS/AF-6) and pleckstrin homology domains 1	Plasma Membrane	other
F8W6X8	RASA3	RAS p21 protein activator 3	Plasma Membrane	ion channel
Q96HR9	REEP6	receptor accessory protein 6	Plasma Membrane	other
Q96D71-2	REPS1	RALBP1 associated Eps domain containing 1	Plasma Membrane	other
Q15850	RET	ret proto-oncogene	Plasma Membrane	kinase
A1L187	RGMA	RGM domain family, member A	Plasma Membrane	other
B7Z285	RGS11	regulator of G-protein signaling 11	Plasma Membrane	enzyme
B7Z2E4	RHBG	Rh family, B glycoprotein (gene/pseudogene)	Plasma Membrane	transporter
A4VAS2	RHCE/RHD	Rh blood group, D antigen	Plasma Membrane	transporter
P08100	RHO	rhodopsin	Plasma Membrane	G-protein coupled receptor
Q5JR08	RHOC	ras homolog family member C	Plasma Membrane	enzyme
Q86UR5-2	RIMS1	regulating synaptic membrane exocytosis 1	Plasma Membrane	other
Q13546	RIPK1	receptor (TNFRSF)-interacting serine-threonine kinase 1	Plasma Membrane	kinase
B7Z748	RIPK2	receptor-interacting serine-threonine kinase 2	Plasma Membrane	kinase
Q92963	RIT1	Ras-like without CAAX 1	Plasma Membrane	enzyme
D6RI12	RNF213	ring finger protein 213	Plasma Membrane	enzyme
E9PD49	ROBO1	roundabout, axon guidance receptor, homolog 1 (Drosophila)	Plasma Membrane	transmembrane receptor
A8K4T0	ROBO3	roundabout, axon guidance receptor, homolog 3 (Drosophila)	Plasma Membrane	other
E9PMR7	ROM1	retinal outer segment membrane protein 1	Plasma Membrane	other
Q66K77	ROR1	receptor tyrosine kinase-like orphan receptor 1	Plasma Membrane	kinase
Q5H8Y1	ROS1	c-ros oncogene 1 , receptor tyrosine kinase	Plasma Membrane	kinase
B7Z9Z7	RPH3A	rabphilin 3A homolog (mouse)	Plasma Membrane	transporter
P62070	RRAS2	related RAS viral (r-ras) oncogene homolog 2	Plasma Membrane	enzyme
Q86UN2	RTN4RL1	reticulon 4 receptor-like 1	Plasma Membrane	other
Q7L099-4	RUFY3	RUN and FYVE domain containing 3	Plasma Membrane	other
Q59H16	RXFP1	relaxin/insulin-like family peptide receptor 1	Plasma Membrane	G-protein coupled receptor
Q3KU23	RXFP2	relaxin/insulin-like family peptide receptor 2	Plasma Membrane	G-protein coupled receptor
Q92736	RYR2	ryanodine receptor 2 (cardiac)	Plasma Membrane	ion channel
C9K0H7	RYR3	ryanodine receptor 3	Plasma Membrane	ion channel
Q7L853	S1PR1	sphingosine-1-phosphate receptor 1	Plasma Membrane	G-protein coupled receptor
A6PVG8	SBF1	SET binding factor 1	Plasma Membrane	phosphatase
Q6AZY7-2	SCARA3	scavenger receptor class A, member 3	Plasma Membrane	transmembrane receptor
Q8WTV0-3	SCARB1	scavenger receptor class B, member 1	Plasma Membrane	transporter
Q14108	SCARB2	scavenger receptor class B, member 2	Plasma Membrane	other
Q14162-4	SCARF1	scavenger receptor class F, member 1	Plasma Membrane	transmembrane receptor
E5RFB8	SCARF2	scavenger receptor class F, member 2	Plasma Membrane	transmembrane receptor
Q96NL6	SCLT1	sodium channel and clathrin linker 1	Plasma Membrane	transporter
Q9Y5Y9	SCN10A	sodium channel, voltage-gated, type X, alpha subunit	Plasma Membrane	ion channel
Q9UI33-2	SCN11A	sodium channel, voltage-gated, type XI, alpha subunit	Plasma Membrane	ion channel
A8K0U1	SCN2A	sodium channel, voltage-gated, type II, alpha subunit	Plasma Membrane	ion channel
E7EUE6	SCN3A	sodium channel, voltage-gated, type III, alpha subunit	Plasma Membrane	ion channel
P35499	SCN4A	sodium channel, voltage-gated, type IV, alpha subunit	Plasma Membrane	ion channel
Q01118	SCN7A	sodium channel, voltage-gated, type VII, alpha subunit	Plasma Membrane	ion channel
Q53QP0	SCN9A	sodium channel, voltage-gated, type IX, alpha subunit	Plasma Membrane	ion channel
A5X2V0	SCNN1B	sodium channel, non-voltage-gated 1, beta subunit	Plasma Membrane	ion channel
F8WJN4	SCNN1D	sodium channel, non-voltage-gated 1, delta subunit	Plasma Membrane	ion channel
P51170	SCNN1G	sodium channel, non-voltage-gated 1, gamma subunit	Plasma Membrane	ion channel
B2RBF3	SCTR	secretin receptor	Plasma Membrane	G-protein coupled receptor
Q8IX30	SCUBE3	signal peptide, CUB domain, EGF-like 3	Plasma Membrane	other
P18827	SDC1	syndecan 1	Plasma Membrane	enzyme
B4E1S6	SDC4	syndecan 4	Plasma Membrane	other
O00560-2	SDCBP	syndecan binding protein (syntenin)	Plasma Membrane	enzyme
O95810	SDPR	serum deprivation response	Plasma Membrane	other
Q5TI72	SELE	selectin E	Plasma Membrane	transmembrane receptor
B7Z5C7	SELPLG	selectin P ligand	Plasma Membrane	other
Q9HA40	SEMA4A	sema domain, immunoglobulin domain (Ig), transmembrane domain (TM) and short cytoplasmic domain, (semaphorin) 4A	Plasma Membrane	other
Q4LE41	SEMA4D	sema domain, immunoglobulin domain (Ig), transmembrane domain (TM) and short cytoplasmic domain, (semaphorin) 4D	Plasma Membrane	transmembrane receptor
B4DE33	SEMA5A	sema domain, seven thrombospondin repeats (type 1 and type 1-like), transmembrane domain (TM) and short cytoplasmic domain, (semaphorin) 5A	Plasma Membrane	transmembrane receptor
B7Z393	SEMA5B	sema domain, seven thrombospondin repeats (type 1 and type 1-like), transmembrane domain (TM) and short cytoplasmic domain, (semaphorin) 5B	Plasma Membrane	other
Q59G31	SEMA6B	sema domain, transmembrane domain (TM), and cytoplasmic domain, (semaphorin) 6B	Plasma Membrane	other
Q9HAH9	SEMA6D	sema domain, transmembrane domain (TM), and cytoplasmic domain, (semaphorin) 6D	Plasma Membrane	other
O75326	SEMA7A	semaphorin 7A, GPI membrane anchor (John Milton Hagen blood group)	Plasma Membrane	other
Q9NRX5	SERINC1	serine incorporator 1	Plasma Membrane	transporter
B3KSM5	SFRP2	secreted frizzled-related protein 2	Plasma Membrane	transmembrane receptor
C9JMJ2	SFRP4	secreted frizzled-related protein 4	Plasma Membrane	transmembrane receptor
Q16585	SGCB	sarcoglycan, beta (43kDa dystrophin-associated glycoprotein)	Plasma Membrane	other
Q08AT0	SGCZ	sarcoglycan, zeta	Plasma Membrane	other
B4DVE3	SGSM3	small G protein signaling modulator 3	Plasma Membrane	other
C9JDW6	SH3D19	SH3 domain containing 19	Plasma Membrane	other
B7Z7M7	SH3GL2	SH3-domain GRB2-like 2	Plasma Membrane	enzyme
E7EUA2	SHANK2	SH3 and multiple ankyrin repeat domains 2	Plasma Membrane	other
Q9H0F6	SHARPIN	SHANK-associated RH domain interactor	Plasma Membrane	other
Q99720-3	SIGMAR1	sigma non-opioid intracellular receptor 1	Plasma Membrane	G-protein coupled receptor
B4DP97	SIRPA	signal-regulatory protein alpha	Plasma Membrane	phosphatase
Q5TFQ8	SIRPB1	signal-regulatory protein beta 1	Plasma Membrane	other
B2RA41	SLC10A1	solute carrier family 10 (sodium/bile acid cotransporter family), member 1	Plasma Membrane	transporter
B3KY44	SLC11A2	solute carrier family 11 (proton-coupled divalent metal ion transporters), member 2	Plasma Membrane	transporter
P55011-3	SLC12A2	solute carrier family 12 (sodium/potassium/chloride transporters), member 2	Plasma Membrane	transporter
P55017	SLC12A3	solute carrier family 12 (sodium/chloride transporters), member 3	Plasma Membrane	transporter
B7ZAV0	SLC12A4	solute carrier family 12 (potassium/chloride transporters), member 4	Plasma Membrane	transporter
Q9UHW9-3	SLC12A6	solute carrier family 12 (potassium/chloride transporters), member 6	Plasma Membrane	transporter
D6W5X3	SLC12A9	solute carrier family 12 (potassium/chloride transporters), member 9	Plasma Membrane	transporter
B4E1Q2	SLC13A2	solute carrier family 13 (sodium-dependent dicarboxylate transporter), member 2	Plasma Membrane	transporter
B7ZLB4	SLC13A5	solute carrier family 13 (sodium-dependent citrate transporter), member 5	Plasma Membrane	transporter
O43641	SLC15A1	solute carrier family 15 (oligopeptide transporter), member 1	Plasma Membrane	transporter
B4E106	SLC16A1	solute carrier family 16, member 1 (monocarboxylic acid transporter 1)	Plasma Membrane	transporter
Q5VWW8	SLC16A10	solute carrier family 16, member 10 (aromatic amino acid transporter)	Plasma Membrane	transporter
P36021	SLC16A2	solute carrier family 16, member 2 (thyroid hormone transporter)	Plasma Membrane	transporter
O15427	SLC16A3	solute carrier family 16, member 3 (monocarboxylic acid transporter 4)	Plasma Membrane	transporter
B7WPH2	SLC16A6	solute carrier family 16, member 6 (monocarboxylic acid transporter 7)	Plasma Membrane	transporter
O95907	SLC16A8	solute carrier family 16, member 8 (monocarboxylic acid transporter 3)	Plasma Membrane	transporter
O00624-2	SLC17A2	solute carrier family 17 (sodium phosphate), member 2	Plasma Membrane	transporter
Q9NRA2-2	SLC17A5	solute carrier family 17 (anion/sugar transporter), member 5	Plasma Membrane	transporter
Q8NDX2-2	SLC17A8	solute carrier family 17 (sodium-dependent inorganic phosphate cotransporter), member 8	Plasma Membrane	transporter
Q16572	SLC18A3	solute carrier family 18 (vesicular acetylcholine), member 3	Plasma Membrane	transporter
B7Z8C3	SLC19A1	solute carrier family 19 (folate transporter), member 1	Plasma Membrane	transporter
P43005	SLC1A1	solute carrier family 1 (neuronal/epithelial high affinity glutamate transporter, system Xag), member 1	Plasma Membrane	transporter
B7Z561	SLC1A4	solute carrier family 1 (glutamate/neutral amino acid transporter), member 4	Plasma Membrane	transporter
Q9BVQ6	SLC1A5	solute carrier family 1 (neutral amino acid transporter), member 5	Plasma Membrane	transporter
Q8WUM9	SLC20A1	solute carrier family 20 (phosphate transporter), member 1	Plasma Membrane	transporter
B4DJ71	SLC20A2	solute carrier family 20 (phosphate transporter), member 2	Plasma Membrane	transporter
E9PRM7	SLC22A18	solute carrier family 22, member 18	Plasma Membrane	transporter
Q4U2R8-3	SLC22A6	solute carrier family 22 (organic anion transporter), member 6	Plasma Membrane	transporter
Q8IVM8-2	SLC22A9	solute carrier family 22 (organic anion transporter), member 9	Plasma Membrane	transporter
B4DJZ1	SLC23A2	solute carrier family 23 (nucleobase transporters), member 2	Plasma Membrane	transporter
P53007	SLC25A1	solute carrier family 25 (mitochondrial carrier; citrate transporter), member 1	Plasma Membrane	transporter
Q75MC7	SLC26A4	solute carrier family 26, member 4	Plasma Membrane	transporter
C9JMV8	SLC26A8	solute carrier family 26, member 8	Plasma Membrane	transporter
B3KXK1	SLC26A9	solute carrier family 26, member 9	Plasma Membrane	transporter
B7Z662	SLC27A1	solute carrier family 27 (fatty acid transporter), member 1	Plasma Membrane	transporter
B3KNH1	SLC27A4	solute carrier family 27 (fatty acid transporter), member 4	Plasma Membrane	transporter
Q99808	SLC29A1	solute carrier family 29 (nucleoside transporters), member 1	Plasma Membrane	transporter
Q9BZD2-2	SLC29A3	solute carrier family 29 (nucleoside transporters), member 3	Plasma Membrane	transporter
Q7RTT9-2	SLC29A4	solute carrier family 29 (nucleoside transporters), member 4	Plasma Membrane	transporter
B3KVN0	SLC2A1	solute carrier family 2 (facilitated glucose transporter), member 1	Plasma Membrane	transporter
B2RCT7	SLC2A10	solute carrier family 2 (facilitated glucose transporter), member 10	Plasma Membrane	transporter
Q86X07	SLC2A13	solute carrier family 2 (facilitated glucose transporter), member 13	Plasma Membrane	transporter
Q59F54	SLC2A3	solute carrier family 2 (facilitated glucose transporter), member 3	Plasma Membrane	transporter
Q05BQ3	SLC2A4	solute carrier family 2 (facilitated glucose transporter), member 4	Plasma Membrane	transporter
Q9Y6M5	SLC30A1	solute carrier family 30 (zinc transporter), member 1	Plasma Membrane	transporter
Q8TAD4	SLC30A5	solute carrier family 30 (zinc transporter), member 5	Plasma Membrane	transporter
Q9BT69	SLC31A1	solute carrier family 31 (copper transporters), member 1	Plasma Membrane	transporter
B4DIE0	SLC31A2	solute carrier family 31 (copper transporters), member 2	Plasma Membrane	transporter
Q8N8W2	SLC34A1	solute carrier family 34 (sodium phosphate), member 1	Plasma Membrane	transporter
P57057	SLC37A1	solute carrier family 37 (glycerol-3-phosphate transporter), member 1	Plasma Membrane	transporter
Q8NCD8	SLC38A1	solute carrier family 38, member 1	Plasma Membrane	transporter
A8K6H9	SLC38A2	solute carrier family 38, member 2	Plasma Membrane	transporter
Q99624	SLC38A3	solute carrier family 38, member 3	Plasma Membrane	transporter
Q9NVC3	SLC38A7	solute carrier family 38, member 7	Plasma Membrane	transporter
Q5T4K2	SLC39A1	solute carrier family 39 (zinc transporter), member 1	Plasma Membrane	transporter
Q15043-2	SLC39A14	solute carrier family 39 (zinc transporter), member 14	Plasma Membrane	transporter
Q9BRY0	SLC39A3	solute carrier family 39 (zinc transporter), member 3	Plasma Membrane	transporter
B4DZZ8	SLC39A7	solute carrier family 39 (zinc transporter), member 7	Plasma Membrane	transporter
P08195-2	SLC3A2	solute carrier family 3 (activators of dibasic and neutral amino acid transport), member 2	Plasma Membrane	transporter
E7ES28	SLC40A1	solute carrier family 40 (iron-regulated transporter), member 1	Plasma Membrane	transporter
B3KNL1	SLC43A1	solute carrier family 43, member 1	Plasma Membrane	transporter
Q8N370-2	SLC43A2	solute carrier family 43, member 2	Plasma Membrane	transporter
Q8WWI5-3	SLC44A1	solute carrier family 44, member 1	Plasma Membrane	transporter
B4DYD6	SLC44A3	solute carrier family 44, member 3	Plasma Membrane	transporter
Q96NT5	SLC46A1	solute carrier family 46 (folate transporter), member 1	Plasma Membrane	transporter
Q9BY10	SLC46A2	solute carrier family 46, member 2	Plasma Membrane	transporter
F8WDX9	SLC4A10	solute carrier family 4, sodium bicarbonate transporter, member 10	Plasma Membrane	transporter
C9JVC2	SLC4A2	solute carrier family 4, anion exchanger, member 2 (erythrocyte membrane protein band 3-like 1)	Plasma Membrane	transporter
Q9Y6R1-4	SLC4A4	solute carrier family 4, sodium bicarbonate cotransporter, member 4	Plasma Membrane	transporter
Q53S35	SLC4A5	solute carrier family 4, sodium bicarbonate cotransporter, member 5	Plasma Membrane	transporter
Q9Y6M7-5	SLC4A7	solute carrier family 4, sodium bicarbonate cotransporter, member 7	Plasma Membrane	transporter
A2RRD2	SLC5A2	solute carrier family 5 (sodium/glucose cotransporter), member 2	Plasma Membrane	transporter
B3KVZ8	SLC6A19	solute carrier family 6 (neutral amino acid transporter), member 19	Plasma Membrane	transporter
Q9BW84	SLC6A2	solute carrier family 6 (neurotransmitter transporter, noradrenalin), member 2	Plasma Membrane	transporter
Q9NP91-2	SLC6A20	solute carrier family 6 (proline IMINO transporter), member 20	Plasma Membrane	transporter
C9JPV1	SLC6A6	solute carrier family 6 (neurotransmitter transporter, taurine), member 6	Plasma Membrane	transporter
B2R728	SLC7A1	solute carrier family 7 (cationic amino acid transporter, y+ system), member 1	Plasma Membrane	transporter
Q9P1X0	SLC7A11	solute carrier family 7 (anionic amino acid transporter light chain, xc- system), member 11	Plasma Membrane	transporter
P52569	SLC7A2	solute carrier family 7 (cationic amino acid transporter, y+ system), member 2	Plasma Membrane	transporter
Q01650	SLC7A5	solute carrier family 7 (amino acid transporter light chain, L system), member 5	Plasma Membrane	transporter
B4DTZ6	SLC9A1	solute carrier family 9, subfamily A (NHE1, cation proton antiporter 1), member 1	Plasma Membrane	ion channel
B3KSV9	SLC9A3R1	solute carrier family 9, subfamily A (NHE3, cation proton antiporter 3), member 3 regulator 1	Plasma Membrane	other
D3DU85	SLC9A3R2	solute carrier family 9, subfamily A (NHE3, cation proton antiporter 3), member 3 regulator 2	Plasma Membrane	transporter
Q9NSW9	SLC9A5	solute carrier family 9, subfamily A (NHE5, cation proton antiporter 5), member 5	Plasma Membrane	transporter
B4DLY9	SLC9A6	solute carrier family 9, subfamily A (NHE6, cation proton antiporter 6), member 6	Plasma Membrane	transporter
Q4LEJ8	SLCO2A1	solute carrier organic anion transporter family, member 2A1	Plasma Membrane	transporter
Q6ZQN7	SLCO4C1	solute carrier organic anion transporter family, member 4C1	Plasma Membrane	transporter
F6Y5M1	SLMAP	sarcolemma associated protein	Plasma Membrane	other
Q6IN85-2	SMEK1	SMEK homolog 1, suppressor of mek1 (Dictyostelium)	Plasma Membrane	other
O00161	SNAP23	synaptosomal-associated protein, 23kDa	Plasma Membrane	transporter
Q13884	SNTB1	syntrophin, beta 1 (dystrophin-associated protein A1, 59kDa, basic component 1)	Plasma Membrane	other
Q13425	SNTB2	syntrophin, beta 2 (dystrophin-associated protein A1, 59kDa, basic component 2)	Plasma Membrane	other
Q9BX66-5	SORBS1	sorbin and SH3 domain containing 1	Plasma Membrane	other
E9PAS5	SORBS2	sorbin and SH3 domain containing 2	Plasma Membrane	other
Q92673	SORL1	sortilin-related receptor, L(DLR class) A repeats containing	Plasma Membrane	transporter
Q05D07	SPA17	sperm autoantigenic protein 17	Plasma Membrane	other
O60271	SPAG9	sperm associated antigen 9	Plasma Membrane	other
B4DMC2	SPATA13	spermatogenesis associated 13	Plasma Membrane	other
Q9NZD8-2	SPG21	spastic paraplegia 21 (autosomal recessive, Mast syndrome)	Plasma Membrane	enzyme
Q8TCT8	SPPL2A	signal peptide peptidase like 2A	Plasma Membrane	peptidase
A6NFV1	SPPL2B	signal peptide peptidase like 2B	Plasma Membrane	peptidase
Q9C004-2	SPRY4	sprouty homolog 4 (Drosophila)	Plasma Membrane	other
Q13813-2	SPTAN1	spectrin, alpha, non-erythrocytic 1 (alpha-fodrin)	Plasma Membrane	other
B2RMN7	SPTB	spectrin, beta, erythrocytic	Plasma Membrane	other
Q01082	SPTBN1	spectrin, beta, non-erythrocytic 1	Plasma Membrane	other
Q9NRC6	SPTBN5	spectrin, beta, non-erythrocytic 5	Plasma Membrane	other
E7END2	SSFA2	sperm specific antigen 2	Plasma Membrane	other
O43805	SSNA1	Sjogren syndrome nuclear autoantigen 1	Plasma Membrane	other
Q14714-2	SSPN	sarcospan (Kras oncogene-associated gene)	Plasma Membrane	other
B2RAF9	ST14	suppression of tumorigenicity 14 (colon carcinoma)	Plasma Membrane	peptidase
Q0PNF2	STAB1	stabilin 1	Plasma Membrane	transporter
Q8WWQ8	STAB2	stabilin 2	Plasma Membrane	transmembrane receptor
B2RCC7	STEAP2	STEAP family member 2, metalloreductase	Plasma Membrane	transporter
Q13586	STIM1	stromal interaction molecule 1	Plasma Membrane	other
A6H8L7	STIM2	stromal interaction molecule 2	Plasma Membrane	transporter
B4E2V5	STOM	stomatin	Plasma Membrane	other
B4E1K7	STOML2	stomatin (EPB72)-like 2	Plasma Membrane	other
Q9Y3F4	STRAP	serine/threonine kinase receptor associated protein	Plasma Membrane	other
P46977	STT3A	STT3, subunit of the oligosaccharyltransferase complex, homolog A (S. cerevisiae)	Plasma Membrane	enzyme
Q6LEU0	STX12	syntaxin 12	Plasma Membrane	other
Q13277-2	STX3	syntaxin 3	Plasma Membrane	transporter
Q12846	STX4	syntaxin 4	Plasma Membrane	transporter
O15400-2	STX7	syntaxin 7	Plasma Membrane	transporter
Q9UNK0	STX8	syntaxin 8	Plasma Membrane	other
F5GXG3	STXBP2	syntaxin binding protein 2	Plasma Membrane	transporter
O00186	STXBP3	syntaxin binding protein 3	Plasma Membrane	transporter
Q5T5C0-3	STXBP5	syntaxin binding protein 5 (tomosyn)	Plasma Membrane	other
Q9BXA5	SUCNR1	succinate receptor 1	Plasma Membrane	G-protein coupled receptor
Q5BKT1	SULF2	sulfatase 2	Plasma Membrane	enzyme
B3KT41	SV2C	synaptic vesicle glycoprotein 2C	Plasma Membrane	other
O95425	SVIL	supervillin	Plasma Membrane	other
Q96PV0-3	SYNGAP1	synaptic Ras GTPase activating protein 1	Plasma Membrane	other
O43760	SYNGR2	synaptogyrin 2	Plasma Membrane	other
C9JYN0	SYPL1	synaptophysin-like 1	Plasma Membrane	transporter
Q53TR1	TACR1	tachykinin receptor 1	Plasma Membrane	G-protein coupled receptor
B9EK39	TANC1	tetratricopeptide repeat, ankyrin repeat and coiled-coil containing 1	Plasma Membrane	other
Q6NXT6-2	TAPT1	transmembrane anterior posterior transformation 1	Plasma Membrane	G-protein coupled receptor
A8K7J9	TAS1R1	taste receptor, type 1, member 1	Plasma Membrane	G-protein coupled receptor
Q6ZW62	TAS2R14	taste receptor, type 2, member 14	Plasma Membrane	G-protein coupled receptor
Q9NYW1	TAS2R9	taste receptor, type 2, member 9	Plasma Membrane	G-protein coupled receptor
B3KSB3	TBC1D10A	TBC1 domain family, member 10A	Plasma Membrane	other
O95759	TBC1D8	TBC1 domain family, member 8 (with GRAM domain)	Plasma Membrane	other
E2QRM0	TBC1D9	TBC1 domain family, member 9 (with GRAM domain)	Plasma Membrane	other
E9PF19	TBL2	transducin (beta)-like 2	Plasma Membrane	other
C9J8N6	TBXAS1	thromboxane A synthase 1 (platelet)	Plasma Membrane	enzyme
Q13488	TCIRG1	T-cell, immune regulator 1, ATPase, H+ transporting, lysosomal V0 subunit A3	Plasma Membrane	enzyme
B3KM97	TECR	trans-2,3-enoyl-CoA reductase	Plasma Membrane	enzyme
Q8IXB8	TEK	TEK tyrosine kinase, endothelial	Plasma Membrane	kinase
Q63HR2-5	TENC1	tensin like C1 domain containing phosphatase (tensin 2)	Plasma Membrane	other
Q9UGI8-2	TES	testis derived transcript (3 LIM domains)	Plasma Membrane	other
A8K6Q8	TFRC	transferrin receptor (p90, CD71)	Plasma Membrane	transporter
P37173	TGFBR2	transforming growth factor, beta receptor II (70/80kDa)	Plasma Membrane	kinase
Q5T1C6	THEM4	thioesterase superfamily member 4	Plasma Membrane	other
E9PNQ8	THY1	Thy-1 cell surface antigen	Plasma Membrane	other
B3KT40	TJAP1	tight junction associated protein 1 (peripheral)	Plasma Membrane	other
Q07157	TJP1	tight junction protein 1 (zona occludens 1)	Plasma Membrane	other
B7Z954	TJP2	tight junction protein 2 (zona occludens 2)	Plasma Membrane	kinase
Q9Y490	TLN1	talin 1	Plasma Membrane	other
D1CS44	TLR1	toll-like receptor 1	Plasma Membrane	transmembrane receptor
B9VJ61	TLR5	toll-like receptor 5	Plasma Membrane	transmembrane receptor
F8WF27	TM4SF1	transmembrane 4 L six family member 1	Plasma Membrane	other
F5GXE1	TM7SF3	transmembrane 7 superfamily member 3	Plasma Membrane	other
E9PHW5	TM9SF2	transmembrane 9 superfamily member 2	Plasma Membrane	transporter
B2RAF3	TMEM115	transmembrane protein 115	Plasma Membrane	other
Q8WZ71	TMEM158	transmembrane protein 158 (gene/pseudogene)	Plasma Membrane	other
Q9HC07	TMEM165	transmembrane protein 165	Plasma Membrane	other
Q6ZPB0	TMEM50B	transmembrane protein 50B	Plasma Membrane	other
Q5T6Z8	TMEM59	transmembrane protein 59	Plasma Membrane	peptidase
F8VYE2	TMPRSS3	transmembrane protease, serine 3	Plasma Membrane	peptidase
D3DSR9	TNFRSF10B	tumor necrosis factor receptor superfamily, member 10b	Plasma Membrane	transmembrane receptor
B7Z5B7	TNFRSF10C	tumor necrosis factor receptor superfamily, member 10c, decoy without an intracellular domain	Plasma Membrane	transmembrane receptor
Q9UBN6	TNFRSF10D	tumor necrosis factor receptor superfamily, member 10d, decoy with truncated death domain	Plasma Membrane	transmembrane receptor
O00300	TNFRSF11B	tumor necrosis factor receptor superfamily, member 11b	Plasma Membrane	transmembrane receptor
Q9NP84	TNFRSF12A	tumor necrosis factor receptor superfamily, member 12A	Plasma Membrane	other
F6UPZ7	TNFRSF14	tumor necrosis factor receptor superfamily, member 14	Plasma Membrane	transmembrane receptor
P28908-2	TNFRSF8	tumor necrosis factor receptor superfamily, member 8	Plasma Membrane	transmembrane receptor
A1L306	TNR	tenascin R (restrictin, janusin)	Plasma Membrane	other
E9PGF5	TNS1	tensin 1	Plasma Membrane	other
Q13641	TPBG	trophoblast glycoprotein	Plasma Membrane	other
B7Z3R2	TPCN1	two pore segment channel 1	Plasma Membrane	ion channel
P07202-5	TPO	thyroid peroxidase	Plasma Membrane	enzyme
F5H064	TPTE/TPTE2	transmembrane phosphatase with tensin homology	Plasma Membrane	phosphatase
Q53TT7	TRAK2	trafficking protein, kinesin binding 2	Plasma Membrane	transporter
Q96Q05-3	TRAPPC9	trafficking protein particle complex 9	Plasma Membrane	other
Q86YW5-2	TREML1	triggering receptor expressed on myeloid cells-like 1	Plasma Membrane	other
Q9UKU6	TRHDE	thyrotropin-releasing hormone degrading enzyme	Plasma Membrane	peptidase
F8WA18	TRIB2	tribbles homolog 2 (Drosophila)	Plasma Membrane	kinase
O75962-4	TRIO	triple functional domain (PTPRF interacting)	Plasma Membrane	kinase
Q9NVY3	TRO	trophinin	Plasma Membrane	other
O75762	TRPA1	transient receptor potential cation channel, subfamily A, member 1	Plasma Membrane	transporter
A7VJS2	TRPC1	transient receptor potential cation channel, subfamily C, member 1	Plasma Membrane	ion channel
Q8IWP8	TRPC7	transient receptor potential cation channel, subfamily C, member 7	Plasma Membrane	ion channel
A2A3F0	TRPM3	transient receptor potential cation channel, subfamily M, member 3	Plasma Membrane	ion channel
Q8TD43-2	TRPM4	transient receptor potential cation channel, subfamily M, member 4	Plasma Membrane	ion channel
F5H7D1	TRPM6	transient receptor potential cation channel, subfamily M, member 6	Plasma Membrane	kinase
Q96QT4	TRPM7	transient receptor potential cation channel, subfamily M, member 7	Plasma Membrane	kinase
A0AVG2	TRPM8	transient receptor potential cation channel, subfamily M, member 8	Plasma Membrane	ion channel
Q3LU46	TRPV1	transient receptor potential cation channel, subfamily V, member 1	Plasma Membrane	ion channel
Q9Y5S1	TRPV2	transient receptor potential cation channel, subfamily V, member 2	Plasma Membrane	ion channel
Q8NET8-3	TRPV3	transient receptor potential cation channel, subfamily V, member 3	Plasma Membrane	ion channel
Q9HBA0-6	TRPV4	transient receptor potential cation channel, subfamily V, member 4	Plasma Membrane	ion channel
B3KQT6	TSPAN13	tetraspanin 13	Plasma Membrane	other
B4DEK8	TSPAN3	tetraspanin 3	Plasma Membrane	other
F8VS78	TSPAN31	tetraspanin 31	Plasma Membrane	other
F8WB10	TSPAN32	tetraspanin 32	Plasma Membrane	other
B4DRB0	TSPAN6	tetraspanin 6	Plasma Membrane	other
Q9HBT2	TSPAN9	tetraspanin 9	Plasma Membrane	other
Q13630	TSTA3	tissue specific transplantation antigen P35B	Plasma Membrane	enzyme
F5H4E1	TTC7A	tetratricopeptide repeat domain 7A	Plasma Membrane	other
Q9C0H2-2	TTYH3	tweety homolog 3 (Drosophila)	Plasma Membrane	ion channel
D6RDV0	TUSC3	tumor suppressor candidate 3	Plasma Membrane	enzyme
Q9H3U1-2	UNC45A	unc-45 homolog A (C. elegans)	Plasma Membrane	other
Q8IZJ1	UNC5B	unc-5 homolog B (C. elegans)	Plasma Membrane	transmembrane receptor
Q4W5H4	UNC5C	unc-5 homolog C (C. elegans)	Plasma Membrane	transmembrane receptor
C9J1I0	UNC5D	unc-5 homolog D (C. elegans)	Plasma Membrane	other
Q4QQJ4	UNC93A	unc-93 homolog A (C. elegans)	Plasma Membrane	other
B7ZKR8	USP48	ubiquitin specific peptidase 48	Plasma Membrane	peptidase
Q93008-1	USP9X	ubiquitin specific peptidase 9, X-linked	Plasma Membrane	peptidase
P46939	UTRN	utrophin	Plasma Membrane	transmembrane receptor
P63027	VAMP2	vesicle-associated membrane protein 2 (synaptobrevin 2)	Plasma Membrane	other
Q15836	VAMP3	vesicle-associated membrane protein 3 (cellubrevin)	Plasma Membrane	other
O95183	VAMP5	vesicle-associated membrane protein 5 (myobrevin)	Plasma Membrane	transporter
A8KA83	VAPA	VAMP (vesicle-associated membrane protein)-associated protein A, 33kDa	Plasma Membrane	other
B3KVU7	VAPB	VAMP (vesicle-associated membrane protein)-associated protein B and C	Plasma Membrane	other
P50552	VASP	vasodilator-stimulated phosphoprotein	Plasma Membrane	other
Q99536	VAT1	vesicle amine transport protein 1 homolog (T. californica)	Plasma Membrane	transporter
P18206-2	VCL	vinculin	Plasma Membrane	enzyme
Q9HBM0-2	VEZT	vezatin, adherens junctions transmembrane protein	Plasma Membrane	other
F2Z2U6	VIPR1	vasoactive intestinal peptide receptor 1	Plasma Membrane	G-protein coupled receptor
A4D225	VIPR2	vasoactive intestinal peptide receptor 2	Plasma Membrane	G-protein coupled receptor
P98155-2	VLDLR	very low density lipoprotein receptor	Plasma Membrane	transporter
B4DVV9	VMP1	vacuole membrane protein 1	Plasma Membrane	other
Q9GZP7	VN1R1	vomeronasal 1 receptor 1	Plasma Membrane	G-protein coupled receptor
Q96AJ9	VTI1A	vesicle transport through interaction with t-SNAREs homolog 1A (yeast)	Plasma Membrane	transporter
A8K6M4	VTI1B	vesicle transport through interaction with t-SNAREs homolog 1B (yeast)	Plasma Membrane	transporter
C4AMC7	WASH3P	WAS protein family homolog 3 pseudogene	Plasma Membrane	other
Q96J92-2	WNK4	WNK lysine deficient protein kinase 4	Plasma Membrane	kinase
P55808	XG	Xg blood group	Plasma Membrane	other
B7ZLM6	XPNPEP2	X-prolyl aminopeptidase (aminopeptidase P) 2, membrane-bound	Plasma Membrane	peptidase
Q9UBH6-2	XPR1	xenotropic and polytropic retrovirus receptor 1	Plasma Membrane	G-protein coupled receptor
Q401N2-2	ZACN	zinc activated ligand-gated ion channel	Plasma Membrane	ion channel
P43403-2	ZAP70	zeta-chain (TCR) associated protein kinase 70kDa	Plasma Membrane	kinase
A8K9U6	ZC3HAV1	zinc finger CCCH-type, antiviral 1	Plasma Membrane	other
B7Z626	ZFYVE27	zinc finger, FYVE domain containing 27	Plasma Membrane	other
Q15942	ZYX	zyxin	Plasma Membrane	other
