# Supplementary material for: Definition of a cell surface signature for human cardiac progenitor cells after comprehensive comparative transcriptomic and proteomic characterization
Source: Sci Rep. 2019 Mar 15;9:4647. doi: 10.1038/s41598-019-39571-x (PMC6420620; doi:10.1038/s41598-019-39571-x)
Supplement: Supplementary file 6 — Table S5 [file 41598_2019_39571_MOESM6_ESM.xlsx]

## Sheet: 2213 csc prots
ID	Notes	Symbol	Entrez Gene Name	Location	Type(s)
P49588		AARS	alanyl-tRNA synthetase	Cytoplasm	enzyme		Proteins only in CSC label		table SS figure 1 C Veen
Q9BZC7		ABCA2	ATP-binding cassette, sub-family A (ABC1), member 2	Plasma Membrane	transporter		FRD 0.05; N=2
Q8IUA7		ABCA9	ATP-binding cassette, sub-family A (ABC1), member 9	Cytoplasm	transporter
A7BKA4		ABCB5	ATP-binding cassette, sub-family B (MDR/TAP), member 5	Plasma Membrane	transporter
P61221		ABCE1	ATP-binding cassette, sub-family E (OABP), member 1	Cytoplasm	transporter		Proteins total 2213 (only in CSC =559)
Q8NE71		ABCF1	ATP-binding cassette, sub-family F (GCN20), member 1	Cytoplasm	transporter
P00519		ABL1	c-abl oncogene 1, non-receptor tyrosine kinase	Nucleus	kinase
F5H3S2		ABR	active BCR-related	Cytoplasm	other
P09110		ACAA1	acetyl-CoA acyltransferase 1	Cytoplasm	enzyme
P42765		ACAA2	acetyl-CoA acyltransferase 2	Cytoplasm	enzyme
Q9H845		ACAD9	acyl-CoA dehydrogenase family, member 9	Cytoplasm	enzyme
P11310		ACADM	acyl-CoA dehydrogenase, C-4 to C-12 straight chain	Cytoplasm	enzyme
P49748		ACADVL	acyl-CoA dehydrogenase, very long chain	Cytoplasm	enzyme
P24752		ACAT1	acetyl-CoA acetyltransferase 1	Cytoplasm	enzyme
Q9H3P7		ACBD3	acyl-CoA binding domain containing 3	Cytoplasm	other
Q9UKV3		ACIN1	apoptotic chromatin condensation inducer 1	Nucleus	enzyme
P53396		ACLY	ATP citrate lyase	Cytoplasm	enzyme
P21399		ACO1	aconitase 1, soluble	Cytoplasm	enzyme
Q99798		ACO2	aconitase 2, mitochondrial	Cytoplasm	enzyme
O00154		ACOT7	acyl-CoA thioesterase 7	Cytoplasm	enzyme
O14734		ACOT8	acyl-CoA thioesterase 8	Cytoplasm	enzyme
Q9Y305		ACOT9	acyl-CoA thioesterase 9	Cytoplasm	enzyme
P24666		ACP1	acid phosphatase 1, soluble	Cytoplasm	phosphatase
O95573		ACSL3	acyl-CoA synthetase long-chain family member 3	Cytoplasm	enzyme
Q562V5		ACT	actin-like protein (ACT) gene	unknown	other
P68133		ACTA1	actin, alpha 1, skeletal muscle	Cytoplasm	other
P62736		ACTA2	actin, alpha 2, smooth muscle, aorta	Cytoplasm	other
P60709	D	ACTB	actin, beta	Cytoplasm	other
Q9UE89	D	ACTB	actin, beta	Cytoplasm	other
Q562R1		ACTBL2	actin, beta-like 2	unknown	other
O96019		ACTL6A	actin-like 6A	Nucleus	other
P12814		ACTN1	actinin, alpha 1	Cytoplasm	other
O43707		ACTN4	actinin, alpha 4	Cytoplasm	other
P61163		ACTR1A	ARP1 actin-related protein 1 homolog A, centractin alpha (yeast)	Cytoplasm	other
P61160		ACTR2	ARP2 actin-related protein 2 homolog (yeast)	Plasma Membrane	other
P61158		ACTR3	ARP3 actin-related protein 3 homolog (yeast)	Plasma Membrane	other
Q8NCV1-2		ADAD2	adenosine deaminase domain containing 2	unknown	other
Q13443		ADAM9	ADAM metallopeptidase domain 9	Plasma Membrane	peptidase
Q9UHI8		ADAMTS1	ADAM metallopeptidase with thrombospondin type 1 motif, 1	Extracellular Space	peptidase
Q9H324		ADAMTS10	ADAM metallopeptidase with thrombospondin type 1 motif, 10	Extracellular Space	peptidase
Q9UNA0		ADAMTS5	ADAM metallopeptidase with thrombospondin type 1 motif, 5	Extracellular Space	peptidase
B4DG74		ADCY6	adenylate cyclase 6	Plasma Membrane	enzyme
P35611		ADD1	adducin 1 (alpha)	Cytoplasm	other
Q9UEY8		ADD3	adducin 3 (gamma)	Cytoplasm	other
P11766		ADH5	alcohol dehydrogenase 5 (class III), chi polypeptide	Cytoplasm	enzyme
P55263		ADK	adenosine kinase	Nucleus	kinase
Q7Z4H4		ADM2	adrenomedullin 2	Extracellular Space	other
Q9BRR6		ADPGK	ADP-dependent glucokinase	unknown	kinase
Q16186		ADRM1	adhesion regulating molecule 1	Plasma Membrane	other
P30566		ADSL	adenylosuccinate lyase	Cytoplasm	enzyme
P30520		ADSS	adenylosuccinate synthase	Cytoplasm	enzyme
Q8N556		AFAP1	actin filament associated protein 1	Cytoplasm	other
Q9Y4W6		AFG3L2	AFG3 ATPase family member 3-like 2 (S. cerevisiae)	Cytoplasm	peptidase
E7EUN2		AGAP1	ArfGAP with GTPase domain, ankyrin repeat and PH domain 1	Cytoplasm	enzyme
Q96MI9		AGBL1	ATP/GTP binding protein-like 1	unknown	peptidase
Q8NEM8		AGBL3	ATP/GTP binding protein-like 3	unknown	peptidase
Q8NDL9		AGBL5	ATP/GTP binding protein-like 5	Cytoplasm	peptidase
Q99943		AGPAT1	1-acylglycerol-3-phosphate O-acyltransferase 1 (lysophosphatidic acid acyltransferase, alpha)	Cytoplasm	enzyme
O00116		AGPS	alkylglycerone phosphate synthase	Cytoplasm	enzyme
P23526		AHCY	adenosylhomocysteinase	Cytoplasm	enzyme
Q09666		AHNAK	AHNAK nucleoprotein	Nucleus	other
Q8IVF2		AHNAK2	AHNAK nucleoprotein 2	unknown	other
O95433		AHSA1	AHA1, activator of heat shock 90kDa protein ATPase homolog 1 (yeast)	Cytoplasm	other
O95831		AIFM1	apoptosis-inducing factor, mitochondrion-associated, 1	Cytoplasm	enzyme
Q12904		AIMP1	aminoacyl tRNA synthetase complex-interacting multifunctional protein 1	Extracellular Space	cytokine
Q13155		AIMP2	aminoacyl tRNA synthetase complex-interacting multifunctional protein 2	Plasma Membrane	other
P00568		AK1	adenylate kinase 1	Cytoplasm	kinase
Q9UIJ7		AK3	adenylate kinase 3	Cytoplasm	kinase
P27144		AK4	adenylate kinase 4	Cytoplasm	kinase
Q02952		AKAP12	A kinase (PRKA) anchor protein 12	Cytoplasm	transporter
Q9Y2D5		AKAP2/PALM2-AKAP2	A kinase (PRKA) anchor protein 2	Cytoplasm	other
Q99996		AKAP9	A kinase (PRKA) anchor protein (yotiao) 9	Cytoplasm	other
P14550		AKR1A1	aldo-keto reductase family 1, member A1 (aldehyde reductase)	Cytoplasm	enzyme
P15121		AKR1B1	aldo-keto reductase family 1, member B1 (aldose reductase)	Cytoplasm	enzyme
Q04828		AKR1C1/AKR1C2	aldo-keto reductase family 1, member C2	Cytoplasm	enzyme
O43488		AKR7A2	aldo-keto reductase family 7, member A2 (aflatoxin aldehyde reductase)	Cytoplasm	enzyme
P02768		ALB	albumin	Extracellular Space	transporter
Q13740		ALCAM	activated leukocyte cell adhesion molecule	Plasma Membrane	other
P54886		ALDH18A1	aldehyde dehydrogenase 18 family, member A1	Cytoplasm	kinase
O94788		ALDH1A2	aldehyde dehydrogenase 1 family, member A2	Cytoplasm	enzyme
P47895		ALDH1A3	aldehyde dehydrogenase 1 family, member A3	Cytoplasm	enzyme
Q3SY69		ALDH1L2	aldehyde dehydrogenase 1 family, member L2	Cytoplasm	enzyme
P05091		ALDH2	aldehyde dehydrogenase 2 family (mitochondrial)	Cytoplasm	enzyme
P49189		ALDH9A1	aldehyde dehydrogenase 9 family, member A1	Cytoplasm	enzyme
P04075		ALDOA	aldolase A, fructose-bisphosphate	Cytoplasm	enzyme
P09972		ALDOC	aldolase C, fructose-bisphosphate	Cytoplasm	enzyme
P05187		ALPP	alkaline phosphatase, placental	Plasma Membrane	phosphatase
Q86V81		ALYREF	Aly/REF export factor	Nucleus	transcription regulator
Q01433		AMPD2	adenosine monophosphate deaminase 2	Cytoplasm	enzyme
Q12955		ANK3	ankyrin 3, node of Ranvier (ankyrin G)	Plasma Membrane	other
A6NHY2		ANKDD1B	ankyrin repeat and death domain containing 1B	unknown	other
O15084-1		ANKRD28	ankyrin repeat domain 28	Cytoplasm	other
Q9BXX3		ANKRD30A	ankyrin repeat domain 30A	Nucleus	other
Q6NXT1		ANKRD54	ankyrin repeat domain 54	Nucleus	transcription regulator
Q9Y2G4		ANKRD6	ankyrin repeat domain 6	Nucleus	transcription regulator
Q9NW15		ANO10	anoctamin 10	Plasma Membrane	other
P39687		ANP32A	acidic (leucine-rich) nuclear phosphoprotein 32 family, member A	Nucleus	other
P15144		ANPEP	alanyl (membrane) aminopeptidase	Plasma Membrane	peptidase
P04083		ANXA1	annexin A1	Plasma Membrane	other
P50995	D	ANXA11	annexin A11	Nucleus	other
Q6ICS0	D	ANXA11	annexin A11	Nucleus	other
P07355		ANXA2	annexin A2	Plasma Membrane	other
P12429		ANXA3	annexin A3	Cytoplasm	enzyme
P09525		ANXA4	annexin A4	Plasma Membrane	other
P08758		ANXA5	annexin A5	Plasma Membrane	other
P08133	D	ANXA6	annexin A6	Plasma Membrane	other
A6NN80	D	ANXA6	annexin A6	Plasma Membrane	other
P20073		ANXA7	annexin A7	Plasma Membrane	ion channel
Q10567		AP1B1	adaptor-related protein complex 1, beta 1 subunit	Cytoplasm	transporter
O43747		AP1G1	adaptor-related protein complex 1, gamma 1 subunit	Cytoplasm	transporter
O95782		AP2A1	adaptor-related protein complex 2, alpha 1 subunit	Cytoplasm	transporter
O94973		AP2A2	adaptor-related protein complex 2, alpha 2 subunit	Cytoplasm	transporter
P63010		AP2B1	adaptor-related protein complex 2, beta 1 subunit	Cytoplasm	transporter
Q96CW1	D	AP2M1	adaptor-related protein complex 2, mu 1 subunit	Cytoplasm	transporter
B7Z4N2	D	AP2M1	adaptor-related protein complex 2, mu 1 subunit	Cytoplasm	transporter
O00203		AP3B1	adaptor-related protein complex 3, beta 1 subunit	Cytoplasm	transporter
Q13367		AP3B2	adaptor-related protein complex 3, beta 2 subunit	Cytoplasm	transporter
O14617		AP3D1	adaptor-related protein complex 3, delta 1 subunit	Cytoplasm	transporter
Q9Y2T2		AP3M1	adaptor-related protein complex 3, mu 1 subunit	Cytoplasm	transporter
Q92572		AP3S1	adaptor-related protein complex 3, sigma 1 subunit	Cytoplasm	transporter
Q02410		APBA1	amyloid beta (A4) precursor protein-binding, family A, member 1	Cytoplasm	transporter
P13798		APEH	N-acylaminoacyl-peptide hydrolase	Cytoplasm	peptidase
P27695		APEX1	APEX nuclease (multifunctional DNA repair enzyme) 1	Nucleus	enzyme
Q9BZZ5		API5	apoptosis inhibitor 5	Cytoplasm	other
Q9HDC9		APMAP	adipocyte plasma membrane associated protein	Plasma Membrane	enzyme
Q8NCW5		APOA1BP	apolipoprotein A-I binding protein	Extracellular Space	enzyme
Q6Q788		APOA5	apolipoprotein A-V	Extracellular Space	transporter
P04114		APOB	apolipoprotein B (including Ag(x) antigen)	Extracellular Space	transporter
P02656		APOC3	apolipoprotein C-III	Extracellular Space	transporter
Q8NEU8		APPL2	adaptor protein, phosphotyrosine interaction, PH domain and leucine zipper containing 2	Cytoplasm	other
P07741		APRT	adenine phosphoribosyltransferase	Cytoplasm	enzyme
A8K1Y7		ARAP3	ArfGAP with RhoGAP domain, ankyrin repeat and PH domain 3	Nucleus	other
P48444		ARCN1	archain 1	Cytoplasm	other
P84077		ARF1	ADP-ribosylation factor 1	Cytoplasm	enzyme
P18085		ARF4	ADP-ribosylation factor 4	Cytoplasm	enzyme
P84085		ARF5	ADP-ribosylation factor 5	Cytoplasm	enzyme
P62330		ARF6	ADP-ribosylation factor 6	Plasma Membrane	transporter
Q8N6T3		ARFGAP1	ADP-ribosylation factor GTPase activating protein 1	Cytoplasm	transporter
Q8N6H7		ARFGAP2	ADP-ribosylation factor GTPase activating protein 2	Nucleus	other
Q07960		ARHGAP1	Rho GTPase activating protein 1	Cytoplasm	other
Q5JSD4		ARHGAP21	Rho GTPase activating protein 21	Cytoplasm	other
Q9UNA1		ARHGAP26	Rho GTPase activating protein 26	Cytoplasm	other
Q13017		ARHGAP5	Rho GTPase activating protein 5	Cytoplasm	enzyme
P52565		ARHGDIA	Rho GDP dissociation inhibitor (GDI) alpha	Cytoplasm	other
P52566		ARHGDIB	Rho GDP dissociation inhibitor (GDI) beta	Cytoplasm	other
Q96DR7		ARHGEF26	Rho guanine nucleotide exchange factor (GEF) 26	Plasma Membrane	other
P40616		ARL1	ADP-ribosylation factor-like 1	Cytoplasm	enzyme
P36405		ARL3	ADP-ribosylation factor-like 3	Cytoplasm	enzyme
P49703		ARL4D	ADP-ribosylation factor-like 4D	Nucleus	enzyme
O75915		ARL6IP5	ADP-ribosylation-like factor 6 interacting protein 5	Cytoplasm	other
Q9NVJ2		ARL8B	ADP-ribosylation factor-like 8B	Plasma Membrane	enzyme
F5H156		ARMC5	armadillo repeat containing 5	unknown	other
Q9UH62		ARMCX3	armadillo repeat containing, X-linked 3	Cytoplasm	other
O15143		ARPC1B	actin related protein 2/3 complex, subunit 1B, 41kDa	Cytoplasm	other
O15144		ARPC2	actin related protein 2/3 complex, subunit 2, 34kDa	Cytoplasm	other
O15145	D	ARPC3	actin related protein 2/3 complex, subunit 3, 21kDa	Cytoplasm	other
F8VR50	D	ARPC3	actin related protein 2/3 complex, subunit 3, 21kDa	Cytoplasm	other
P59998		ARPC4	actin related protein 2/3 complex, subunit 4, 20kDa	unknown	other
O15511		ARPC5	actin related protein 2/3 complex, subunit 5, 16kDa	Cytoplasm	other
Q9BPX5		ARPC5L	actin related protein 2/3 complex, subunit 5-like	unknown	other
P15289		ARSA	arylsulfatase A	Cytoplasm	enzyme
P15848		ARSB	arylsulfatase B	Cytoplasm	enzyme
Q13510		ASAH1	N-acylsphingosine amidohydrolase (acid ceramidase) 1	Cytoplasm	enzyme
Q8WXK1		ASB15	ankyrin repeat and SOCS box containing 15	Nucleus	transcription regulator
Q12797		ASPH	aspartate beta-hydroxylase	Cytoplasm	enzyme
Q9ULI0		ATAD2B	ATPase family, AAA domain containing 2B	unknown	other
Q9NVI7		ATAD3A/ATAD3B	ATPase family, AAA domain containing 3A	Nucleus	other
P31939		ATIC	5-aminoimidazole-4-carboxamide ribonucleotide formyltransferase/IMP cyclohydrolase	Cytoplasm	enzyme
Q6DD88		ATL3	atlastin GTPase 3	Cytoplasm	other
P54259		ATN1	atrophin 1	Nucleus	transcription regulator
O00244		ATOX1	ATX1 antioxidant protein 1 homolog (yeast)	Cytoplasm	transporter
Q8NB49		ATP11C	ATPase, class VI, type 11C	Plasma Membrane	transporter
Q9HD20		ATP13A1	ATPase type 13A1	Extracellular Space	transporter
P05023		ATP1A1	ATPase, Na+/K+ transporting, alpha 1 polypeptide	Plasma Membrane	transporter
O14983		ATP2A1	ATPase, Ca++ transporting, cardiac muscle, fast twitch 1	Cytoplasm	transporter
P16615		ATP2A2	ATPase, Ca++ transporting, cardiac muscle, slow twitch 2	Cytoplasm	transporter
P20020		ATP2B1	ATPase, Ca++ transporting, plasma membrane 1	Plasma Membrane	transporter
P23634		ATP2B4	ATPase, Ca++ transporting, plasma membrane 4	Plasma Membrane	transporter
P25705		ATP5A1	ATP synthase, H+ transporting, mitochondrial F1 complex, alpha subunit 1, cardiac muscle	Cytoplasm	transporter
P06576		ATP5B	ATP synthase, H+ transporting, mitochondrial F1 complex, beta polypeptide	Cytoplasm	transporter
P36542		ATP5C1	ATP synthase, H+ transporting, mitochondrial F1 complex, gamma polypeptide 1	Cytoplasm	transporter
P30049		ATP5D	ATP synthase, H+ transporting, mitochondrial F1 complex, delta subunit	Cytoplasm	transporter
P24539		ATP5F1	ATP synthase, H+ transporting, mitochondrial Fo complex, subunit B1	Cytoplasm	transporter
O75947		ATP5H	ATP synthase, H+ transporting, mitochondrial Fo complex, subunit d	unknown	enzyme
P18859		ATP5J	ATP synthase, H+ transporting, mitochondrial Fo complex, subunit F6	Cytoplasm	transporter
P56134		ATP5J2	ATP synthase, H+ transporting, mitochondrial Fo complex, subunit F2	Cytoplasm	transporter
O75964		ATP5L	ATP synthase, H+ transporting, mitochondrial Fo complex, subunit G	Cytoplasm	transporter
P48047		ATP5O	ATP synthase, H+ transporting, mitochondrial F1 complex, O subunit	Cytoplasm	transporter
Q15904		ATP6AP1	ATPase, H+ transporting, lysosomal accessory protein 1	Cytoplasm	transporter
P27449		ATP6V0C	ATPase, H+ transporting, lysosomal 16kDa, V0 subunit c	Cytoplasm	transporter
P61421		ATP6V0D1	ATPase, H+ transporting, lysosomal 38kDa, V0 subunit d1	Cytoplasm	transporter
P38606		ATP6V1A	ATPase, H+ transporting, lysosomal 70kDa, V1 subunit A	Plasma Membrane	transporter
P15313		ATP6V1B1	ATPase, H+ transporting, lysosomal 56/58kDa, V1 subunit B1	Cytoplasm	transporter
P21281		ATP6V1B2	ATPase, H+ transporting, lysosomal 56/58kDa, V1 subunit B2	Cytoplasm	transporter
P36543		ATP6V1E1	ATPase, H+ transporting, lysosomal 31kDa, V1 subunit E1	Cytoplasm	transporter
Q8TF62		ATP8B4	ATPase, class I, type 8B, member 4	unknown	transporter
O43861		ATP9B	ATPase, class II, type 9B	Cytoplasm	transporter
Q9UBB4		ATXN10	ataxin 10	Cytoplasm	other
Q99700		ATXN2	ataxin 2	Nucleus	other
Q8WWM7		ATXN2L	ataxin 2-like	unknown	other
O15265		ATXN7	ataxin 7	Nucleus	other
Q14CW9		ATXN7L3	ataxin 7-like 3	Nucleus	transcription regulator
Q5U676		B3GAT3	beta-1,3-glucuronyltransferase 3 (glucuronosyltransferase I)	Cytoplasm	enzyme
P15291		B4GALT1	UDP-Gal:betaGlcNAc beta 1,4- galactosyltransferase, polypeptide 1	Cytoplasm	enzyme
Q9NWV8		BABAM1	BRISC and BRCA1 A complex member 1	Nucleus	other
Q9BYV9		BACH2	BTB and CNC homology 1, basic leucine zipper transcription factor 2	Nucleus	transcription regulator
O95816		BAG2	BCL2-associated athanogene 2	Cytoplasm	other
O95817		BAG3	BCL2-associated athanogene 3	Cytoplasm	other
O75531		BANF1	barrier to autointegration factor 1	Nucleus	other
P80723		BASP1	brain abundant, membrane attached signal protein 1	Nucleus	transcription regulator
Q07812		BAX	BCL2-associated X protein	Cytoplasm	transporter
Q8WY36		BBX	bobby sox homolog (Drosophila)	Nucleus	other
P51572		BCAP31	B-cell receptor-associated protein 31	Cytoplasm	transporter
P54687		BCAT1	branched chain amino-acid transaminase 1, cytosolic	Cytoplasm	enzyme
Q6W2J9		BCOR	BCL6 corepressor	Nucleus	transcription regulator
Q5H9F3		BCORL1	BCL6 corepressor-like 1	Nucleus	transcription regulator
P11274		BCR	breakpoint cluster region	Cytoplasm	kinase
A6H8Y1		BDP1	B double prime 1, subunit of RNA polymerase III transcription initiation factor IIIB	Nucleus	transcription regulator
O15155		BET1	blocked early in transport 1 homolog (S. cerevisiae)	Cytoplasm	transporter
P55957		BID	BH3 interacting domain death agonist	Cytoplasm	other
Q13867		BLMH	bleomycin hydrolase	Cytoplasm	peptidase
P53004		BLVRA	biliverdin reductase A	Cytoplasm	enzyme
P30043		BLVRB	biliverdin reductase B (flavin reductase (NADPH))	Cytoplasm	enzyme
Q14692		BMS1	BMS1 homolog, ribosome assembly protein (yeast)	Nucleus	other
Q12981		BNIP1	BCL2/adenovirus E1B 19kDa interacting protein 1	Cytoplasm	other
Q9H3K6		BOLA2/BOLA2B	bolA homolog 2 (E. coli)	unknown	other
Q14137		BOP1	block of proliferation 1	Nucleus	other
O95861		BPNT1	3'(2'), 5'-bisphosphate nucleotidase 1	Nucleus	phosphatase
P51587		BRCA2	breast cancer 2, early onset	Nucleus	transcription regulator
O95696		BRD1	bromodomain containing 1	Nucleus	other
Q15059-2		BRD3	bromodomain containing 3	Nucleus	kinase
Q9NPI1		BRD7	bromodomain containing 7	Nucleus	transcription regulator
Q8WUW1		BRK1	BRICK1, SCAR/WAVE actin-nucleating complex subunit	unknown	other
P35613		BSG	basigin (Ok blood group)	Plasma Membrane	transporter
P20290-2		BTF3	basic transcription factor 3	Nucleus	transcription regulator
Q9UIR0-2		BTNL2	butyrophilin-like 2 (MHC class II associated)	Plasma Membrane	transmembrane receptor
O43684-2		BUB3	budding uninhibited by benzimidazoles 3 homolog (yeast)	Nucleus	other
Q13895		BYSL	bystin-like	Cytoplasm	other
Q7L1Q6		BZW1	basic leucine zipper and W2 domains 1	Cytoplasm	translation regulator
Q9Y6E2		BZW2	basic leucine zipper and W2 domains 2	Cytoplasm	translation regulator
Q15847		C10orf116	chromosome 10 open reading frame 116	unknown	other
Q9BQE6		C11orf48	chromosome 11 open reading frame 48	unknown	other
Q6NUN7		C11orf63	chromosome 11 open reading frame 63	unknown	other
Q9H3H3		C11orf68	chromosome 11 open reading frame 68	unknown	other
Q8WUH6		C12orf23	chromosome 12 open reading frame 23	unknown	other
Q9NQ88		C12orf5	chromosome 12 open reading frame 5	unknown	enzyme
Q9Y224		C14orf166	chromosome 14 open reading frame 166	Nucleus	other
Q6P387-2		C16orf46	chromosome 16 open reading frame 46	unknown	other
A6NNT2		C16orf96	chromosome 16 open reading frame 96	unknown	other
Q969H8		C19orf10	chromosome 19 open reading frame 10	Extracellular Space	cytokine
Q5XKP0		C19orf70	chromosome 19 open reading frame 70	Cytoplasm	other
Q07021		C1QBP	complement component 1, q subcomponent binding protein	Cytoplasm	transcription regulator
Q96MY1		C20orf112	chromosome 20 open reading frame 112	unknown	other
Q9Y3I0		C22orf28	chromosome 22 open reading frame 28	Cytoplasm	enzyme
Q96FZ2		C3orf37	chromosome 3 open reading frame 37	unknown	other
P0C0L4		C4B (includes others)	complement component 4B (Chido blood group)	Extracellular Space	other
Q5T0Z8		C6orf132	chromosome 6 open reading frame 132	unknown	other
Q9BPX7		C7orf25	chromosome 7 open reading frame 25	unknown	other
A6NGR9		C8orf73	chromosome 8 open reading frame 73	unknown	other
Q9HB71		CACYBP	calcyclin binding protein	Nucleus	other
P27708		CAD	carbamoyl-phosphate synthetase 2, aspartate transcarbamylase, and dihydroorotase	Cytoplasm	enzyme
Q05682		CALD1	caldesmon 1	Cytoplasm	other
P27797		CALR	calreticulin	Cytoplasm	transcription regulator
O43852	D	CALU	calumenin	Cytoplasm	other
O43852-2	D	CALU	calumenin	Cytoplasm	other
Q13557		CAMK2D	calcium/calmodulin-dependent protein kinase II delta	Cytoplasm	kinase
Q86VP6		CAND1	cullin-associated and neddylation-dissociated 1	Cytoplasm	transcription regulator
P27824		CANX	calnexin	Cytoplasm	other
Q01518	D	CAP1	CAP, adenylate cyclase-associated protein 1 (yeast)	Plasma Membrane	other
D3DPU2	D	CAP1	CAP, adenylate cyclase-associated protein 1 (yeast)	Plasma Membrane	other
P40123		CAP2	CAP, adenylate cyclase-associated protein, 2 (yeast)	Plasma Membrane	other
P40121		CAPG	capping protein (actin filament), gelsolin-like	Nucleus	other
P07384		CAPN1	calpain 1, (mu/I) large subunit	Cytoplasm	peptidase
P17655		CAPN2	calpain 2, (m/II) large subunit	Cytoplasm	peptidase
P04632		CAPNS1	calpain, small subunit 1	Cytoplasm	peptidase
Q14444		CAPRIN1	cell cycle associated protein 1	Plasma Membrane	other
P52907		CAPZA1	capping protein (actin filament) muscle Z-line, alpha 1	Cytoplasm	other
P47755		CAPZA2	capping protein (actin filament) muscle Z-line, alpha 2	Cytoplasm	other
P47756-2		CAPZB	capping protein (actin filament) muscle Z-line, beta	Cytoplasm	other
Q9BX69		CARD6	caspase recruitment domain family, member 6	Cytoplasm	other
P49589		CARS	cysteinyl-tRNA synthetase	Cytoplasm	enzyme
Q6P4E1		CASC4	cancer susceptibility candidate 4	unknown	other
P51878		CASP5	caspase 5, apoptosis-related cysteine peptidase	Cytoplasm	peptidase
P20810		CAST	calpastatin	Cytoplasm	peptidase
P04040		CAT	catalase	Cytoplasm	enzyme
Q03135		CAV1	caveolin 1, caveolae protein, 22kDa	Plasma Membrane	transmembrane receptor
P51636		CAV2	caveolin 2	Plasma Membrane	other
Q13951		CBFB	core-binding factor, beta subunit	Nucleus	transcription regulator
Q75N03		CBLL1	Cbl proto-oncogene, E3 ubiquitin protein ligase-like 1	Nucleus	enzyme
P16152		CBR1	carbonyl reductase 1	Cytoplasm	enzyme
Q13185		CBX3	chromobox homolog 3	Nucleus	transcription regulator
Q8IYE0		CCDC146	coiled-coil domain containing 146	unknown	other
Q6ZUS6		CCDC149	coiled-coil domain containing 149	unknown	other
Q96HJ3		CCDC34	coiled-coil domain containing 34	unknown	other
Q4G0X9		CCDC40	coiled-coil domain containing 40	unknown	other
Q96A33		CCDC47	coiled-coil domain containing 47	Extracellular Space	other
B4DWL0		CCDC64	coiled-coil domain containing 64	Cytoplasm	other
E9PLX9		CCDC67	coiled-coil domain containing 67	unknown	other
Q9H2F9		CCDC68	coiled-coil domain containing 68	unknown	other
O95273		CCNDBP1	cyclin D-type binding-protein 1	Nucleus	other
O75909		CCNK	cyclin K	Nucleus	kinase
P78371		CCT2	chaperonin containing TCP1, subunit 2 (beta)	Cytoplasm	kinase
P49368		CCT3	chaperonin containing TCP1, subunit 3 (gamma)	Cytoplasm	other
P50991		CCT4	chaperonin containing TCP1, subunit 4 (delta)	Cytoplasm	other
P48643		CCT5	chaperonin containing TCP1, subunit 5 (epsilon)	Cytoplasm	other
P40227		CCT6A	chaperonin containing TCP1, subunit 6A (zeta 1)	Cytoplasm	other
Q99832		CCT7	chaperonin containing TCP1, subunit 7 (eta)	Cytoplasm	other
P50990		CCT8	chaperonin containing TCP1, subunit 8 (theta)	Cytoplasm	enzyme
P48509		CD151	CD151 molecule (Raph blood group)	Plasma Membrane	other
Q9NZQ7		CD274	CD274 molecule	Plasma Membrane	enzyme
P16070		CD44	CD44 molecule (Indian blood group)	Plasma Membrane	enzyme
P13987		CD59	CD59 molecule, complement regulatory protein	Plasma Membrane	other
P08962		CD63	CD63 molecule	Plasma Membrane	other
P60033		CD81	CD81 molecule	Plasma Membrane	other
P30260		CDC27	cell division cycle 27 homolog (S. cerevisiae)	Nucleus	other
Q16543		CDC37	cell division cycle 37 homolog (S. cerevisiae)	Cytoplasm	other
P60953		CDC42	cell division cycle 42 (GTP binding protein, 25kDa)	Cytoplasm	enzyme
Q9H5V8		CDCP1	CUB domain containing protein 1	Plasma Membrane	other
P55290		CDH13	cadherin 13, H-cadherin (heart)	Plasma Membrane	other
O14735		CDIPT	CDP-diacylglycerol--inositol 3-phosphatidyltransferase	Cytoplasm	enzyme
B4DI01		CDK5RAP1	CDK5 regulatory subunit associated protein 1	Extracellular Space	other
Q96SN8		CDK5RAP2	CDK5 regulatory subunit associated protein 2	Cytoplasm	other
Q96JB5		CDK5RAP3	CDK5 regulatory subunit associated protein 3	Cytoplasm	other
B4DH08		CDKL2	cyclin-dependent kinase-like 2 (CDC2-related kinase)	Nucleus	kinase
P42771		CDKN2A	cyclin-dependent kinase inhibitor 2A	Nucleus	transcription regulator
Q9UKY7	D	CDV3	CDV3 homolog (mouse)	unknown	other
D3DND1	D	CDV3	CDV3 homolog (mouse)	unknown	other
P06731		CEACAM5	carcinoembryonic antigen-related cell adhesion molecule 5	Plasma Membrane	other
Q9NYQ6		CELSR1	cadherin, EGF LAG seven-pass G-type receptor 1 (flamingo homolog, Drosophila)	Plasma Membrane	G-protein coupled receptor
Q9HCU4		CELSR2	cadherin, EGF LAG seven-pass G-type receptor 2 (flamingo homolog, Drosophila)	Plasma Membrane	G-protein coupled receptor
Q92674		CENPI	centromere protein I	Nucleus	other
Q5SW79		CEP170	centrosomal protein 170kDa	Nucleus	other
Q9BYV8		CEP41	centrosomal protein 41kDa	Cytoplasm	other
Q96GE4		CEP95	centrosomal protein 95kDa	Cytoplasm	other
P23528		CFL1	cofilin 1 (non-muscle)	Nucleus	other
Q9Y281		CFL2	cofilin 2 (muscle)	unknown	other
P13569		CFTR	cystic fibrosis transmembrane conductance regulator (ATP-binding cassette sub-family C, member 7)	Plasma Membrane	ion channel
Q9P2M7		CGN	cingulin	Plasma Membrane	other
Q9Y6H1		CHCHD2	coiled-coil-helix-coiled-coil-helix domain containing 2	Cytoplasm	other
Q9NX63		CHCHD3	coiled-coil-helix-coiled-coil-helix domain containing 3	Cytoplasm	other
Q3L8U1-2		CHD9	chromodomain helicase DNA binding protein 9	Cytoplasm	other
Q9Y3E7		CHMP3	charged multivesicular body protein 3	Cytoplasm	other
Q9H444		CHMP4B	charged multivesicular body protein 4B	Cytoplasm	other
Q9NZZ3		CHMP5	charged multivesicular body protein 5	Cytoplasm	other
Q96FZ7		CHMP6	charged multivesicular body protein 6	Cytoplasm	other
Q99653		CHP1	calcineurin-like EF hand protein 1	Cytoplasm	transporter
Q96RK0		CIC	capicua homolog (Drosophila)	unknown	other
Q14011		CIRBP	cold inducible RNA binding protein	Nucleus	translation regulator
Q9NZ45		CISD1	CDGSH iron sulfur domain 1	Cytoplasm	other
Q8N5K1		CISD2	CDGSH iron sulfur domain 2	Cytoplasm	other
Q07065		CKAP4	cytoskeleton-associated protein 4	Cytoplasm	other
Q14008		CKAP5	cytoskeleton associated protein 5	Nucleus	transcription regulator
P12277		CKB	creatine kinase, brain	Cytoplasm	kinase
Q96S66		CLCC1	chloride channel CLIC-like 1	Cytoplasm	ion channel
O00299		CLIC1	chloride intracellular channel 1	Nucleus	ion channel
Q9Y696		CLIC4	chloride intracellular channel 4	Plasma Membrane	ion channel
Q14677		CLINT1	clathrin interactor 1	Cytoplasm	other
O96005		CLPTM1	cleft lip and palate associated transmembrane protein 1	Plasma Membrane	other
Q8NCR9		CLRN3	clarin 3	unknown	other
P09496-2		CLTA	clathrin, light chain A	Plasma Membrane	other
Q00610		CLTC	clathrin, heavy chain (Hc)	Plasma Membrane	other
Q96DG6		CMBL	carboxymethylenebutenolidase homolog (Pseudomonas)	unknown	enzyme
Q99788		CMKLR1	chemokine-like receptor 1	Plasma Membrane	G-protein coupled receptor
P30085		CMPK1	cytidine monophosphate (UMP-CMP) kinase 1, cytosolic	Nucleus	kinase
P62633-2	D	CNBP	CCHC-type zinc finger, nucleic acid binding protein	Nucleus	transcription regulator
Q5U0E9	D	CNBP	CCHC-type zinc finger, nucleic acid binding protein	Nucleus	transcription regulator
Q96KP4		CNDP2	CNDP dipeptidase 2 (metallopeptidase M20 family)	Cytoplasm	peptidase
Q99439		CNN2	calponin 2	Cytoplasm	other
Q15417		CNN3	calponin 3, acidic	Cytoplasm	other
P09543		CNP	2',3'-cyclic nucleotide 3' phosphodiesterase	Cytoplasm	enzyme
Q9Y2B0		CNPY2	canopy 2 homolog (zebrafish)	Plasma Membrane	other
P78357		CNTNAP1	contactin associated protein 1	Plasma Membrane	other
Q5TAT6		COL13A1	collagen, type XIII, alpha 1	Plasma Membrane	other
P39059		COL15A1	collagen, type XV, alpha 1	Extracellular Space	other
P02452	D	COL1A1	collagen, type I, alpha 1	Extracellular Space	other
D3DTX7	D	COL1A1	collagen, type I, alpha 1	Extracellular Space	other
P08123		COL1A2	collagen, type I, alpha 2	Extracellular Space	other
Q86Y22		COL23A1	collagen, type XXIII, alpha 1	Plasma Membrane	other
P02458		COL2A1	collagen, type II, alpha 1	Extracellular Space	other
P08572		COL4A2	collagen, type IV, alpha 2	Extracellular Space	other
P20908		COL5A1	collagen, type V, alpha 1	Extracellular Space	other
P05997		COL5A2	collagen, type V, alpha 2	Extracellular Space	other
P12109		COL6A1	collagen, type VI, alpha 1	Extracellular Space	other
P12110		COL6A2	collagen, type VI, alpha 2	Extracellular Space	other
P12111		COL6A3	collagen, type VI, alpha 3	Extracellular Space	other
P27658		COL8A1	collagen, type VIII, alpha 1	Extracellular Space	other
Q7Z4G1		COMMD6	COMM domain containing 6	unknown	other
P21964		COMT	catechol-O-methyltransferase	Cytoplasm	enzyme
P53621		COPA	coatomer protein complex, subunit alpha	Cytoplasm	transporter
P53618		COPB1	coatomer protein complex, subunit beta 1	Cytoplasm	transporter
P35606		COPB2	coatomer protein complex, subunit beta 2 (beta prime)	Cytoplasm	transporter
O14579		COPE	coatomer protein complex, subunit epsilon	Cytoplasm	transporter
Q9Y678		COPG1	coatomer protein complex, subunit gamma 1	Cytoplasm	transporter
Q9UBF2		COPG2	coatomer protein complex, subunit gamma 2	Cytoplasm	transporter
Q9BT78		COPS4	COP9 constitutive photomorphogenic homolog subunit 4 (Arabidopsis)	Cytoplasm	other
Q7L5N1		COPS6	COP9 constitutive photomorphogenic homolog subunit 6 (Arabidopsis)	Nucleus	other
Q9UBW8		COPS7A	COP9 constitutive photomorphogenic homolog subunit 7A (Arabidopsis)	Cytoplasm	other
Q99627		COPS8	COP9 constitutive photomorphogenic homolog subunit 8 (Arabidopsis)	Nucleus	other
P61923		COPZ1	coatomer protein complex, subunit zeta 1	Cytoplasm	transporter
Q9P299		COPZ2	coatomer protein complex, subunit zeta 2	Cytoplasm	transporter
Q9BR76		CORO1B	coronin, actin binding protein, 1B	Cytoplasm	other
Q9ULV4		CORO1C	coronin, actin binding protein, 1C	Cytoplasm	other
Q14019		COTL1	coactosin-like 1 (Dictyostelium)	Cytoplasm	other
P13073		COX4I1	cytochrome c oxidase subunit IV isoform 1	Cytoplasm	enzyme
P14406		COX7A2	cytochrome c oxidase subunit VIIa polypeptide 2 (liver)	Cytoplasm	enzyme
Q9UI42		CPA4	carboxypeptidase A4	Extracellular Space	peptidase
Q8NE35-2		CPEB3	cytoplasmic polyadenylation element binding protein 3	Plasma Membrane	other
Q99829		CPNE1	copine I	Nucleus	transporter
Q96FN4		CPNE2	copine II	unknown	other
O75131		CPNE3	copine III	Cytoplasm	kinase
Q9BRF8		CPPED1	calcineurin-like phosphoesterase domain containing 1	unknown	enzyme
P50416		CPT1A	carnitine palmitoyltransferase 1A (liver)	Cytoplasm	enzyme
Q9NS37		CREBZF	CREB/ATF bZIP transcription factor	Nucleus	transcription regulator
P52943		CRIP2	cysteine-rich protein 2	Plasma Membrane	other
P46108		CRK	v-crk sarcoma virus CT10 oncogene homolog (avian)	Cytoplasm	other
Q14194		CRMP1	collapsin response mediator protein 1	Cytoplasm	enzyme
O75718		CRTAP	cartilage associated protein	Extracellular Space	other
P02511		CRYAB	crystallin, alpha B	Nucleus	other
O95825		CRYZL1	crystallin, zeta (quinone reductase)-like 1	Cytoplasm	enzyme
O75390		CS	citrate synthase	Cytoplasm	enzyme
P16989		CSDA	cold shock domain protein A	Nucleus	transcription regulator
O75534		CSDE1	cold shock domain containing E1, RNA-binding	Cytoplasm	enzyme
P55060		CSE1L	CSE1 chromosome segregation 1-like (yeast)	Nucleus	transporter
P67870		CSNK2B	casein kinase 2, beta polypeptide	Cytoplasm	kinase
Q6UVK1		CSPG4	chondroitin sulfate proteoglycan 4	Plasma Membrane	other
P21291		CSRP1	cysteine and glycine-rich protein 1	Nucleus	other
P04080		CSTB	cystatin B (stefin B)	Cytoplasm	peptidase
P29279		CTGF	connective tissue growth factor	Extracellular Space	growth factor
Q96CG8		CTHRC1	collagen triple helix repeat containing 1	Extracellular Space	other
P35221		CTNNA1	catenin (cadherin-associated protein), alpha 1, 102kDa	Plasma Membrane	other
P35222		CTNNB1	catenin (cadherin-associated protein), beta 1, 88kDa	Nucleus	transcription regulator
O60716		CTNND1	catenin (cadherin-associated protein), delta 1	Nucleus	other
P17812		CTPS1	CTP synthase 1	Nucleus	enzyme
P10619		CTSA	cathepsin A	Cytoplasm	peptidase
P07858	D	CTSB	cathepsin B	Cytoplasm	peptidase
Q6LAF9	D	CTSB	cathepsin B	Cytoplasm	peptidase
P53634		CTSC	cathepsin C	Cytoplasm	peptidase
P07339		CTSD	cathepsin D	Cytoplasm	peptidase
Q9UBR2		CTSZ	cathepsin Z	Cytoplasm	peptidase
Q14247		CTTN	cortactin	Plasma Membrane	other
Q13620-1		CUL4B	cullin 4B	Nucleus	other
O43169		CYB5B	cytochrome b5 type B (outer mitochondrial membrane)	Cytoplasm	enzyme
Q9UHQ9		CYB5R1	cytochrome b5 reductase 1	Cytoplasm	enzyme
P00387		CYB5R3	cytochrome b5 reductase 3	Cytoplasm	enzyme
P99999		CYCS	cytochrome c, somatic	Cytoplasm	transporter
Q7L576		CYFIP1	cytoplasmic FMR1 interacting protein 1	Cytoplasm	other
Q8WWM9		CYGB	cytoglobin	Cytoplasm	transporter
P08684		CYP3A4	cytochrome P450, family 3, subfamily A, polypeptide 4	Cytoplasm	enzyme
O00622		CYR61	cysteine-rich, angiogenic inducer, 61	Extracellular Space	other
P98082		DAB2	disabled homolog 2, mitogen-responsive phosphoprotein (Drosophila)	Plasma Membrane	other
Q96B18		DACT3	dapper, antagonist of beta-catenin, homolog 3 (Xenopus laevis)	unknown	other
P61803		DAD1	defender against cell death 1	Cytoplasm	enzyme
Q3LXA3		DAK	dihydroxyacetone kinase 2 homolog (S. cerevisiae)	Cytoplasm	other
P14868		DARS	aspartyl-tRNA synthetase	Cytoplasm	enzyme
Q96EP5		DAZAP1	DAZ associated protein 1	Cytoplasm	other
P07108		DBI	diazepam binding inhibitor (GABA receptor modulator, acyl-CoA binding protein)	Cytoplasm	other
Q16643		DBN1	drebrin 1	Cytoplasm	other
Q9UJU6		DBNL	drebrin-like	Cytoplasm	other
Q86SY2		DCAF4	DDB1 and CUL4 associated factor 4	unknown	other
Q96PD2		DCBLD2	discoidin, CUB and LCCL domain containing 2	Plasma Membrane	other
Q6ZRR9		DCDC5	doublecortin domain containing 5	unknown	other
O15075		DCLK1	doublecortin-like kinase 1	unknown	kinase
Q9C098		DCLK3	doublecortin-like kinase 3	Cytoplasm	kinase
Q6PJP8		DCLRE1A	DNA cross-link repair 1A	Nucleus	other
P32321		DCTD	dCMP deaminase	Cytoplasm	enzyme
Q14203		DCTN1	dynactin 1	Cytoplasm	other
Q13561		DCTN2	dynactin 2 (p50)	Cytoplasm	other
O75935		DCTN3	dynactin 3 (p22)	Nucleus	other
Q9UJW0		DCTN4	dynactin 4 (p62)	Nucleus	other
Q16531		DDB1	damage-specific DNA binding protein 1, 127kDa	Nucleus	other
P39656		DDOST	dolichyl-diphosphooligosaccharide--protein glycosyltransferase	Cytoplasm	enzyme
Q96HY6		DDRGK1	DDRGK domain containing 1	Extracellular Space	other
P30046		DDT	D-dopachrome tautomerase	Cytoplasm	enzyme
A6NHG4		DDTL	D-dopachrome tautomerase-like	unknown	other
Q92499		DDX1	DEAD (Asp-Glu-Ala-Asp) box helicase 1	Nucleus	enzyme
Q92771		DDX11/DDX12P	DEAD/H (Asp-Glu-Ala-Asp/His) box helicase 11	Nucleus	enzyme
Q92841		DDX17	DEAD (Asp-Glu-Ala-Asp) box helicase 17	Nucleus	enzyme
Q9NVP1		DDX18	DEAD (Asp-Glu-Ala-Asp) box polypeptide 18	Nucleus	enzyme
Q9NUU7		DDX19A	DEAD (Asp-Glu-Ala-Asp) box polypeptide 19A	Nucleus	enzyme
Q9NR30		DDX21	DEAD (Asp-Glu-Ala-Asp) box helicase 21	Nucleus	enzyme
Q9BUQ8		DDX23	DEAD (Asp-Glu-Ala-Asp) box polypeptide 23	Nucleus	enzyme
O00148		DDX39A	DEAD (Asp-Glu-Ala-Asp) box polypeptide 39A	Nucleus	enzyme
Q13838		DDX39B	DEAD (Asp-Glu-Ala-Asp) box polypeptide 39B	Nucleus	enzyme
O00571		DDX3X	DEAD (Asp-Glu-Ala-Asp) box polypeptide 3, X-linked	Nucleus	enzyme
P17844		DDX5	DEAD (Asp-Glu-Ala-Asp) box helicase 5	Nucleus	enzyme
Q86TM3		DDX53	DEAD (Asp-Glu-Ala-Asp) box polypeptide 53	Nucleus	other
Q9NY93		DDX56	DEAD (Asp-Glu-Ala-Asp) box helicase 56	Nucleus	enzyme
P26196		DDX6	DEAD (Asp-Glu-Ala-Asp) box helicase 6	Nucleus	enzyme
Q16698		DECR1	2,4-dienoyl CoA reductase 1, mitochondrial	Cytoplasm	enzyme
Q6QHC5		DEGS2	delta(4)-desaturase, sphingolipid 2	Cytoplasm	enzyme
O43583		DENR	density-regulated protein	unknown	other
Q9BUN8		DERL1	derlin 1	Cytoplasm	other
P17661		DES	desmin	Cytoplasm	other
O60443		DFNA5	deafness, autosomal dominant 5	Cytoplasm	other
Q96LJ7		DHRS1	dehydrogenase/reductase (SDR family) member 1	Cytoplasm	enzyme
Q9BPW9		DHRS9	dehydrogenase/reductase (SDR family) member 9	Cytoplasm	enzyme
O43143		DHX15	DEAH (Asp-Glu-Ala-His) box polypeptide 15	Nucleus	enzyme
A2AB15		DHX16	DEAH (Asp-Glu-Ala-His) box polypeptide 16	Nucleus	enzyme
B4DVG8		DHX38	DEAH (Asp-Glu-Ala-His) box polypeptide 38	Nucleus	enzyme
Q08211		DHX9	DEAH (Asp-Glu-Ala-His) box polypeptide 9	Nucleus	enzyme
Q9NR28		DIABLO	diablo, IAP-binding mitochondrial protein	Cytoplasm	other
O60879		DIAPH2	diaphanous homolog 2 (Drosophila)	Cytoplasm	other
Q9P265		DIP2B	DIP2 disco-interacting protein 2 homolog B (Drosophila)	unknown	other
O60832		DKC1	dyskeratosis congenita 1, dyskerin	Nucleus	enzyme
P10515		DLAT	dihydrolipoamide S-acetyltransferase	Cytoplasm	enzyme
P09622		DLD	dihydrolipoamide dehydrogenase	Cytoplasm	enzyme
Q12959-2		DLG1	discs, large homolog 1 (Drosophila)	Plasma Membrane	kinase
P36957		DLST	dihydrolipoamide S-succinyltransferase (E2 component of 2-oxo-glutarate complex)	Cytoplasm	enzyme
Q6ZR08-3		DNAH12	dynein, axonemal, heavy chain 12	unknown	other
Q9P225		DNAH2	dynein, axonemal, heavy chain 2	unknown	other
Q8TD57		DNAH3	dynein, axonemal, heavy chain 3	Extracellular Space	enzyme
Q8WXX0		DNAH7	dynein, axonemal, heavy chain 7	Cytoplasm	other
P31689		DNAJA1	DnaJ (Hsp40) homolog, subfamily A, member 1	Nucleus	other
P25685		DNAJB1	DnaJ (Hsp40) homolog, subfamily B, member 1	Nucleus	other
Q9UBS4		DNAJB11	DnaJ (Hsp40) homolog, subfamily B, member 11	Cytoplasm	other
Q8TBM8		DNAJB14	DnaJ (Hsp40) homolog, subfamily B, member 14	unknown	enzyme
Q9UDY4		DNAJB4	DnaJ (Hsp40) homolog, subfamily B, member 4	Nucleus	other
Q8IXB1		DNAJC10	DnaJ (Hsp40) homolog, subfamily C, member 10	Cytoplasm	enzyme
Q9NVH1		DNAJC11	DnaJ (Hsp40) homolog, subfamily C, member 11	Cytoplasm	other
O75165		DNAJC13	DnaJ (Hsp40) homolog, subfamily C, member 13	Cytoplasm	other
Q99615		DNAJC7	DnaJ (Hsp40) homolog, subfamily C, member 7	Cytoplasm	other
O14645		DNALI1	dynein, axonemal, light intermediate chain 1	Cytoplasm	other
Q05193		DNM1	dynamin 1	Cytoplasm	enzyme
O00429		DNM1L	dynamin 1-like	Cytoplasm	enzyme
P50570		DNM2	dynamin 2	Plasma Membrane	enzyme
E9PEI6		DPCR1	diffuse panbronchiolitis critical region 1	unknown	other
O60762		DPM1	dolichyl-phosphate mannosyltransferase polypeptide 1, catalytic subunit	Cytoplasm	enzyme
Q9NY33		DPP3	dipeptidyl-peptidase 3	Cytoplasm	peptidase
P27487		DPP4	dipeptidyl-peptidase 4	Plasma Membrane	peptidase
Q9UHL4		DPP7	dipeptidyl-peptidase 7	Cytoplasm	peptidase
Q86TI2		DPP9	dipeptidyl-peptidase 9	Cytoplasm	peptidase
Q12882		DPYD	dihydropyrimidine dehydrogenase	Cytoplasm	enzyme
Q16555	D	DPYSL2	dihydropyrimidinase-like 2	Cytoplasm	enzyme
E5RFU4	D	DPYSL2	dihydropyrimidinase-like 2	Cytoplasm	enzyme
Q59GB4	D	DPYSL2	dihydropyrimidinase-like 2	Cytoplasm	enzyme
Q14195	D	DPYSL3	dihydropyrimidinase-like 3	Cytoplasm	enzyme
B3SXQ8	D	DPYSL3	dihydropyrimidinase-like 3	Cytoplasm	enzyme
Q9H410		DSN1	DSN1, MIND kinetochore complex component, homolog (S. cerevisiae)	Nucleus	other
P15924		DSP	desmoplakin	Plasma Membrane	other
P60981		DSTN	destrin (actin depolymerizing factor)	Cytoplasm	other
Q8TEA8		DTD1	D-tyrosyl-tRNA deacylase 1	Cytoplasm	enzyme
Q5VZP5		DUSP27	dual specificity phosphatase 27 (putative)	unknown	phosphatase
P51452		DUSP3	dual specificity phosphatase 3	Cytoplasm	phosphatase
Q14204		DYNC1H1	dynein, cytoplasmic 1, heavy chain 1	Cytoplasm	peptidase
Q13409		DYNC1I2	dynein, cytoplasmic 1, intermediate chain 2	Cytoplasm	other
Q9Y6G9		DYNC1LI1	dynein, cytoplasmic 1, light intermediate chain 1	Cytoplasm	other
O43237		DYNC1LI2	dynein, cytoplasmic 1, light intermediate chain 2	Cytoplasm	other
P63167		DYNLL1	dynein, light chain, LC8-type 1	Cytoplasm	other
Q9NP97		DYNLRB1	dynein, light chain, roadblock-type 1	Cytoplasm	other
Q92630		DYRK2	dual-specificity tyrosine-(Y)-phosphorylation regulated kinase 2	Cytoplasm	kinase
O75923		DYSF	dysferlin, limb girdle muscular dystrophy 2B (autosomal recessive)	Plasma Membrane	other
A2CJ06		DYTN	dystrotelin	unknown	other
Q5JPH6		EARS2	glutamyl-tRNA synthetase 2, mitochondrial	Cytoplasm	enzyme
P42892		ECE1	endothelin converting enzyme 1	Plasma Membrane	peptidase
P30084		ECHS1	enoyl CoA hydratase, short chain, 1, mitochondrial	Cytoplasm	enzyme
O75521-2		ECI2	enoyl-CoA delta isomerase 2	Cytoplasm	enzyme
O60869		EDF1	endothelial differentiation-related factor 1	Nucleus	transcription regulator
Q15075		EEA1	early endosome antigen 1	Cytoplasm	other
P68104		EEF1A1	eukaryotic translation elongation factor 1 alpha 1	Cytoplasm	translation regulator
P24534		EEF1B2	eukaryotic translation elongation factor 1 beta 2	Cytoplasm	translation regulator
P29692	D	EEF1D	eukaryotic translation elongation factor 1 delta (guanine nucleotide exchange protein)	Cytoplasm	translation regulator
P29692-2	D	EEF1D	eukaryotic translation elongation factor 1 delta (guanine nucleotide exchange protein)	Cytoplasm	translation regulator
O43324		EEF1E1	eukaryotic translation elongation factor 1 epsilon 1	Cytoplasm	translation regulator
P26641		EEF1G	eukaryotic translation elongation factor 1 gamma	Cytoplasm	translation regulator
P13639		EEF2	eukaryotic translation elongation factor 2	Cytoplasm	translation regulator
Q9BSW2-2		EFCAB4B	EF-hand calcium binding domain 4B	Cytoplasm	other
Q12805		EFEMP1	EGF containing fibulin-like extracellular matrix protein 1	Extracellular Space	enzyme
Q9BUP0		EFHD1	EF-hand domain family, member D1	Cytoplasm	other
Q96C19		EFHD2	EF-hand domain family, member D2	unknown	other
Q15029		EFTUD2	elongation factor Tu GTP binding domain containing 2	Nucleus	enzyme
Q9GZT9		EGLN1	egl nine homolog 1 (C. elegans)	Cytoplasm	other
Q9H4M9		EHD1	EH-domain containing 1	Cytoplasm	other
Q9NZN4		EHD2	EH-domain containing 2	Nucleus	other
Q9H223		EHD4	EH-domain containing 4	Plasma Membrane	enzyme
E9PNH5		EIF1AD	eukaryotic translation initiation factor 1A domain containing	unknown	other
O60739		EIF1B	eukaryotic translation initiation factor 1B	Cytoplasm	translation regulator
Q9BY44		EIF2A	eukaryotic translation initiation factor 2A, 65kDa	Cytoplasm	translation regulator
P19525		EIF2AK2	eukaryotic translation initiation factor 2-alpha kinase 2	Cytoplasm	kinase
Q14232		EIF2B1	eukaryotic translation initiation factor 2B, subunit 1 alpha, 26kDa	Cytoplasm	translation regulator
Q9UI10-2		EIF2B4	eukaryotic translation initiation factor 2B, subunit 4 delta, 67kDa	Cytoplasm	translation regulator
Q9HCK5		EIF2C4	eukaryotic translation initiation factor 2C, 4	Cytoplasm	translation regulator
P05198		EIF2S1	eukaryotic translation initiation factor 2, subunit 1 alpha, 35kDa	Cytoplasm	translation regulator
P41091		EIF2S3	eukaryotic translation initiation factor 2, subunit 3 gamma, 52kDa	Cytoplasm	translation regulator
Q14152		EIF3A	eukaryotic translation initiation factor 3, subunit A	Cytoplasm	translation regulator
P55884		EIF3B	eukaryotic translation initiation factor 3, subunit B	Cytoplasm	translation regulator
Q99613	D	EIF3C/EIF3CL	eukaryotic translation initiation factor 3, subunit C	Cytoplasm	translation regulator
B4E1D5	D	EIF3C/EIF3CL	eukaryotic translation initiation factor 3, subunit C	Cytoplasm	translation regulator
O15371		EIF3D	eukaryotic translation initiation factor 3, subunit D	Cytoplasm	translation regulator
P60228		EIF3E	eukaryotic translation initiation factor 3, subunit E	Cytoplasm	translation regulator
O00303		EIF3F	eukaryotic translation initiation factor 3, subunit F	Cytoplasm	translation regulator
O75821		EIF3G	eukaryotic translation initiation factor 3, subunit G	Cytoplasm	translation regulator
O15372		EIF3H	eukaryotic translation initiation factor 3, subunit H	Cytoplasm	translation regulator
Q13347		EIF3I	eukaryotic translation initiation factor 3, subunit I	Cytoplasm	translation regulator
O75822		EIF3J	eukaryotic translation initiation factor 3, subunit J	Cytoplasm	translation regulator
Q9UBQ5		EIF3K	eukaryotic translation initiation factor 3, subunit K	Cytoplasm	translation regulator
Q9Y262		EIF3L	eukaryotic translation initiation factor 3, subunit L	Cytoplasm	other
Q7L2H7		EIF3M	eukaryotic translation initiation factor 3, subunit M	unknown	other
P60842		EIF4A1	eukaryotic translation initiation factor 4A1	Cytoplasm	translation regulator
P38919		EIF4A3	eukaryotic translation initiation factor 4A3	Nucleus	enzyme
P06730		EIF4E	eukaryotic translation initiation factor 4E	Cytoplasm	translation regulator
Q04637		EIF4G1	eukaryotic translation initiation factor 4 gamma, 1	Cytoplasm	translation regulator
P78344		EIF4G2	eukaryotic translation initiation factor 4 gamma, 2	Cytoplasm	translation regulator
Q15056		EIF4H	eukaryotic translation initiation factor 4H	Cytoplasm	translation regulator
P55010		EIF5	eukaryotic translation initiation factor 5	Cytoplasm	translation regulator
P63241		EIF5A	eukaryotic translation initiation factor 5A	Cytoplasm	translation regulator
O60841		EIF5B	eukaryotic translation initiation factor 5B	Cytoplasm	translation regulator
P56537		EIF6	eukaryotic translation initiation factor 6	Cytoplasm	translation regulator
Q15717		ELAVL1	ELAV (embryonic lethal, abnormal vision, Drosophila)-like 1 (Hu antigen R)	Cytoplasm	other
O00472		ELL2	elongation factor, RNA polymerase II, 2	Nucleus	transcription regulator
Q9HB65		ELL3	elongation factor RNA polymerase II-like 3	Nucleus	transcription regulator
Q9BW60		ELOVL1	ELOVL fatty acid elongase 1	Cytoplasm	enzyme
Q6IA86		ELP2	elongator acetyltransferase complex subunit 2	Cytoplasm	other
Q6PCB8		EMB	embigin	Plasma Membrane	other
Q8N766		EMC1	ER membrane protein complex subunit 1	Plasma Membrane	other
Q15006		EMC2	ER membrane protein complex subunit 2	Nucleus	other
Q05BV3		EML5	echinoderm microtubule associated protein like 5	unknown	other
Q8N8S7		ENAH	enabled homolog (Drosophila)	Plasma Membrane	other
O94919		ENDOD1	endonuclease domain containing 1	Extracellular Space	enzyme
P17813		ENG	endoglin	Plasma Membrane	transmembrane receptor
P06733		ENO1	enolase 1, (alpha)	Cytoplasm	enzyme
P09104		ENO2	enolase 2 (gamma, neuronal)	Cytoplasm	enzyme
O43768		ENSA	endosulfine alpha	Cytoplasm	transporter
Q9H4G0		EPB41L1	erythrocyte membrane protein band 4.1-like 1	Plasma Membrane	other
Q9Y2J2	D	EPB41L3	erythrocyte membrane protein band 4.1-like 3	Plasma Membrane	other
Q9Y2J2-2	D	EPB41L3	erythrocyte membrane protein band 4.1-like 3	Plasma Membrane	other
Q52LR7		EPC2	enhancer of polycomb homolog 2 (Drosophila)	unknown	other
Q9UM22		EPDR1	ependymin related protein 1 (zebrafish)	Nucleus	other
P54764		EPHA4	EPH receptor A4	Plasma Membrane	kinase
P07814		EPRS	glutamyl-prolyl-tRNA synthetase	Cytoplasm	enzyme
Q9UBC2		EPS15L1	epidermal growth factor receptor pathway substrate 15-like 1	Plasma Membrane	other
Q9NZ08		ERAP1	endoplasmic reticulum aminopeptidase 1	Extracellular Space	peptidase
Q969X5		ERGIC1	endoplasmic reticulum-golgi intermediate compartment (ERGIC) 1	Cytoplasm	other
Q9Y282		ERGIC3	ERGIC and golgi 3	Cytoplasm	other
P84090		ERH	enhancer of rudimentary homolog (Drosophila)	Nucleus	other
O75477		ERLIN1	ER lipid raft associated 1	Plasma Membrane	other
O94905		ERLIN2	ER lipid raft associated 2	Plasma Membrane	other
Q96PL5		ERMAP	erythroblast membrane-associated protein (Scianna blood group)	Cytoplasm	other
Q96HE7		ERO1L	ERO1-like (S. cerevisiae)	Cytoplasm	enzyme
P30040		ERP29	endoplasmic reticulum protein 29	Cytoplasm	transporter
Q9BS26		ERP44	endoplasmic reticulum protein 44	Cytoplasm	enzyme
P10768		ESD	esterase D	Cytoplasm	enzyme
Q9BSJ8		ESYT1	extended synaptotagmin-like protein 1	unknown	other
A0FGR8		ESYT2	extended synaptotagmin-like protein 2	unknown	other
P62495		ETF1	eukaryotic translation termination factor 1	Cytoplasm	translation regulator
P13804		ETFA	electron-transfer-flavoprotein, alpha polypeptide	Cytoplasm	transporter
P38117		ETFB	electron-transfer-flavoprotein, beta polypeptide	Cytoplasm	transporter
O95571		ETHE1	ethylmalonic encephalopathy 1	Cytoplasm	enzyme
Q01844		EWSR1	Ewing sarcoma breakpoint region 1	Nucleus	other
E9PSB6		EXD3	exonuclease 3'-5' domain containing 3	unknown	other
Q9Y2D4-2		EXOC6B	exocyst complex component 6B	unknown	other
Q59H64		EZH2	enhancer of zeste homolog 2 (Drosophila)	Nucleus	transcription regulator
P15311		EZR	ezrin	Plasma Membrane	other
P13726		F3	coagulation factor III (thromboplastin, tissue factor)	Plasma Membrane	transmembrane receptor
Q01469		FABP5	fatty acid binding protein 5 (psoriasis-associated)	Cytoplasm	transporter
Q9H2H3		FADS1	fatty acid desaturase 1	Plasma Membrane	enzyme
Q96CS3		FAF2	Fas associated factor family member 2	Cytoplasm	other
P16930		FAH	fumarylacetoacetate hydrolase (fumarylacetoacetase)	Cytoplasm	enzyme
Q9H098		FAM107B	family with sequence similarity 107, member B	unknown	other
Q96PZ2		FAM111A	family with sequence similarity 111, member A	unknown	other
Q8IWE2		FAM114A1	family with sequence similarity 114, member A1	Extracellular Space	other
Q9NZB2		FAM120A	family with sequence similarity 120A	Cytoplasm	other
Q96TA1-2		FAM129B	family with sequence similarity 129, member B	Cytoplasm	other
Q96A26		FAM162A	family with sequence similarity 162, member A	Cytoplasm	other
A6NMK8		FAM196B	family with sequence similarity 196, member B	unknown	other
Q96KR6		FAM210B	family with sequence similarity 210, member B	Extracellular Space	other
Q92520		FAM3C	family with sequence similarity 3, member C	Extracellular Space	cytokine
Q96DB5		FAM82B	family with sequence similarity 82, member B	Cytoplasm	other
Q2M2I3		FAM83E	family with sequence similarity 83, member E	unknown	other
Q8NCA5		FAM98A	family with sequence similarity 98, member A	unknown	other
Q12884		FAP	fibroblast activation protein, alpha	Cytoplasm	peptidase
Q9Y285		FARSA	phenylalanyl-tRNA synthetase, alpha subunit	Cytoplasm	enzyme
Q9NSD9		FARSB	phenylalanyl-tRNA synthetase, beta subunit	Cytoplasm	enzyme
P25445		FAS	Fas (TNF receptor superfamily, member 6)	Plasma Membrane	transmembrane receptor
P49327		FASN	fatty acid synthase	Cytoplasm	enzyme
P62861		FAU	Finkel-Biskis-Reilly murine sarcoma virus (FBR-MuSV) ubiquitously expressed	Cytoplasm	other
Q8WUP2		FBLIM1	filamin binding LIM protein 1	Plasma Membrane	other
D2JYH6		FBN1	fibrillin 1	Extracellular Space	other
Q9UF56		FBXL17	F-box and leucine-rich repeat protein 17	unknown	other
Q4G163		FBXO43	F-box protein 43	Nucleus	other
Q9Y6R7		FCGBP	Fc fragment of IgG binding protein	Extracellular Space	other
A0JLQ4		FCHO2	FCH domain only 2	Cytoplasm	other
Q6P4F2		FDX1L	ferredoxin 1-like	Cytoplasm	transporter
P22570		FDXR	ferredoxin reductase	Cytoplasm	enzyme
Q96AC1		FERMT2	fermitin family member 2	Cytoplasm	other
Q86UX7		FERMT3	fermitin family member 3	Cytoplasm	enzyme
Q6ZV73		FGD6	FYVE, RhoGEF and PH domain containing 6	Cytoplasm	other
P07954		FH	fumarate hydratase	Cytoplasm	enzyme
Q13642	D	FHL1	four and a half LIM domains 1	Cytoplasm	other
Q13642-1	D	FHL1	four and a half LIM domains 1	Cytoplasm	other
Q14192		FHL2	four and a half LIM domains 2	Nucleus	transcription regulator
Q6PIW4		FIGNL1	fidgetin-like 1	unknown	enzyme
Q9Y3D6		FIS1	fission 1 (mitochondrial outer membrane) homolog (S. cerevisiae)	Cytoplasm	other
Q96AY3		FKBP10	FK506 binding protein 10, 65 kDa	Cytoplasm	enzyme
Q9NYL4		FKBP11	FK506 binding protein 11, 19 kDa	Cytoplasm	enzyme
P62942		FKBP1A	FK506 binding protein 1A, 12kDa	Cytoplasm	enzyme
Q00688		FKBP3	FK506 binding protein 3, 25kDa	Nucleus	enzyme
Q02790		FKBP4	FK506 binding protein 4, 59kDa	Nucleus	enzyme
Q9Y680		FKBP7	FK506 binding protein 7	Cytoplasm	enzyme
Q14318		FKBP8	FK506 binding protein 8, 38kDa	Cytoplasm	other
O95302		FKBP9	FK506 binding protein 9, 63 kDa	Cytoplasm	enzyme
Q75LS8		FKBP9L	FK506 binding protein 9-like	unknown	other
Q13045		FLII	flightless I homolog (Drosophila)	Nucleus	other
Q6ZS49		FLJ45831	uncharacterized FLJ45831	unknown	other
P21333	D	FLNA	filamin A, alpha	Cytoplasm	other
P21333-2	D	FLNA	filamin A, alpha	Cytoplasm	other
O75369		FLNB	filamin B, beta	Cytoplasm	other
Q14315		FLNC	filamin C, gamma	Cytoplasm	other
O75955		FLOT1	flotillin 1	Plasma Membrane	other
P31512		FMO4	flavin containing monooxygenase 4	Cytoplasm	enzyme
P02751	D	FN1	fibronectin 1	Extracellular Space	enzyme
B7ZLF0	D	FN1	fibronectin 1	Extracellular Space	enzyme
D3DQS4		FNBP4	formin binding protein 4	Nucleus	other
Q53EP0		FNDC3B	fibronectin type III domain containing 3B	Cytoplasm	other
Q16658		FSCN1	fascin homolog 1, actin-bundling protein (Strongylocentrotus purpuratus)	Cytoplasm	other
Q12841		FSTL1	follistatin-like 1	Extracellular Space	other
P02794		FTH1	ferritin, heavy polypeptide 1	Cytoplasm	enzyme
P02792		FTL	ferritin, light polypeptide	Cytoplasm	enzyme
Q96AE4		FUBP1	far upstream element (FUSE) binding protein 1	Nucleus	transcription regulator
Q96I24		FUBP3	far upstream element (FUSE) binding protein 3	Nucleus	transcription regulator
P35637		FUS	fused in sarcoma	Nucleus	transcription regulator
P21217		FUT3	fucosyltransferase 3 (galactoside 3(4)-L-fucosyltransferase, Lewis blood group)	Cytoplasm	enzyme
Q9BYC5		FUT8	fucosyltransferase 8 (alpha (1,6) fucosyltransferase)	Cytoplasm	enzyme
Q13283		G3BP1	GTPase activating protein (SH3 domain) binding protein 1	Nucleus	enzyme
Q9UN86	D	G3BP2	GTPase activating protein (SH3 domain) binding protein 2	Nucleus	enzyme
Q9UN86-2	D	G3BP2	GTPase activating protein (SH3 domain) binding protein 2	Nucleus	enzyme
P11413		G6PD	glucose-6-phosphate dehydrogenase	Cytoplasm	enzyme
P10253		GAA	glucosidase, alpha; acid	Cytoplasm	enzyme
Q9UBS5		GABBR1	gamma-aminobutyric acid (GABA) B receptor, 1	Plasma Membrane	G-protein coupled receptor
P51570		GALK1	galactokinase 1	Cytoplasm	kinase
Q10472		GALNT1	UDP-N-acetyl-alpha-D-galactosamine:polypeptide N-acetylgalactosaminyltransferase 1 (GalNAc-T1)	Cytoplasm	enzyme
B3KV89		GALNT14	UDP-N-acetyl-alpha-D-galactosamine:polypeptide N-acetylgalactosaminyltransferase 14 (GalNAc-T14)	Cytoplasm	enzyme
Q10471		GALNT2	UDP-N-acetyl-alpha-D-galactosamine:polypeptide N-acetylgalactosaminyltransferase 2 (GalNAc-T2)	Cytoplasm	enzyme
Q14697		GANAB	glucosidase, alpha; neutral AB	Cytoplasm	enzyme
P04406		GAPDH	glyceraldehyde-3-phosphate dehydrogenase	Cytoplasm	enzyme
P41250		GARS	glycyl-tRNA synthetase	Cytoplasm	enzyme
P22102		GART	phosphoribosylglycinamide formyltransferase, phosphoribosylglycinamide synthetase, phosphoribosylaminoimidazole synthetase	Cytoplasm	enzyme
O60861		GAS7	growth arrest-specific 7	Cytoplasm	transcription regulator
P04062		GBA	glucosidase, beta, acid	Cytoplasm	enzyme
Q04446		GBE1	glucan (1,4-alpha-), branching enzyme 1	Cytoplasm	enzyme
Q92538		GBF1	golgi brefeldin A resistant guanine nucleotide exchange factor 1	Cytoplasm	other
P32455		GBP1	guanylate binding protein 1, interferon-inducible	Cytoplasm	enzyme
Q8IWJ2		GCC2	GRIP and coiled-coil domain containing 2	Cytoplasm	other
P48507		GCLM	glutamate-cysteine ligase, modifier subunit	Cytoplasm	enzyme
E1NZA1		GCN1L1	GCN1 general control of amino-acid synthesis 1-like 1 (yeast)	Cytoplasm	translation regulator
Q6ZNI0		GCNT7	glucosaminyl (N-acetyl) transferase family member 7	unknown	other
P31150	D	GDI1	GDP dissociation inhibitor 1	Cytoplasm	other
B4DH24	D	GDI1	GDP dissociation inhibitor 1	Cytoplasm	other
P50395		GDI2	GDP dissociation inhibitor 2	Cytoplasm	other
Q06210		GFPT1	glutamine--fructose-6-phosphate transaminase 1	Cytoplasm	enzyme
O94808		GFPT2	glutamine-fructose-6-phosphate transaminase 2	Cytoplasm	enzyme
Q92820		GGH	gamma-glutamyl hydrolase (conjugase, folylpolygammaglutamyl hydrolase)	Cytoplasm	peptidase
Q9H3C7		GGNBP2	gametogenetin binding protein 2	unknown	other
P17302		GJA1	gap junction protein, alpha 1, 43kDa	Plasma Membrane	transporter
P16278		GLB1	galactosidase, beta 1	Cytoplasm	enzyme
Q92896		GLG1	golgi glycoprotein 1	Cytoplasm	other
Q9H4G4		GLIPR2	GLI pathogenesis-related 2	Cytoplasm	other
Q04760		GLO1	glyoxalase I	Cytoplasm	enzyme
Q9HC38		GLOD4	glyoxalase domain containing 4	Cytoplasm	enzyme
P35754		GLRX	glutaredoxin (thioltransferase)	Cytoplasm	enzyme
O76003		GLRX3	glutaredoxin 3	Cytoplasm	enzyme
O94925		GLS	glutaminase	Cytoplasm	enzyme
Q8NBJ5		GLT25D1	glycosyltransferase 25 domain containing 1	Cytoplasm	other
P00367		GLUD1	glutamate dehydrogenase 1	Cytoplasm	enzyme
P60983		GMFB	glia maturation factor, beta	Cytoplasm	growth factor
Q9P107		GMIP	GEM interacting protein	Cytoplasm	enzyme
Q96IJ6		GMPPA	GDP-mannose pyrophosphorylase A	Cytoplasm	enzyme
Q9Y5P6		GMPPB	GDP-mannose pyrophosphorylase B	Cytoplasm	enzyme
P49915		GMPS	guanine monphosphate synthetase	Nucleus	enzyme
P29992		GNA11	guanine nucleotide binding protein (G protein), alpha 11 (Gq class)	Plasma Membrane	enzyme
P63096		GNAI1	guanine nucleotide binding protein (G protein), alpha inhibiting activity polypeptide 1	Plasma Membrane	enzyme
P04899		GNAI2	guanine nucleotide binding protein (G protein), alpha inhibiting activity polypeptide 2	Plasma Membrane	enzyme
P08754		GNAI3	guanine nucleotide binding protein (G protein), alpha inhibiting activity polypeptide 3	Cytoplasm	enzyme
P50148		GNAQ	guanine nucleotide binding protein (G protein), q polypeptide	Plasma Membrane	enzyme
Q5JWF2		GNAS	GNAS complex locus	Plasma Membrane	enzyme
P62873		GNB1	guanine nucleotide binding protein (G protein), beta polypeptide 1	Plasma Membrane	enzyme
P62879		GNB2	guanine nucleotide binding protein (G protein), beta polypeptide 2	Plasma Membrane	enzyme
P63244		GNB2L1	guanine nucleotide binding protein (G protein), beta polypeptide 2-like 1	Cytoplasm	enzyme
Q9UBI6		GNG12	guanine nucleotide binding protein (G protein), gamma 12	Plasma Membrane	enzyme
P46926		GNPDA1	glucosamine-6-phosphate deaminase 1	Cytoplasm	enzyme
Q96EK6		GNPNAT1	glucosamine-phosphate N-acetyltransferase 1	Cytoplasm	enzyme
P15586		GNS	glucosamine (N-acetyl)-6-sulfatase	Cytoplasm	enzyme
Q08379		GOLGA2	golgin A2	Cytoplasm	other
Q08378		GOLGA3	golgin A3	Cytoplasm	transporter
Q13439		GOLGA4	golgin A4	Cytoplasm	other
O00461		GOLIM4	golgi integral membrane protein 4	Cytoplasm	other
Q9Y3E0		GOLT1B	golgi transport 1B	Cytoplasm	other
Q3T8J9		GON4L	gon-4-like (C. elegans)	Cytoplasm	other
Q9H8Y8		GORASP2	golgi reassembly stacking protein 2, 55kDa	Cytoplasm	other
P17174		GOT1	glutamic-oxaloacetic transaminase 1, soluble (aspartate aminotransferase 1)	Cytoplasm	enzyme
P00505		GOT2	glutamic-oxaloacetic transaminase 2, mitochondrial (aspartate aminotransferase 2)	Cytoplasm	enzyme
P78333		GPC5	glypican 5	Plasma Membrane	other
P43304		GPD2	glycerol-3-phosphate dehydrogenase 2 (mitochondrial)	Cytoplasm	enzyme
P06744		GPI	glucose-6-phosphate isomerase	Extracellular Space	enzyme
Q9HCN4		GPN1	GPN-loop GTPase 1	Nucleus	transcription regulator
Q6DWJ6		GPR139	G protein-coupled receptor 139	Plasma Membrane	G-protein coupled receptor
Q8NFJ5		GPRC5A	G protein-coupled receptor, family C, group 5, member A	Plasma Membrane	G-protein coupled receptor
P24298		GPT	glutamic-pyruvate transaminase (alanine aminotransferase)	Cytoplasm	enzyme
P07203		GPX1	glutathione peroxidase 1	Cytoplasm	enzyme
Q8TED1		GPX8	glutathione peroxidase 8 (putative)	unknown	enzyme
O60565		GREM1	gremlin 1	Extracellular Space	other
Q9UBQ7		GRHPR	glyoxylate reductase/hydroxypyruvate reductase	Cytoplasm	enzyme
P34947		GRK5	G protein-coupled receptor kinase 5	Plasma Membrane	kinase
P28799		GRN	granulin	Extracellular Space	growth factor
Q9HAV7		GRPEL1	GrpE-like 1, mitochondrial (E. coli)	Cytoplasm	other
P49841		GSK3B	glycogen synthase kinase 3 beta	Nucleus	kinase
P06396		GSN	gelsolin	Extracellular Space	other
P00390		GSR	glutathione reductase	Cytoplasm	enzyme
P48637		GSS	glutathione synthetase	Cytoplasm	enzyme
Q9Y2Q3		GSTK1	glutathione S-transferase kappa 1	Cytoplasm	enzyme
P28161		GSTM2	glutathione S-transferase mu 2 (muscle)	Cytoplasm	enzyme
P21266		GSTM3	glutathione S-transferase mu 3 (brain)	Cytoplasm	enzyme
P78417		GSTO1	glutathione S-transferase omega 1	Cytoplasm	enzyme
P09211	D	GSTP1	glutathione S-transferase pi 1	Cytoplasm	enzyme
C7DJS2	D	GSTP1	glutathione S-transferase pi 1	Cytoplasm	enzyme
Q4AE62		GTDC1	glycosyltransferase-like domain containing 1	unknown	other
Q5T8J7		GUCY1B2	guanylate cyclase 1, soluble, beta 2 (pseudogene)	Cytoplasm	enzyme
Q16774		GUK1	guanylate kinase 1	Cytoplasm	kinase
P46976		GYG1	glycogenin 1	Cytoplasm	enzyme
P13807		GYS1	glycogen synthase 1 (muscle)	Cytoplasm	enzyme
O75367		H2AFY	H2A histone family, member Y	Nucleus	other
Q9P0M6		H2AFY2	H2A histone family, member Y2	Nucleus	other
P40939		HADHA	hydroxyacyl-CoA dehydrogenase/3-ketoacyl-CoA thiolase/enoyl-CoA hydratase (trifunctional protein), alpha subunit	Cytoplasm	enzyme
P55084		HADHB	hydroxyacyl-CoA dehydrogenase/3-ketoacyl-CoA thiolase/enoyl-CoA hydratase (trifunctional protein), beta subunit	Cytoplasm	enzyme
P12081		HARS	histidyl-tRNA synthetase	Cytoplasm	enzyme
Q9Y450		HBS1L	HBS1-like (S. cerevisiae)	Cytoplasm	translation regulator
P53701		HCCS	holocytochrome c synthase	Cytoplasm	enzyme
P51858		HDGF	hepatoma-derived growth factor	Extracellular Space	growth factor
Q7Z4V5		HDGFRP2	hepatoma-derived growth factor-related protein 2	Nucleus	other
Q00341	D	HDLBP	high density lipoprotein binding protein	Nucleus	transporter
B2R5V9	D	HDLBP	high density lipoprotein binding protein	Nucleus	transporter
Q9NRV9		HEBP1	heme binding protein 1	Cytoplasm	other
Q9Y5Z4		HEBP2	heme binding protein 2	Cytoplasm	other
Q9ULT8		HECTD1	HECT domain containing E3 ubiquitin protein ligase 1	unknown	enzyme
Q8ND39		HERC2	HECT and RLD domain containing E3 ubiquitin protein ligase 2	Cytoplasm	enzyme
P06865	D	HEXA	hexosaminidase A (alpha polypeptide)	Cytoplasm	enzyme
B4DVA7	D	HEXA	hexosaminidase A (alpha polypeptide)	Cytoplasm	enzyme
P07686		HEXB	hexosaminidase B (beta polypeptide)	Cytoplasm	enzyme
O14964		HGS	hepatocyte growth factor-regulated tyrosine kinase substrate	Cytoplasm	other
P31937		HIBADH	3-hydroxyisobutyrate dehydrogenase	Cytoplasm	enzyme
P49773		HINT1	histidine triad nucleotide binding protein 1	Nucleus	enzyme
Q02539		HIST1H1A	histone cluster 1, H1a	Nucleus	other
P16401		HIST1H1B	histone cluster 1, H1b	Nucleus	other
P16403		HIST1H1C	histone cluster 1, H1c	Nucleus	other
Q96QV6		HIST1H2AA	histone cluster 1, H2aa	Nucleus	other
Q93077		HIST1H2AC	histone cluster 1, H2ac	Nucleus	other
Q8N257		HIST3H2BB	histone cluster 3, H2bb	Nucleus	other
P19367		HK1	hexokinase 1	Cytoplasm	kinase
P01892	D	HLA-A	major histocompatibility complex, class I, A	Plasma Membrane	other
P04439	D	HLA-A	major histocompatibility complex, class I, A	Plasma Membrane	other
P30443	D	HLA-A	major histocompatibility complex, class I, A	Plasma Membrane	other
D2XUR1	D	HLA-A	major histocompatibility complex, class I, A	Plasma Membrane	other
Q8TCT9		HM13	histocompatibility (minor) 13	Cytoplasm	peptidase
P17096		HMGA1	high mobility group AT-hook 1	Nucleus	transcription regulator
P52926		HMGA2	high mobility group AT-hook 2	Nucleus	enzyme
P09429		HMGB1	high mobility group box 1	Nucleus	transcription regulator
P04035		HMGCR	3-hydroxy-3-methylglutaryl-CoA reductase	Cytoplasm	enzyme
P09601		HMOX1	heme oxygenase (decycling) 1	Cytoplasm	enzyme
P30519		HMOX2	heme oxygenase (decycling) 2	Cytoplasm	enzyme
Q9UK76		HN1	hematological and neurological expressed 1	Nucleus	other
Q13151		HNRNPA0	heterogeneous nuclear ribonucleoprotein A0	Nucleus	other
P09651-2		HNRNPA1	heterogeneous nuclear ribonucleoprotein A1	Nucleus	other
P22626		HNRNPA2B1	heterogeneous nuclear ribonucleoprotein A2/B1	Nucleus	other
P51991		HNRNPA3	heterogeneous nuclear ribonucleoprotein A3	Nucleus	other
Q99729	D	HNRNPAB	heterogeneous nuclear ribonucleoprotein A/B	Nucleus	enzyme
Q99729-2	D	HNRNPAB	heterogeneous nuclear ribonucleoprotein A/B	Nucleus	enzyme
P07910	D	HNRNPC	heterogeneous nuclear ribonucleoprotein C (C1/C2)	Nucleus	other
P07910-2	D	HNRNPC	heterogeneous nuclear ribonucleoprotein C (C1/C2)	Nucleus	other
O60812		HNRNPCL1/LOC440563	heterogeneous nuclear ribonucleoprotein C-like 1	Nucleus	other
Q14103		HNRNPD	heterogeneous nuclear ribonucleoprotein D (AU-rich element RNA binding protein 1, 37kDa)	Nucleus	transcription regulator
P31943		HNRNPH1	heterogeneous nuclear ribonucleoprotein H1 (H)	Nucleus	other
P31942		HNRNPH3	heterogeneous nuclear ribonucleoprotein H3 (2H9)	Nucleus	other
P61978		HNRNPK	heterogeneous nuclear ribonucleoprotein K	Nucleus	other
P14866		HNRNPL	heterogeneous nuclear ribonucleoprotein L	Nucleus	other
P52272		HNRNPM	heterogeneous nuclear ribonucleoprotein M	Nucleus	other
O43390		HNRNPR	heterogeneous nuclear ribonucleoprotein R	Nucleus	other
Q00839		HNRNPU	heterogeneous nuclear ribonucleoprotein U (scaffold attachment factor A)	Nucleus	transporter
Q9BUJ2		HNRNPUL1	heterogeneous nuclear ribonucleoprotein U-like 1	Nucleus	other
Q1KMD3		HNRNPUL2	heterogeneous nuclear ribonucleoprotein U-like 2	Nucleus	other
O14979		HNRPDL	heterogeneous nuclear ribonucleoprotein D-like	Nucleus	other
Q5SSJ5		HP1BP3	heterochromatin protein 1, binding protein 3	Nucleus	other
P00492		HPRT1	hypoxanthine phosphoribosyltransferase 1	Cytoplasm	enzyme
Q92902		HPS1	Hermansky-Pudlak syndrome 1	Cytoplasm	other
P01112		HRAS	v-Ha-ras Harvey rat sarcoma viral oncogene homolog	Plasma Membrane	enzyme
O75506		HSBP1	heat shock factor binding protein 1	Nucleus	transcription regulator
Q99714		HSD17B10	hydroxysteroid (17-beta) dehydrogenase 10	Cytoplasm	enzyme
Q53GQ0		HSD17B12	hydroxysteroid (17-beta) dehydrogenase 12	Cytoplasm	enzyme
P51659		HSD17B4	hydroxysteroid (17-beta) dehydrogenase 4	Cytoplasm	enzyme
P07900		HSP90AA1	heat shock protein 90kDa alpha (cytosolic), class A member 1	Cytoplasm	enzyme
P08238		HSP90AB1	heat shock protein 90kDa alpha (cytosolic), class B member 1	Cytoplasm	enzyme
Q58FF6		HSP90AB4P	heat shock protein 90kDa alpha (cytosolic), class B member 4, pseudogene	unknown	other
P14625		HSP90B1	heat shock protein 90kDa beta (Grp94), member 1	Cytoplasm	other
Q58FF3		HSP90B2P	heat shock protein 90kDa beta (Grp94), member 2, pseudogene	unknown	other
P34931		HSPA1L	heat shock 70kDa protein 1-like	unknown	other
P54652		HSPA2	heat shock 70kDa protein 2	Cytoplasm	other
P34932		HSPA4	heat shock 70kDa protein 4	Cytoplasm	other
P11021		HSPA5	heat shock 70kDa protein 5 (glucose-regulated protein, 78kDa)	Cytoplasm	enzyme
P17066		HSPA6	heat shock 70kDa protein 6 (HSP70B')	unknown	other
P11142		HSPA8	heat shock 70kDa protein 8	Cytoplasm	enzyme
P38646		HSPA9	heat shock 70kDa protein 9 (mortalin)	Cytoplasm	other
P04792		HSPB1	heat shock 27kDa protein 1	Cytoplasm	other
Q9Y547		HSPB11	heat shock protein family B (small), member 11	Extracellular Space	other
O14558		HSPB6	heat shock protein, alpha-crystallin-related, B6	Cytoplasm	other
P10809		HSPD1	heat shock 60kDa protein 1 (chaperonin)	Cytoplasm	enzyme
P61604		HSPE1	heat shock 10kDa protein 1 (chaperonin 10)	Cytoplasm	enzyme
P98160		HSPG2	heparan sulfate proteoglycan 2	Plasma Membrane	enzyme
Q92598		HSPH1	heat shock 105kDa/110kDa protein 1	Cytoplasm	other
O43719		HTATSF1	HIV-1 Tat specific factor 1	Nucleus	transcription regulator
P41595		HTR2B	5-hydroxytryptamine (serotonin) receptor 2B, G protein-coupled	Plasma Membrane	G-protein coupled receptor
Q7Z6Z7		HUWE1	HECT, UBA and WWE domain containing 1, E3 ubiquitin protein ligase	Nucleus	transcription regulator
Q9Y4L1		HYOU1	hypoxia up-regulated 1	Cytoplasm	other
P41252		IARS	isoleucyl-tRNA synthetase	Cytoplasm	enzyme
P05362		ICAM1	intercellular adhesion molecule 1	Plasma Membrane	transmembrane receptor
O75874		IDH1	isocitrate dehydrogenase 1 (NADP+), soluble	Cytoplasm	enzyme
P48735		IDH2	isocitrate dehydrogenase 2 (NADP+), mitochondrial	Cytoplasm	enzyme
P50213		IDH3A	isocitrate dehydrogenase 3 (NAD+) alpha	Cytoplasm	enzyme
O43837		IDH3B	isocitrate dehydrogenase 3 (NAD+) beta	Cytoplasm	enzyme
Q9Y5U9		IER3IP1	immediate early response 3 interacting protein 1	Cytoplasm	other
Q16666		IFI16	interferon, gamma-inducible protein 16	Nucleus	transcription regulator
P13164		IFITM1	interferon induced transmembrane protein 1	Plasma Membrane	transmembrane receptor
P05015		IFNA16	interferon, alpha 16	Extracellular Space	cytokine
Q9UG01		IFT172	intraflagellar transport 172 homolog (Chlamydomonas)	Nucleus	other
P78318		IGBP1	immunoglobulin (CD79A) binding protein 1	Cytoplasm	phosphatase
Q9NZI8		IGF2BP1	insulin-like growth factor 2 mRNA binding protein 1	Cytoplasm	translation regulator
Q9Y6M1		IGF2BP2	insulin-like growth factor 2 mRNA binding protein 2	Cytoplasm	translation regulator
O00425		IGF2BP3	insulin-like growth factor 2 mRNA binding protein 3	Cytoplasm	translation regulator
P11717		IGF2R	insulin-like growth factor 2 receptor	Plasma Membrane	transmembrane receptor
P17936	D	IGFBP3	insulin-like growth factor binding protein 3	Extracellular Space	other
C9JMX4	D	IGFBP3	insulin-like growth factor binding protein 3	Extracellular Space	other
P22692		IGFBP4	insulin-like growth factor binding protein 4	Extracellular Space	other
P24593		IGFBP5	insulin-like growth factor binding protein 5	Extracellular Space	other
Q16270		IGFBP7	insulin-like growth factor binding protein 7	Extracellular Space	transporter
Q70UQ0	D	IKBIP	IKBKB interacting protein	Cytoplasm	other
Q70UQ0-4	D	IKBIP	IKBKB interacting protein	Cytoplasm	other
P01584		IL1B	interleukin 1, beta	Extracellular Space	cytokine
P14778		IL1R1	interleukin 1 receptor, type I	Plasma Membrane	transmembrane receptor
Q5FC08		IL4R	interleukin 4 receptor	Plasma Membrane	transmembrane receptor
P10145		IL8	interleukin 8	Extracellular Space	cytokine
Q12905		ILF2	interleukin enhancer binding factor 2, 45kDa	Nucleus	transcription regulator
Q12906	D	ILF3	interleukin enhancer binding factor 3, 90kDa	Nucleus	transcription regulator
Q59GP7	D	ILF3	interleukin enhancer binding factor 3, 90kDa	Nucleus	transcription regulator
Q13418		ILK	integrin-linked kinase	Plasma Membrane	kinase
A1L0T0		ILVBL	ilvB (bacterial acetolactate synthase)-like	Cytoplasm	enzyme
Q16891		IMMT	inner membrane protein, mitochondrial	Cytoplasm	other
P29218		IMPA1	inositol(myo)-1(or 4)-monophosphatase 1	Cytoplasm	phosphatase
Q9NX62		IMPAD1	inositol monophosphatase domain containing 1	Cytoplasm	enzyme
P12268		IMPDH2	IMP (inosine 5'-monophosphate) dehydrogenase 2	Cytoplasm	enzyme
Q16352		INA	internexin neuronal intermediate filament protein, alpha	Cytoplasm	other
Q27J81		INF2	inverted formin, FH2 and WH2 domain containing	Cytoplasm	other
Q68E01		INTS3	integrator complex subunit 3	Nucleus	other
O00410		IPO5	importin 5	Nucleus	transporter
O95373		IPO7	importin 7	Nucleus	transporter
P46940		IQGAP1	IQ motif containing GTPase activating protein 1	Cytoplasm	other
P05161		ISG15	ISG15 ubiquitin-like modifier	Extracellular Space	other
Q96AB3		ISOC2	isochorismatase domain containing 2	Cytoplasm	enzyme
P17301		ITGA2	integrin, alpha 2 (CD49B, alpha 2 subunit of VLA-2 receptor)	Plasma Membrane	transmembrane receptor
Q59F03		ITGA3	integrin, alpha 3 (antigen CD49C, alpha 3 subunit of VLA-3 receptor)	Plasma Membrane	other
P13612		ITGA4	integrin, alpha 4 (antigen CD49D, alpha 4 subunit of VLA-4 receptor)	Plasma Membrane	transmembrane receptor
P08648		ITGA5	integrin, alpha 5 (fibronectin receptor, alpha polypeptide)	Plasma Membrane	transmembrane receptor
P06756	D	ITGAV	integrin, alpha V	Plasma Membrane	ion channel
A5YM53	D	ITGAV	integrin, alpha V	Plasma Membrane	ion channel
P05556		ITGB1	integrin, beta 1 (fibronectin receptor, beta polypeptide, antigen CD29 includes MDF2, MSK12)	Plasma Membrane	transmembrane receptor
B4DQY5		ITGB1BP1	integrin beta 1 binding protein 1	Plasma Membrane	other
P18084		ITGB5	integrin, beta 5	Plasma Membrane	other
Q06033		ITIH3	inter-alpha-trypsin inhibitor heavy chain 3	Extracellular Space	other
Q8WWA0		ITLN1	intelectin 1 (galactofuranose binding)	Plasma Membrane	other
Q96ST2		IWS1	IWS1 homolog (S. cerevisiae)	Nucleus	enzyme
P78504		JAG1	jagged 1	Extracellular Space	growth factor
Q92833		JARID2	jumonji, AT rich interactive domain 2	Nucleus	transcription regulator
Q15652		JMJD1C	jumonji domain containing 1C	Nucleus	other
Q6NYC1		JMJD6	jumonji domain containing 6	Plasma Membrane	transmembrane receptor
Q15046		KARS	lysyl-tRNA synthetase	Cytoplasm	enzyme
O75449		KATNA1	katanin p60 (ATPase containing) subunit A 1	Cytoplasm	enzyme
Q8IYT4		KATNAL2	katanin p60 subunit A-like 2	unknown	other
B4DEM0		KATNBL1	katanin p80 subunit B-like 1	Nucleus	other
D6RGY7		KCNN2	potassium intermediate/small conductance calcium-activated channel, subfamily N, member 2	Plasma Membrane	ion channel
Q5JUK3		KCNT1	potassium channel, subfamily T, member 1	Plasma Membrane	ion channel
Q96CX2		KCTD12	potassium channel tetramerisation domain containing 12	Plasma Membrane	ion channel
Q8WVF5		KCTD4	potassium channel tetramerisation domain containing 4	unknown	ion channel
Q9NXV2		KCTD5	potassium channel tetramerisation domain containing 5	Cytoplasm	other
Q7LBC6		KDM3B	lysine (K)-specific demethylase 3B	Nucleus	other
Q4VXA5		KHDC1	KH homology domain containing 1	Cytoplasm	other
Q07666		KHDRBS1	KH domain containing, RNA binding, signal transduction associated 1	Nucleus	transcription regulator
Q92945		KHSRP	KH-type splicing regulatory protein	Nucleus	enzyme
Q9H714-4		KIAA0226L	KIAA0226-like	unknown	other
Q2KHM9		KIAA0753	KIAA0753	Cytoplasm	other
Q68EN5-3		KIAA0895L	KIAA0895-like	unknown	other
Q5TB80		KIAA1009	KIAA1009	Nucleus	other
Q2LD37		KIAA1109	KIAA1109	unknown	other
Q4ADV7		KIAA1432	KIAA1432	unknown	other
A2RU67		KIAA1467	KIAA1467	unknown	other
Q9C0E8		KIAA1715	KIAA1715	unknown	other
Q9H1H9		KIF13A	kinesin family member 13A	Cytoplasm	transporter
Q9NS87		KIF15	kinesin family member 15	Nucleus	other
O15066		KIF3B	kinesin family member 3B	Cytoplasm	transporter
Q12840		KIF5A	kinesin family member 5A	Cytoplasm	transporter
P33176		KIF5B	kinesin family member 5B	Cytoplasm	other
Q07866		KLC1	kinesin light chain 1	Cytoplasm	other
Q96NJ5		KLHL32	kelch-like 32 (Drosophila)	unknown	other
B3KPK3		KLHL4	kelch-like 4 (Drosophila)	Cytoplasm	other
Q8WZ60		KLHL6	kelch-like 6 (Drosophila)	unknown	other
Q9P2J3		KLHL9	kelch-like 9 (Drosophila)	Cytoplasm	other
P52294		KPNA1	karyopherin alpha 1 (importin alpha 5)	Nucleus	transporter
P52292		KPNA2	karyopherin alpha 2 (RAG cohort 1, importin alpha 1)	Nucleus	transporter
O00505		KPNA3	karyopherin alpha 3 (importin alpha 4)	Nucleus	transporter
O00629		KPNA4	karyopherin alpha 4 (importin alpha 3)	Nucleus	transporter
O60684		KPNA6	karyopherin alpha 6 (importin alpha 7)	Nucleus	transporter
A9QM74		KPNA7	karyopherin alpha 7 (importin alpha 8)	unknown	other
Q14974		KPNB1	karyopherin (importin) beta 1	Nucleus	transporter
P04264		KRT1	keratin 1	Cytoplasm	other
P13645		KRT10	keratin 10	Cytoplasm	other
P13646		KRT13	keratin 13	Cytoplasm	other
P02533		KRT14	keratin 14	Cytoplasm	other
P08779		KRT16	keratin 16	Cytoplasm	other
P05783		KRT18	keratin 18	Cytoplasm	other
P35908		KRT2	keratin 2	Cytoplasm	other
P13647		KRT5	keratin 5	Cytoplasm	other
P02538		KRT6A	keratin 6A	Plasma Membrane	other
P08729	D	KRT7	keratin 7	Cytoplasm	other
Q3KNV1	D	KRT7	keratin 7	Cytoplasm	other
Q3SY84		KRT71	keratin 71	Cytoplasm	other
Q14CN4		KRT72	keratin 72	unknown	other
P35527		KRT9	keratin 9	Cytoplasm	other
Q8N6L1		KRTCAP2	keratinocyte associated protein 2	Plasma Membrane	enzyme
Q86UP2		KTN1	kinectin 1 (kinesin receptor)	Cytoplasm	transmembrane receptor
Q96EM0		L3HYPDH	L-3-hydroxyproline dehydratase (trans-)	unknown	enzyme
P83111		LACTB	lactamase, beta	Cytoplasm	other
Q16363		LAMA4	laminin, alpha 4	Extracellular Space	enzyme
P07942		LAMB1	laminin, beta 1	Extracellular Space	other
P11047		LAMC1	laminin, gamma 1 (formerly LAMB2)	Extracellular Space	other
P11279		LAMP1	lysosomal-associated membrane protein 1	Plasma Membrane	other
P13473		LAMP2	lysosomal-associated membrane protein 2	Plasma Membrane	enzyme
Q6IAA8		LAMTOR1	late endosomal/lysosomal adaptor, MAPK and MTOR activator 1	Plasma Membrane	other
Q9Y2Q5		LAMTOR2	late endosomal/lysosomal adaptor, MAPK and MTOR activator 2	Cytoplasm	other
Q9UHA4		LAMTOR3	late endosomal/lysosomal adaptor, MAPK and MTOR activator 3	Cytoplasm	other
P28838		LAP3	leucine aminopeptidase 3	Cytoplasm	peptidase
Q9BRS8		LARP6	La ribonucleoprotein domain family, member 6	unknown	other
Q9P2J5		LARS	leucyl-tRNA synthetase	Cytoplasm	enzyme
Q14847		LASP1	LIM and SH3 protein 1	Cytoplasm	transporter
P00338		LDHA	lactate dehydrogenase A	Cytoplasm	enzyme
Q6ZMR3		LDHAL6A	lactate dehydrogenase A-like 6A	unknown	enzyme
P07195		LDHB	lactate dehydrogenase B	Cytoplasm	enzyme
D6RD58		LECT2	leukocyte cell-derived chemotaxin 2	Extracellular Space	other
Q32P28		LEPRE1	leucine proline-enriched proteoglycan (leprecan) 1	Nucleus	enzyme
Q92791		LEPREL4	leprecan-like 4	Nucleus	other
O95202		LETM1	leucine zipper-EF-hand containing transmembrane protein 1	Cytoplasm	other
P09382		LGALS1	lectin, galactoside-binding, soluble, 1	Extracellular Space	other
P17931		LGALS3	lectin, galactoside-binding, soluble, 3	Extracellular Space	other
Q99538		LGMN	legumain	Cytoplasm	peptidase
Q9UHB6		LIMA1	LIM domain and actin binding 1	Cytoplasm	other
P48059		LIMS1	LIM and senescent cell antigen-like domains 1	Plasma Membrane	other
P0CW20		LIMS3/LIMS3L	LIM and senescent cell antigen-like domains 3	unknown	other
A4QMQ2		LINC00469	long intergenic non-protein coding RNA 469	unknown	other
P11150		LIPC	lipase, hepatic	Extracellular Space	enzyme
P49257		LMAN1	lectin, mannose-binding, 1	Cytoplasm	other
Q12907		LMAN2	lectin, mannose-binding 2	Cytoplasm	transporter
Q9BU23		LMF2	lipase maturation factor 2	unknown	other
P02545	D	LMNA	lamin A/C	Nucleus	other
P02545-2	D	LMNA	lamin A/C	Nucleus	other
P20700		LMNB1	lamin B1	Nucleus	other
Q03252		LMNB2	lamin B2	Nucleus	other
Q8WWI1	D	LMO7	LIM domain 7	Cytoplasm	enzyme
Q8WWI1-3	D	LMO7	LIM domain 7	Cytoplasm	enzyme
Q9UIQ6		LNPEP	leucyl/cystinyl aminopeptidase	Cytoplasm	peptidase
B4E0A8		LOC100129961	uncharacterized LOC100129961	unknown	other
Q8IX06		LOC100288562/REXO1L1	REX1, RNA exonuclease 1 homolog (S. cerevisiae)-like 1	unknown	other
B4DRF8		LOC440173	uncharacterized LOC440173	unknown	other
A6NEC2		LOC440434	aminopeptidase puromycin sensitive pseudogene	unknown	other
P36776		LONP1	lon peptidase 1, mitochondrial	Cytoplasm	peptidase
P28300		LOX	lysyl oxidase	Extracellular Space	enzyme
Q9Y4K0		LOXL2	lysyl oxidase-like 2	Extracellular Space	enzyme
P58215		LOXL3	lysyl oxidase-like 3	Extracellular Space	enzyme
Q8NF37		LPCAT1	lysophosphatidylcholine acyltransferase 1	Cytoplasm	enzyme
P50851		LRBA	LPS-responsive vesicle trafficking, beach and anchor containing	Cytoplasm	other
Q07954		LRP1	low density lipoprotein receptor-related protein 1	Plasma Membrane	transmembrane receptor
P30533		LRPAP1	low density lipoprotein receptor-related protein associated protein 1	Plasma Membrane	transmembrane receptor
P42704		LRPPRC	leucine-rich pentatricopeptide repeat containing	Cytoplasm	other
A6NIK2		LRRC10B	leucine rich repeat containing 10B	unknown	other
Q96CN5		LRRC45	leucine rich repeat containing 45	Cytoplasm	other
Q8N1G4		LRRC47	leucine rich repeat containing 47	unknown	other
Q96AG4		LRRC59	leucine rich repeat containing 59	Cytoplasm	other
Q68CR7		LRRC66	leucine rich repeat containing 66	unknown	other
Q96NW7		LRRC7	leucine rich repeat containing 7	Plasma Membrane	other
Q32MZ4		LRRFIP1	leucine rich repeat (in FLII) interacting protein 1	Cytoplasm	other
A6PVS8		LRRIQ3	leucine-rich repeats and IQ motif containing 3	unknown	other
Q5S007		LRRK2	leucine-rich repeat kinase 2	Cytoplasm	kinase
Q9Y333		LSM2	LSM2 homolog, U6 small nuclear RNA associated (S. cerevisiae)	Nucleus	other
P09960		LTA4H	leukotriene A4 hydrolase	Cytoplasm	enzyme
Q9Y383		LUC7L2	LUC7-like 2 (S. cerevisiae)	unknown	other
O95232		LUC7L3	LUC7-like 3 (S. cerevisiae)	Nucleus	other
O95372		LYPLA2	lysophospholipase II	Cytoplasm	enzyme
Q9Y5Y7		LYVE1	lymphatic vessel endothelial hyaluronan receptor 1	Plasma Membrane	transmembrane receptor
P20645		M6PR	mannose-6-phosphate receptor (cation dependent)	Cytoplasm	transporter
Q9UPN3-2		MACF1	microtubule-actin crosslinking factor 1	Cytoplasm	enzyme
Q9Y6D9		MAD1L1	MAD1 mitotic arrest deficient-like 1 (yeast)	Nucleus	other
Q9UNF1		MAGED2	melanoma antigen family D, 2	Plasma Membrane	other
Q9H0U3		MAGT1	magnesium transporter 1	Plasma Membrane	enzyme
B7Z2V0		MAML1	mastermind-like 1 (Drosophila)	Nucleus	transcription regulator
Q9UKM7		MAN1B1	mannosidase, alpha, class 1B, member 1	Cytoplasm	enzyme
Q16706		MAN2A1	mannosidase, alpha, class 2A, member 1	Cytoplasm	enzyme
O00754		MAN2B1	mannosidase, alpha, class 2B, member 1	Cytoplasm	enzyme
P55145		MANF	mesencephalic astrocyte-derived neurotrophic factor	Extracellular Space	other
P78559		MAP1A	microtubule-associated protein 1A	Cytoplasm	other
P46821		MAP1B	microtubule-associated protein 1B	Cytoplasm	other
Q9H492		MAP1LC3A	microtubule-associated protein 1 light chain 3 alpha	Cytoplasm	other
Q02750		MAP2K1	mitogen-activated protein kinase kinase 1	Cytoplasm	kinase
P46734		MAP2K3	mitogen-activated protein kinase kinase 3	Cytoplasm	kinase
Q13233		MAP3K1	mitogen-activated protein kinase kinase kinase 1, E3 ubiquitin protein ligase	Cytoplasm	kinase
P27816		MAP4	microtubule-associated protein 4	Cytoplasm	other
Q92918		MAP4K1	mitogen-activated protein kinase kinase kinase kinase 1	Cytoplasm	kinase
E7EN19		MAP4K4	mitogen-activated protein kinase kinase kinase kinase 4	Cytoplasm	kinase
Q3KQU3		MAP7D1	MAP7 domain containing 1	unknown	other
P28482		MAPK1	mitogen-activated protein kinase 1	Cytoplasm	kinase
Q16659		MAPK6	mitogen-activated protein kinase 6	Cytoplasm	kinase
Q9UPT6		MAPK8IP3	mitogen-activated protein kinase 8 interacting protein 3	Cytoplasm	other
Q15691		MAPRE1	microtubule-associated protein, RP/EB family, member 1	Cytoplasm	other
B3KR39		MAPRE2	microtubule-associated protein, RP/EB family, member 2	Cytoplasm	other
Q86YJ5		MARCH9	membrane-associated ring finger (C3HC4) 9	Cytoplasm	other
P29966		MARCKS	myristoylated alanine-rich protein kinase C substrate	Plasma Membrane	other
P49006		MARCKSL1	MARCKS-like 1	Cytoplasm	other
Q96L34		MARK4	MAP/microtubule affinity-regulating kinase 4	Cytoplasm	kinase
P56192		MARS	methionyl-tRNA synthetase	Cytoplasm	enzyme
O60307		MAST3	microtubule associated serine/threonine kinase 3	unknown	kinase
P31153		MAT2A	methionine adenosyltransferase II, alpha	Cytoplasm	enzyme
P42679		MATK	megakaryocyte-associated tyrosine kinase	Cytoplasm	kinase
P43243		MATR3	matrin 3	Nucleus	other
Q96N66		MBOAT7	membrane bound O-acyltransferase domain containing 7	Plasma Membrane	other
P23508		MCC	mutated in colorectal cancers	Cytoplasm	other
O15068		MCF2L	MCF.2 cell line derived transforming sequence-like	Cytoplasm	other
Q8NI22		MCFD2	multiple coagulation factor deficiency 2	Cytoplasm	other
P25205		MCM3	minichromosome maintenance complex component 3	Nucleus	enzyme
Q9ULC4		MCTS1	malignant T cell amplified sequence 1	Cytoplasm	other
P40925		MDH1	malate dehydrogenase 1, NAD (soluble)	Cytoplasm	enzyme
P40926		MDH2	malate dehydrogenase 2, NAD (mitochondrial)	Cytoplasm	enzyme
A6BM72-3		MEGF11	multiple EGF-like-domains 11	unknown	other
P53582		METAP1	methionyl aminopeptidase 1	Cytoplasm	peptidase
O95568		METTL18	methyltransferase like 18	unknown	other
Q6UXD7		MFSD7	major facilitator superfamily domain containing 7	unknown	other
Q09328		MGAT5	mannosyl (alpha-1,6-)-glycoprotein beta-1,6-N-acetyl-glucosaminyltransferase	Cytoplasm	enzyme
P10620		MGST1	microsomal glutathione S-transferase 1	Cytoplasm	enzyme
O14880		MGST3	microsomal glutathione S-transferase 3	Cytoplasm	enzyme
Q5JRA6		MIA3	melanoma inhibitory activity family, member 3	Cytoplasm	other
Q8TDZ2		MICAL1	microtubule associated monoxygenase, calponin and LIM domain containing 1	Cytoplasm	enzyme
O94851		MICAL2	microtubule associated monoxygenase, calponin and LIM domain containing 2	Cytoplasm	enzyme
P14174		MIF	macrophage migration inhibitory factor (glycosylation-inhibiting factor)	Extracellular Space	cytokine
Q14165		MLEC	malectin	Plasma Membrane	other
P03956	D	MMP1	matrix metallopeptidase 1 (interstitial collagenase)	Extracellular Space	peptidase
B4DW26	D	MMP1	matrix metallopeptidase 1 (interstitial collagenase)	Extracellular Space	peptidase
P50281		MMP14	matrix metallopeptidase 14 (membrane-inserted)	Extracellular Space	peptidase
Q7L9L4		MOB1B	MOB kinase activator 1B	Cytoplasm	other
Q13724		MOGS	mannosyl-oligosaccharide glucosidase	Cytoplasm	enzyme
Q9UQ07		MOK	MOK protein kinase	Plasma Membrane	kinase
Q6PF18		MORN3	MORN repeat containing 3	unknown	other
O75352		MPDU1	mannose-P-dolichol utilization defect 1	Cytoplasm	other
Q8N3R9		MPP5	membrane protein, palmitoylated 5 (MAGUK p55 subfamily member 5)	Plasma Membrane	kinase
Q6WCQ1		MPRIP	myosin phosphatase Rho interacting protein	Cytoplasm	other
Q9UBG0		MRC2	mannose receptor, C type 2	Plasma Membrane	transmembrane receptor
P52815		MRPL12	mitochondrial ribosomal protein L12	Cytoplasm	other
B1AL06		MRPL43	mitochondrial ribosomal protein L43	Cytoplasm	translation regulator
Q92552		MRPS27	mitochondrial ribosomal protein S27	Cytoplasm	other
Q9Y2R9		MRPS7	mitochondrial ribosomal protein S7	Cytoplasm	other
A6NCU2		MSL3	male-specific lethal 3 homolog (Drosophila)	Nucleus	transcription regulator
P26038		MSN	moesin	Plasma Membrane	other
Q9P289		MST4	serine/threonine protein kinase MST4	Nucleus	kinase
P28360		MSX1	msh homeobox 1	Nucleus	transcription regulator
P00846		MT-ATP6	ATP synthase F0 subunit 6	Cytoplasm	transporter
P00403		MT-CO2	cytochrome c oxidase subunit II	Cytoplasm	enzyme
P02795		MT2A	metallothionein 2A	Cytoplasm	other
O94776		MTA2	metastasis associated 1 family, member 2	Nucleus	transcription regulator
Q13126		MTAP	methylthioadenosine phosphorylase	Nucleus	enzyme
Q96DY7		MTBP	Mdm2, transformed 3T3 cell double minute 2, p53 binding protein (mouse) binding protein, 104kDa	unknown	other
Q9Y6C9		MTCH2	mitochondrial carrier 2	Cytoplasm	other
Q86UE4		MTDH	metadherin	Cytoplasm	transcription regulator
P11586		MTHFD1	methylenetetrahydrofolate dehydrogenase (NADP+ dependent) 1, methenyltetrahydrofolate cyclohydrolase, formyltetrahydrofolate synthetase	Cytoplasm	enzyme
Q6UB35		MTHFD1L	methylenetetrahydrofolate dehydrogenase (NADP+ dependent) 1-like	Cytoplasm	enzyme
P13995		MTHFD2	methylenetetrahydrofolate dehydrogenase (NADP+ dependent) 2, methenyltetrahydrofolate cyclohydrolase	Cytoplasm	enzyme
P46199		MTIF2	mitochondrial translational initiation factor 2	Cytoplasm	translation regulator
P58546		MTPN	myotrophin	Nucleus	transcription regulator
Q99707		MTR	5-methyltetrahydrofolate-homocysteine methyltransferase	Cytoplasm	enzyme
Q99102		MUC4	mucin 4, cell surface associated	Extracellular Space	growth factor
Q14764		MVP	major vault protein	Nucleus	other
P84157		MXRA7	matrix-remodelling associated 7	unknown	other
Q96S97		MYADM	myeloid-associated differentiation marker	Nucleus	other
Q9BQG0		MYBBP1A	MYB binding protein (P160) 1a	Nucleus	transcription regulator
P35580		MYH10	myosin, heavy chain 10, non-muscle	Cytoplasm	other
P35749		MYH11	myosin, heavy chain 11, smooth muscle	Cytoplasm	other
P12883		MYH7	myosin, heavy chain 7, cardiac muscle, beta	Cytoplasm	enzyme
P35579		MYH9	myosin, heavy chain 9, non-muscle	Cytoplasm	transporter
O14950		MYL12B	myosin, light chain 12B, regulatory	Cytoplasm	other
P60660	D	MYL6	myosin, light chain 6, alkali, smooth muscle and non-muscle	Cytoplasm	other
B7Z6Z4	D	MYL6	myosin, light chain 6, alkali, smooth muscle and non-muscle	Cytoplasm	other
P24844		MYL9	myosin, light chain 9, regulatory	Cytoplasm	other
Q9UBC5		MYO1A	myosin IA	Cytoplasm	peptidase
O43795		MYO1B	myosin IB	Cytoplasm	other
O00159	D	MYO1C	myosin IC	Cytoplasm	other
D3DTH7	D	MYO1C	myosin IC	Cytoplasm	other
Q8NEV4		MYO3A	myosin IIIA	Cytoplasm	kinase
Q9Y4I1		MYO5A	myosin VA (heavy chain 12, myoxin)	Cytoplasm	enzyme
Q9ULV0		MYO5B	myosin VB	Cytoplasm	enzyme
Q13459		MYO9B	myosin IXB	Cytoplasm	enzyme
Q9NZM1		MYOF	myoferlin	Nucleus	other
Q8NFW9		MYRIP	myosin VIIA and Rab interacting protein	Cytoplasm	other
Q01538		MYT1	myelin transcription factor 1	Nucleus	transcription regulator
Q13765		NACA	nascent polypeptide-associated complex alpha subunit	Cytoplasm	transcription regulator
P17050		NAGA	N-acetylgalactosaminidase, alpha-	Cytoplasm	enzyme
Q9UJ70		NAGK	N-acetylglucosamine kinase	Cytoplasm	kinase
P43490		NAMPT	nicotinamide phosphoribosyltransferase	Extracellular Space	cytokine
Q9NR45		NANS	N-acetylneuraminic acid synthase	Cytoplasm	enzyme
P55209		NAP1L1	nucleosome assembly protein 1-like 1	Nucleus	other
Q99733		NAP1L4	nucleosome assembly protein 1-like 4	unknown	other
P54920		NAPA	N-ethylmaleimide-sensitive factor attachment protein, alpha	Cytoplasm	transporter
Q9H115		NAPB	N-ethylmaleimide-sensitive factor attachment protein, beta	Cytoplasm	transporter
O43776		NARS	asparaginyl-tRNA synthetase	Cytoplasm	enzyme
Q6PIU2		NCEH1	neutral cholesterol ester hydrolase 1	Plasma Membrane	enzyme
P19338		NCL	nucleolin	Nucleus	other
Q969V3		NCLN	nicalin	Cytoplasm	peptidase
Q8NI08		NCOA7	nuclear receptor coactivator 7	Nucleus	transcription regulator
Q92542		NCSTN	nicastrin	Plasma Membrane	peptidase
Q92597		NDRG1	N-myc downstream regulated 1	Nucleus	kinase
O00483		NDUFA4	NADH dehydrogenase (ubiquinone) 1 alpha subcomplex, 4, 9kDa	Cytoplasm	enzyme
Q9NX14		NDUFB11	NADH dehydrogenase (ubiquinone) 1 beta subcomplex, 11, 17.3kDa	Cytoplasm	enzyme
O75489		NDUFS3	NADH dehydrogenase (ubiquinone) Fe-S protein 3, 30kDa (NADH-coenzyme Q reductase)	Cytoplasm	enzyme
P19404		NDUFV2	NADH dehydrogenase (ubiquinone) flavoprotein 2, 24kDa	Cytoplasm	enzyme
Q8NC96		NECAP1	NECAP endocytosis associated 1	Plasma Membrane	other
Q9NVZ3		NECAP2	NECAP endocytosis associated 2	Cytoplasm	other
Q15843		NEDD8	neural precursor cell expressed, developmentally down-regulated 8	Nucleus	enzyme
Q9HC98		NEK6	NIMA-related kinase 6	Nucleus	kinase
Q8TDX7		NEK7	NIMA-related kinase 7	Nucleus	kinase
Q9UMX5		NENF	neudesin neurotrophic factor	Extracellular Space	growth factor
P48681	D	NES	nestin	Cytoplasm	other
D3DVC4	D	NES	nestin	Cytoplasm	other
Q0ZGT2		NEXN	nexilin (F actin binding protein)	Plasma Membrane	other
Q00653		NFKB2	nuclear factor of kappa light polypeptide gene enhancer in B-cells 2 (p49/p100)	Nucleus	transcription regulator
Q15653		NFKBIB	nuclear factor of kappa light polypeptide gene enhancer in B-cells inhibitor, beta	Nucleus	transcription regulator
O00221		NFKBIE	nuclear factor of kappa light polypeptide gene enhancer in B-cells inhibitor, epsilon	Nucleus	transcription regulator
Q8NBF2		NHLRC2	NHL repeat containing 2	unknown	enzyme
Q9NX24		NHP2	NHP2 ribonucleoprotein	Nucleus	other
P55769		NHP2L1	NHP2 non-histone chromosome protein 2-like 1 (S. cerevisiae)	Nucleus	other
Q9BPW8		NIPSNAP1	nipsnap homolog 1 (C. elegans)	Cytoplasm	enzyme
Q9NQR4		NIT2	nitrilase family, member 2	Cytoplasm	enzyme
P30414		NKTR	natural killer-tumor recognition sequence	Plasma Membrane	other
Q8N2Q7		NLGN1	neuroligin 1	Plasma Membrane	enzyme
Q9BYT8		NLN	neurolysin (metallopeptidase M3 family)	Cytoplasm	peptidase
Q86W24		NLRP14	NLR family, pyrin domain containing 14	Extracellular Space	other
P15531		NME1	NME/NM23 nucleoside diphosphate kinase 1	Cytoplasm	kinase
P30419		NMT1	N-myristoyltransferase 1	Cytoplasm	enzyme
P40261		NNMT	nicotinamide N-methyltransferase	Cytoplasm	enzyme
Q5JPE7		NOMO1 (includes others)	NODAL modulator 1	Plasma Membrane	other
Q15233		NONO	non-POU domain containing, octamer-binding	Nucleus	other
O00567		NOP56	NOP56 ribonucleoprotein	Nucleus	other
Q9Y2X3		NOP58	NOP58 ribonucleoprotein	Nucleus	enzyme
Q14207		NPAT	nuclear protein, ataxia-telangiectasia locus	Nucleus	transcription regulator
O15118		NPC1	Niemann-Pick disease, type C1	Cytoplasm	transporter
P61916		NPC2	Niemann-Pick disease, type C2	Extracellular Space	other
P55786		NPEPPS	aminopeptidase puromycin sensitive	Cytoplasm	peptidase
Q8TAT6		NPLOC4	nuclear protein localization 4 homolog (S. cerevisiae)	Nucleus	other
P06748		NPM1	nucleophosmin (nucleolar phosphoprotein B23, numatrin)	Nucleus	transcription regulator
Q9HCQ7		NPVF	neuropeptide VF precursor	Extracellular Space	other
P15559		NQO1	NAD(P)H dehydrogenase, quinone 1	Cytoplasm	enzyme
P48552		NRIP1	nuclear receptor interacting protein 1	Nucleus	transcription regulator
P46459		NSF	N-ethylmaleimide-sensitive factor	Cytoplasm	transporter
Q9UNZ2		NSFL1C	NSFL1 (p97) cofactor (p47)	Cytoplasm	other
Q3KNT7		NSUN5P1	NOP2/Sun domain family, member 5 pseudogene 1	unknown	other
Q9BXI3		NT5C1A	5'-nucleotidase, cytosolic IA	Cytoplasm	phosphatase
P21589		NT5E	5'-nucleotidase, ecto (CD73)	Plasma Membrane	phosphatase
Q02818		NUCB1	nucleobindin 1	Cytoplasm	other
P80303		NUCB2	nucleobindin 2	Nucleus	other
Q9Y266		NUDC	nuclear distribution C homolog (A. nidulans)	Cytoplasm	other
O43809		NUDT21	nudix (nucleoside diphosphate linked moiety X)-type motif 21	Nucleus	other
Q9UKK9		NUDT5	nudix (nucleoside diphosphate linked moiety X)-type motif 5	Cytoplasm	phosphatase
Q7Z417		NUFIP2	nuclear fragile X mental retardation protein interacting protein 2	Cytoplasm	other
O75694		NUP155	nucleoporin 155kDa	Nucleus	transporter
Q92621		NUP205	nucleoporin 205kDa	Nucleus	other
B4DRV5		NUP54	nucleoporin 54kDa	Nucleus	transporter
P37198		NUP62	nucleoporin 62kDa	Nucleus	transporter
P61970		NUTF2	nuclear transport factor 2	Nucleus	transporter
P04181		OAT	ornithine aminotransferase	Cytoplasm	enzyme
Q5VST9		OBSCN	obscurin, cytoskeletal calmodulin and titin-interacting RhoGEF	Cytoplasm	kinase
Q02218		OGDH	oxoglutarate (alpha-ketoglutarate) dehydrogenase (lipoamide)	Cytoplasm	enzyme
Q9ULD0		OGDHL	oxoglutarate dehydrogenase-like	unknown	enzyme
Q9NTK5		OLA1	Obg-like ATPase 1	Cytoplasm	other
Q56VW4		OLFML2A	olfactomedin-like 2A	Extracellular Space	other
O60313		OPA1	optic atrophy 1 (autosomal dominant)	Cytoplasm	enzyme
P22059		OSBP	oxysterol binding protein	Cytoplasm	other
Q9NRP0		OSTC	oligosaccharyltransferase complex subunit	Cytoplasm	enzyme
Q92882		OSTF1	osteoclast stimulating factor 1	Nucleus	transcription regulator
Q96FW1		OTUB1	OTU domain, ubiquitin aldehyde binding 1	Cytoplasm	enzyme
Q8WZ82		OVCA2	ovarian tumor suppressor candidate 2	Cytoplasm	other
O95747		OXSR1	oxidative-stress responsive 1	Nucleus	kinase
P13674		P4HA1	prolyl 4-hydroxylase, alpha polypeptide I	Cytoplasm	enzyme
O15460		P4HA2	prolyl 4-hydroxylase, alpha polypeptide II	Cytoplasm	enzyme
P07237		P4HB	prolyl 4-hydroxylase, beta polypeptide	Cytoplasm	enzyme
Q9UQ80		PA2G4	proliferation-associated 2G4, 38kDa	Nucleus	transcription regulator
P11940		PABPC1	poly(A) binding protein, cytoplasmic 1	Cytoplasm	translation regulator
Q13310		PABPC4	poly(A) binding protein, cytoplasmic 4 (inducible form)	Cytoplasm	translation regulator
Q86U42		PABPN1	poly(A) binding protein, nuclear 1	Nucleus	enzyme
Q6VY07		PACS1	phosphofurin acidic cluster sorting protein 1	Cytoplasm	other
P43034		PAFAH1B1	platelet-activating factor acetylhydrolase 1b, regulatory subunit 1 (45kDa)	Cytoplasm	enzyme
P68402		PAFAH1B2	platelet-activating factor acetylhydrolase 1b, catalytic subunit 2 (30kDa)	Cytoplasm	enzyme
P22234		PAICS	phosphoribosylaminoimidazole carboxylase, phosphoribosylaminoimidazole succinocarboxamide synthetase	Cytoplasm	enzyme
Q13153		PAK1	p21 protein (Cdc42/Rac)-activated kinase 1	Cytoplasm	kinase
Q86YC2		PALB2	partner and localizer of BRCA2	Nucleus	other
Q8WX93		PALLD	palladin, cytoskeletal associated protein	Cytoplasm	other
A6NDB9		PALM3	paralemmin 3	unknown	other
Q58A45		PAN3	PAN3 poly(A) specific ribonuclease subunit homolog (S. cerevisiae)	Cytoplasm	other
Q13219		PAPPA	pregnancy-associated plasma protein A, pappalysin 1	Extracellular Space	peptidase
O43252		PAPSS1	3'-phosphoadenosine 5'-phosphosulfate synthase 1	Cytoplasm	enzyme
O95340		PAPSS2	3'-phosphoadenosine 5'-phosphosulfate synthase 2	Cytoplasm	enzyme
Q99497		PARK7	parkinson protein 7	Nucleus	enzyme
Q9NVD7		PARVA	parvin, alpha	Cytoplasm	other
Q15365		PCBP1	poly(rC) binding protein 1	Nucleus	translation regulator
A8K7X6	D	PCBP2	poly(rC) binding protein 2	Nucleus	other
Q32Q82	D	PCBP2	poly(rC) binding protein 2	Nucleus	other
Q9Y5I2		PCDHA10	protocadherin alpha 10	unknown	other
Q9Y5F8		PCDHGB7	protocadherin gamma subfamily B, 7	unknown	other
Q9UN70		PCDHGC3	protocadherin gamma subfamily C, 3	Plasma Membrane	other
Q16822		PCK2	phosphoenolpyruvate carboxykinase 2 (mitochondrial)	Cytoplasm	kinase
P22061		PCMT1	protein-L-isoaspartate (D-aspartate) O-methyltransferase	Cytoplasm	enzyme
P12004		PCNA	proliferating cell nuclear antigen	Nucleus	enzyme
Q16549		PCSK7	proprotein convertase subtilisin/kexin type 7	Cytoplasm	peptidase
Q9UHG3		PCYOX1	prenylcysteine oxidase 1	Cytoplasm	enzyme
Q13442		PDAP1	PDGFA associated protein 1	Cytoplasm	other
O14737		PDCD5	programmed cell death 5	Nucleus	other
Q8WUM4		PDCD6IP	programmed cell death 6 interacting protein	Cytoplasm	other
Q14432		PDE3A	phosphodiesterase 3A, cGMP-inhibited	Cytoplasm	enzyme
P08559		PDHA1	pyruvate dehydrogenase (lipoamide) alpha 1	Cytoplasm	enzyme
P11177		PDHB	pyruvate dehydrogenase (lipoamide) beta	Cytoplasm	enzyme
P30101		PDIA3	protein disulfide isomerase family A, member 3	Cytoplasm	peptidase
P13667		PDIA4	protein disulfide isomerase family A, member 4	Cytoplasm	enzyme
Q14554		PDIA5	protein disulfide isomerase family A, member 5	Cytoplasm	enzyme
Q15084		PDIA6	protein disulfide isomerase family A, member 6	Cytoplasm	enzyme
O00151		PDLIM1	PDZ and LIM domain 1	Cytoplasm	transcription regulator
Q96JY6		PDLIM2	PDZ and LIM domain 2 (mystique)	Cytoplasm	other
Q53GG5		PDLIM3	PDZ and LIM domain 3	Cytoplasm	other
P50479		PDLIM4	PDZ and LIM domain 4	Cytoplasm	other
Q96HC4		PDLIM5	PDZ and LIM domain 5	Cytoplasm	other
Q9NR12		PDLIM7	PDZ and LIM domain 7 (enigma)	Cytoplasm	other
Q29RF7		PDS5A	PDS5, regulator of cohesion maintenance, homolog A (S. cerevisiae)	Nucleus	other
O00764		PDXK	pyridoxal (pyridoxine, vitamin B6) kinase	Cytoplasm	kinase
O15018		PDZD2	PDZ domain containing 2	Plasma Membrane	other
Q15121		PEA15	phosphoprotein enriched in astrocytes 15	Cytoplasm	transporter
Q5VY43		PEAR1	platelet endothelial aggregation receptor 1	Plasma Membrane	other
P30086		PEBP1	phosphatidylethanolamine binding protein 1	Cytoplasm	other
P12955		PEPD	peptidase D	Cytoplasm	peptidase
O75381		PEX14	peroxisomal biogenesis factor 14	Cytoplasm	transcription regulator
P40855		PEX19	peroxisomal biogenesis factor 19	Cytoplasm	other
Q9UHV9		PFDN2	prefoldin subunit 2	Cytoplasm	other
Q9NQP4		PFDN4	prefoldin subunit 4	Cytoplasm	other
Q99471		PFDN5	prefoldin subunit 5	Nucleus	transcription regulator
O15212		PFDN6	prefoldin subunit 6	Cytoplasm	other
P17858		PFKL	phosphofructokinase, liver	Cytoplasm	kinase
P08237		PFKM	phosphofructokinase, muscle	Cytoplasm	kinase
Q01813		PFKP	phosphofructokinase, platelet	Cytoplasm	kinase
P07737		PFN1	profilin 1	Cytoplasm	other
P35080-2	D	PFN2	profilin 2	unknown	other
C9J712	D	PFN2	profilin 2	unknown	other
P18669		PGAM1	phosphoglycerate mutase 1 (brain)	Cytoplasm	phosphatase
P52209		PGD	phosphogluconate dehydrogenase	Cytoplasm	enzyme
P00558		PGK1	phosphoglycerate kinase 1	Cytoplasm	kinase
O95336		PGLS	6-phosphogluconolactonase	Cytoplasm	enzyme
P36871		PGM1	phosphoglucomutase 1	Cytoplasm	enzyme
Q96G03		PGM2	phosphoglucomutase 2	Cytoplasm	enzyme
O95394		PGM3	phosphoglucomutase 3	Cytoplasm	enzyme
O00264		PGRMC1	progesterone receptor membrane component 1	Plasma Membrane	transmembrane receptor
O15173		PGRMC2	progesterone receptor membrane component 2	Nucleus	other
P35232		PHB	prohibitin	Nucleus	transcription regulator
Q99623		PHB2	prohibitin 2	Cytoplasm	transcription regulator
Q6GMQ3		PHC1	polyhomeotic homolog 1 (Drosophila)	Nucleus	transcription regulator
B4DK20		PHF10	PHD finger protein 10	Nucleus	other
Q92613		PHF16	PHD finger protein 16	Nucleus	other
Q7RTV0		PHF5A	PHD finger protein 5A	Nucleus	transcription regulator
O43175		PHGDH	phosphoglycerate dehydrogenase	Cytoplasm	enzyme
Q13492		PICALM	phosphatidylinositol binding clathrin assembly protein	Cytoplasm	other
P42336		PIK3CA	phosphatidylinositol-4,5-bisphosphate 3-kinase, catalytic subunit alpha	Cytoplasm	kinase
Q13526		PIN1	peptidylprolyl cis/trans isomerase, NIMA-interacting 1	Nucleus	enzyme
Q9Y237		PIN4	protein (peptidylprolyl cis/trans isomerase) NIMA-interacting, 4 (parvulin)	Nucleus	enzyme
A2A3N6		PIPSL	PIP5K1A and PSMD4-like, pseudogene	unknown	other
O00562		PITPNM1	phosphatidylinositol transfer protein, membrane-associated 1	Cytoplasm	transporter
Q9BZ72		PITPNM2	phosphatidylinositol transfer protein, membrane-associated 2	Cytoplasm	enzyme
Q7Z3Z4		PIWIL4	piwi-like 4 (Drosophila)	Cytoplasm	other
Q7Z442		PKD1L2	polycystic kidney disease 1-like 2	unknown	ion channel
P14618	D	PKM	pyruvate kinase, muscle	Cytoplasm	kinase
Q9NYI7	D	PKM	pyruvate kinase, muscle	Cytoplasm	kinase
Q9Y263		PLAA	phospholipase A2-activating protein	Cytoplasm	other
P00750		PLAT	plasminogen activator, tissue	Extracellular Space	peptidase
Q03405		PLAUR	plasminogen activator, urokinase receptor	Plasma Membrane	transmembrane receptor
Q8NHP8		PLBD2	phospholipase B domain containing 2	Extracellular Space	other
Q9P212		PLCE1	phospholipase C, epsilon 1	Cytoplasm	enzyme
Q8IV08		PLD3	phospholipase D family, member 3	Cytoplasm	enzyme
Q8N7P1		PLD5	phospholipase D family, member 5	unknown	other
Q15149	D	PLEC	plectin	Cytoplasm	other
Q15149-3	D	PLEC	plectin	Cytoplasm	other
Q15149-4	D	PLEC	plectin	Cytoplasm	other
Q9Y2H5		PLEKHA6	pleckstrin homology domain containing, family A member 6	unknown	other
Q3KR16		PLEKHG6	pleckstrin homology domain containing, family G (with RhoGef domain) member 6	unknown	other
Q99541		PLIN2	perilipin 2	Plasma Membrane	other
O60664		PLIN3	perilipin 3	Cytoplasm	other
Q02809		PLOD1	procollagen-lysine, 2-oxoglutarate 5-dioxygenase 1	Cytoplasm	enzyme
O00469	D	PLOD2	procollagen-lysine, 2-oxoglutarate 5-dioxygenase 2	Cytoplasm	enzyme
O00469-2	D	PLOD2	procollagen-lysine, 2-oxoglutarate 5-dioxygenase 2	Cytoplasm	enzyme
Q96QU5	D	PLOD2	procollagen-lysine, 2-oxoglutarate 5-dioxygenase 2	Cytoplasm	enzyme
O60568		PLOD3	procollagen-lysine, 2-oxoglutarate 5-dioxygenase 3	Cytoplasm	enzyme
Q04941		PLP2	proteolipid protein 2 (colonic epithelium-enriched)	Cytoplasm	transporter
Q14651		PLS1	plastin 1	Cytoplasm	other
P13797		PLS3	plastin 3	Cytoplasm	other
Q8IYS1		PM20D2	peptidase M20 domain containing 2	unknown	other
P29590		PML	promyelocytic leukemia	Nucleus	transcription regulator
Q9UL42		PNMA2	paraneoplastic Ma antigen 2	Nucleus	transporter
P00491		PNP	purine nucleoside phosphorylase	Nucleus	enzyme
Q8IY17		PNPLA6	patatin-like phospholipase domain containing 6	Cytoplasm	enzyme
Q9NP80		PNPLA8	patatin-like phospholipase domain containing 8	Cytoplasm	enzyme
Q9H488		POFUT1	protein O-fucosyltransferase 1	Cytoplasm	enzyme
Q9Y2G5		POFUT2	protein O-fucosyltransferase 2	Cytoplasm	enzyme
P28340		POLD1	polymerase (DNA directed), delta 1, catalytic subunit	Nucleus	enzyme
Q15165-1		PON2	paraoxonase 2	Plasma Membrane	enzyme
P16435		POR	P450 (cytochrome) oxidoreductase	Cytoplasm	enzyme
Q15063		POSTN	periostin, osteoblast specific factor	Extracellular Space	other
Q9BYX7		POTEKP	POTE ankyrin domain family, member K, pseudogene	unknown	other
Q15181		PPA1	pyrophosphatase (inorganic) 1	Cytoplasm	enzyme
B1N949		PPFIA4	protein tyrosine phosphatase, receptor type, f polypeptide (PTPRF), interacting protein (liprin), alpha 4	Plasma Membrane	phosphatase
Q86W92		PPFIBP1	PTPRF interacting protein, binding protein 1 (liprin beta 1)	Plasma Membrane	other
P62937		PPIA	peptidylprolyl isomerase A (cyclophilin A)	Cytoplasm	enzyme
P23284		PPIB	peptidylprolyl isomerase B (cyclophilin B)	Cytoplasm	enzyme
P45877		PPIC	peptidylprolyl isomerase C (cyclophilin C)	Cytoplasm	enzyme
Q9Y3C6		PPIL1	peptidylprolyl isomerase (cyclophilin)-like 1	Plasma Membrane	enzyme
Q9H2H8		PPIL3	peptidylprolyl isomerase (cyclophilin)-like 3	Cytoplasm	enzyme
P49593		PPM1F	protein phosphatase, Mg2+/Mn2+ dependent, 1F	Cytoplasm	phosphatase
Q9Y570		PPME1	protein phosphatase methylesterase 1	unknown	enzyme
P62136		PPP1CA	protein phosphatase 1, catalytic subunit, alpha isozyme	Cytoplasm	phosphatase
P62140		PPP1CB	protein phosphatase 1, catalytic subunit, beta isozyme	Cytoplasm	phosphatase
O14974		PPP1R12A	protein phosphatase 1, regulatory subunit 12A	Cytoplasm	phosphatase
Q6NYC8		PPP1R18	protein phosphatase 1, regulatory subunit 18	unknown	other
Q86WC6		PPP1R27	protein phosphatase 1, regulatory subunit 27	Nucleus	transcription regulator
Q6NXS1		PPP1R2P3	protein phosphatase 1, regulatory (inhibitor) subunit 2 pseudogene 3	unknown	other
Q15435		PPP1R7	protein phosphatase 1, regulatory subunit 7	Nucleus	phosphatase
P67775		PPP2CA	protein phosphatase 2, catalytic subunit, alpha isozyme	Cytoplasm	phosphatase
P62714		PPP2CB	protein phosphatase 2, catalytic subunit, beta isozyme	Cytoplasm	phosphatase
P30153		PPP2R1A	protein phosphatase 2, regulatory subunit A, alpha	Cytoplasm	phosphatase
Q06190		PPP2R3A	protein phosphatase 2, regulatory subunit B'', alpha	Nucleus	phosphatase
Q15257		PPP2R4	protein phosphatase 2A activator, regulatory subunit 4	Cytoplasm	phosphatase
Q08209		PPP3CA	protein phosphatase 3, catalytic subunit, alpha isozyme	Cytoplasm	phosphatase
Q9UPN7		PPP6R1	protein phosphatase 6, regulatory subunit 1	Cytoplasm	other
P50897		PPT1	palmitoyl-protein thioesterase 1	Cytoplasm	enzyme
O60831		PRAF2	PRA1 domain family, member 2	unknown	other
Q06830		PRDX1	peroxiredoxin 1	Cytoplasm	enzyme
P32119		PRDX2	peroxiredoxin 2	Cytoplasm	enzyme
P30048		PRDX3	peroxiredoxin 3	Cytoplasm	enzyme
Q13162		PRDX4	peroxiredoxin 4	Cytoplasm	enzyme
P30044		PRDX5	peroxiredoxin 5	Cytoplasm	enzyme
P30041		PRDX6	peroxiredoxin 6	Cytoplasm	enzyme
P48147		PREP	prolyl endopeptidase	Cytoplasm	peptidase
Q8TCU6		PREX1	phosphatidylinositol-3,4,5-trisphosphate-dependent Rac exchange factor 1	Cytoplasm	other
Q13131		PRKAA1	protein kinase, AMP-activated, alpha 1 catalytic subunit	Cytoplasm	kinase
P10644		PRKAR1A	protein kinase, cAMP-dependent, regulatory, type I, alpha	Cytoplasm	kinase
P13861		PRKAR2A	protein kinase, cAMP-dependent, regulatory, type II, alpha	Cytoplasm	kinase
Q969G5		PRKCDBP	protein kinase C, delta binding protein	Cytoplasm	other
P24723		PRKCH	protein kinase C, eta	Cytoplasm	kinase
P14314		PRKCSH	protein kinase C substrate 80K-H	Cytoplasm	enzyme
P78527		PRKDC	protein kinase, DNA-activated, catalytic polypeptide	Nucleus	kinase
Q99873		PRMT1	protein arginine methyltransferase 1	Nucleus	enzyme
O14744		PRMT5	protein arginine methyltransferase 5	Cytoplasm	enzyme
O94903		PROSC	proline synthetase co-transcribed homolog (bacterial)	Cytoplasm	enzyme
Q9UMS4		PRPF19	PRP19/PSO4 pre-mRNA processing factor 19 homolog (S. cerevisiae)	Nucleus	enzyme
P41219		PRPH	peripherin	Plasma Membrane	other
P60891		PRPS1	phosphoribosyl pyrophosphate synthetase 1	Cytoplasm	kinase
Q96M27		PRRC1	proline-rich coiled-coil 1	unknown	other
P48634		PRRC2A	proline-rich coiled-coil 2A	Cytoplasm	other
Q9Y520		PRRC2C	proline-rich coiled-coil 2C	Cytoplasm	other
P07602		PSAP	prosaposin	Extracellular Space	other
Q9Y617		PSAT1	phosphoserine aminotransferase 1	Cytoplasm	enzyme
P25786		PSMA1	proteasome (prosome, macropain) subunit, alpha type, 1	Cytoplasm	peptidase
P25787		PSMA2	proteasome (prosome, macropain) subunit, alpha type, 2	Cytoplasm	peptidase
P25788		PSMA3	proteasome (prosome, macropain) subunit, alpha type, 3	Cytoplasm	peptidase
P25789		PSMA4	proteasome (prosome, macropain) subunit, alpha type, 4	Cytoplasm	peptidase
P28066		PSMA5	proteasome (prosome, macropain) subunit, alpha type, 5	Cytoplasm	peptidase
P60900		PSMA6	proteasome (prosome, macropain) subunit, alpha type, 6	Cytoplasm	peptidase
O14818		PSMA7	proteasome (prosome, macropain) subunit, alpha type, 7	Cytoplasm	peptidase
Q8TAA3		PSMA8	proteasome (prosome, macropain) subunit, alpha type, 8	Cytoplasm	peptidase
P20618		PSMB1	proteasome (prosome, macropain) subunit, beta type, 1	Cytoplasm	peptidase
P49721		PSMB2	proteasome (prosome, macropain) subunit, beta type, 2	Cytoplasm	peptidase
P49720		PSMB3	proteasome (prosome, macropain) subunit, beta type, 3	Cytoplasm	peptidase
P28070		PSMB4	proteasome (prosome, macropain) subunit, beta type, 4	Cytoplasm	peptidase
P28074		PSMB5	proteasome (prosome, macropain) subunit, beta type, 5	Cytoplasm	peptidase
P28072		PSMB6	proteasome (prosome, macropain) subunit, beta type, 6	Cytoplasm	peptidase
Q99436		PSMB7	proteasome (prosome, macropain) subunit, beta type, 7	Cytoplasm	peptidase
P62191		PSMC1	proteasome (prosome, macropain) 26S subunit, ATPase, 1	Nucleus	peptidase
P35998		PSMC2	proteasome (prosome, macropain) 26S subunit, ATPase, 2	Nucleus	peptidase
P17980		PSMC3	proteasome (prosome, macropain) 26S subunit, ATPase, 3	Nucleus	transcription regulator
P43686		PSMC4	proteasome (prosome, macropain) 26S subunit, ATPase, 4	Nucleus	peptidase
P62195		PSMC5	proteasome (prosome, macropain) 26S subunit, ATPase, 5	Nucleus	transcription regulator
P62333		PSMC6	proteasome (prosome, macropain) 26S subunit, ATPase, 6	Nucleus	peptidase
Q99460		PSMD1	proteasome (prosome, macropain) 26S subunit, non-ATPase, 1	Cytoplasm	other
O00231		PSMD11	proteasome (prosome, macropain) 26S subunit, non-ATPase, 11	Cytoplasm	other
O00232		PSMD12	proteasome (prosome, macropain) 26S subunit, non-ATPase, 12	Cytoplasm	other
Q9UNM6		PSMD13	proteasome (prosome, macropain) 26S subunit, non-ATPase, 13	Cytoplasm	peptidase
O00487		PSMD14	proteasome (prosome, macropain) 26S subunit, non-ATPase, 14	Cytoplasm	peptidase
Q13200		PSMD2	proteasome (prosome, macropain) 26S subunit, non-ATPase, 2	Cytoplasm	other
O43242		PSMD3	proteasome (prosome, macropain) 26S subunit, non-ATPase, 3	Cytoplasm	other
P55036		PSMD4	proteasome (prosome, macropain) 26S subunit, non-ATPase, 4	Cytoplasm	other
Q16401		PSMD5	proteasome (prosome, macropain) 26S subunit, non-ATPase, 5	Cytoplasm	other
Q15008		PSMD6	proteasome (prosome, macropain) 26S subunit, non-ATPase, 6	Cytoplasm	enzyme
P51665		PSMD7	proteasome (prosome, macropain) 26S subunit, non-ATPase, 7	Cytoplasm	other
O00233		PSMD9	proteasome (prosome, macropain) 26S subunit, non-ATPase, 9	Cytoplasm	transcription regulator
Q06323		PSME1	proteasome (prosome, macropain) activator subunit 1 (PA28 alpha)	Cytoplasm	other
Q9UL46		PSME2	proteasome (prosome, macropain) activator subunit 2 (PA28 beta)	Cytoplasm	peptidase
P61289		PSME3	proteasome (prosome, macropain) activator subunit 3 (PA28 gamma; Ki)	Cytoplasm	peptidase
P26599		PTBP1	polypyrimidine tract binding protein 1	Nucleus	enzyme
P48651		PTDSS1	phosphatidylserine synthase 1	Cytoplasm	enzyme
Q15185		PTGES3	prostaglandin E synthase 3 (cytosolic)	Cytoplasm	enzyme
Q16647		PTGIS	prostaglandin I2 (prostacyclin) synthase	Cytoplasm	enzyme
Q14914		PTGR1	prostaglandin reductase 1	Cytoplasm	enzyme
P35354		PTGS2	prostaglandin-endoperoxide synthase 2 (prostaglandin G/H synthase and cyclooxygenase)	Cytoplasm	enzyme
P20962		PTMS	parathymosin	Nucleus	other
Q9P035		PTPLAD1	protein tyrosine phosphatase-like A domain containing 1	Cytoplasm	other
Q9H3S7		PTPN23	protein tyrosine phosphatase, non-receptor type 23	Cytoplasm	phosphatase
Q92932		PTPRN2	protein tyrosine phosphatase, receptor type, N polypeptide 2	Plasma Membrane	phosphatase
Q6NZI2		PTRF	polymerase I and transcript release factor	Nucleus	transcription regulator
Q9Y3E5		PTRH2	peptidyl-tRNA hydrolase 2	Cytoplasm	enzyme
P53801		PTTG1IP	pituitary tumor-transforming 1 interacting protein	Nucleus	other
P26022		PTX3	pentraxin 3, long	Extracellular Space	other
Q9UHX1		PUF60	poly-U binding splicing factor 60KDa	Nucleus	other
Q00577		PURA	purine-rich element binding protein A	Nucleus	transcription regulator
Q5T2L8		PXDC1	PX domain containing 1	unknown	other
Q92626		PXDN	peroxidasin homolog (Drosophila)	Extracellular Space	enzyme
P49023		PXN	paxillin	Cytoplasm	other
P32322		PYCR1	pyrroline-5-carboxylate reductase 1	Cytoplasm	enzyme
Q96C36		PYCR2	pyrroline-5-carboxylate reductase family, member 2	Cytoplasm	enzyme
P11216		PYGB	phosphorylase, glycogen; brain	Cytoplasm	enzyme
P06737		PYGL	phosphorylase, glycogen, liver	Cytoplasm	enzyme
P47897		QARS	glutaminyl-tRNA synthetase	Cytoplasm	enzyme
P09417		QDPR	quinoid dihydropteridine reductase	Cytoplasm	enzyme
Q9NXS2		QPCTL	glutaminyl-peptide cyclotransferase-like	Cytoplasm	enzyme
P61026		RAB10	RAB10, member RAS oncogene family	Cytoplasm	enzyme
P62491		RAB11A	RAB11A, member RAS oncogene family	Cytoplasm	enzyme
Q9BXF6		RAB11FIP5	RAB11 family interacting protein 5 (class I)	Cytoplasm	other
P51153		RAB13	RAB13, member RAS oncogene family	Plasma Membrane	enzyme
P61106		RAB14	RAB14, member RAS oncogene family	Cytoplasm	enzyme
Q9NP72		RAB18	RAB18, member RAS oncogene family	Cytoplasm	enzyme
P62820		RAB1A	RAB1A, member RAS oncogene family	Cytoplasm	enzyme
Q9UL25		RAB21	RAB21, member RAS oncogene family	Cytoplasm	enzyme
P61019		RAB2A	RAB2A, member RAS oncogene family	Cytoplasm	enzyme
Q13636		RAB31	RAB31, member RAS oncogene family	Cytoplasm	enzyme
Q13637		RAB32	RAB32, member RAS oncogene family	Cytoplasm	other
P20337		RAB3B	RAB3B, member RAS oncogene family	Cytoplasm	enzyme
P20339		RAB5A	RAB5A, member RAS oncogene family	Cytoplasm	enzyme
P61020		RAB5B	RAB5B, member RAS oncogene family	Cytoplasm	enzyme
P51148		RAB5C	RAB5C, member RAS oncogene family	Cytoplasm	enzyme
P20340		RAB6A	RAB6A, member RAS oncogene family	Cytoplasm	enzyme
Q9NRW1		RAB6B	RAB6B, member RAS oncogene family	Cytoplasm	enzyme
Q9H0N0		RAB6C/WTH3DI	RAB6C, member RAS oncogene family	Cytoplasm	enzyme
P51149		RAB7A	RAB7A, member RAS oncogene family	Cytoplasm	enzyme
Q92930		RAB8B	RAB8B, member RAS oncogene family	Cytoplasm	enzyme
P51151		RAB9A	RAB9A, member RAS oncogene family	Cytoplasm	enzyme
Q15276		RABEP1	rabaptin, RAB GTPase binding effector protein 1	Cytoplasm	transporter
P63000		RAC1	ras-related C3 botulinum toxin substrate 1 (rho family, small GTP binding protein Rac1)	Plasma Membrane	enzyme
P15153		RAC2	ras-related C3 botulinum toxin substrate 2 (rho family, small GTP binding protein Rac2)	Cytoplasm	enzyme
P54725		RAD23A	RAD23 homolog A (S. cerevisiae)	Nucleus	other
P54727		RAD23B	RAD23 homolog B (S. cerevisiae)	Nucleus	other
Q96B01		RAD51AP1	RAD51 associated protein 1	Nucleus	other
Q9P0K7		RAI14	retinoic acid induced 14	Nucleus	transcription regulator
P11233		RALA	v-ral simian leukemia viral oncogene homolog A (ras related)	Cytoplasm	enzyme
Q5JS13-2		RALGPS1	Ral GEF with PH domain and SH3 binding motif 1	Cytoplasm	other
Q53GL6		RALY	RNA binding protein, autoantigenic (hnRNP-associated with lethal yellow homolog (mouse))	Nucleus	other
P62826		RAN	RAN, member RAS oncogene family	Nucleus	enzyme
P34022	D	RANBP1	RAN binding protein 1	Nucleus	other
P43487	D	RANBP1	RAN binding protein 1	Nucleus	other
P49792		RANBP2	RAN binding protein 2	Nucleus	enzyme
P46060		RANGAP1	Ran GTPase activating protein 1	Nucleus	other
P62834		RAP1A	RAP1A, member of RAS oncogene family	Cytoplasm	enzyme
P61224		RAP1B	RAP1B, member of RAS oncogene family	Cytoplasm	enzyme
P52306		RAP1GDS1	RAP1, GTP-GDP dissociation stimulator 1	unknown	other
P54136		RARS	arginyl-tRNA synthetase	Cytoplasm	enzyme
P50749		RASSF2	Ras association (RalGDS/AF-6) domain family member 2	Nucleus	other
Q8NHQ8		RASSF8	Ras association (RalGDS/AF-6) domain family (N-terminal) member 8	Extracellular Space	other
E9PAU2		RAVER1	ribonucleoprotein, PTB-binding 1	Nucleus	other
Q09028		RBBP4	retinoblastoma binding protein 4	Nucleus	enzyme
Q16576		RBBP7	retinoblastoma binding protein 7	Nucleus	transcription regulator
Q9NW13		RBM28	RNA binding motif protein 28	Nucleus	other
P98179		RBM3	RNA binding motif (RNP1, RRM) protein 3	Nucleus	other
P42696		RBM34	RNA binding motif protein 34	Nucleus	other
Q6N037		RBM39	RNA binding motif protein 39	Nucleus	transcription regulator
Q9Y5S9-2		RBM8A	RNA binding motif protein 8A	Nucleus	other
P38159		RBMX	RNA binding motif protein, X-linked	Nucleus	other
O75526		RBMXL2	RNA binding motif protein, X-linked-like 2	Nucleus	other
Q8N7X1		RBMXL3	RNA binding motif protein, X-linked-like 3	unknown	other
Q96PM5		RCHY1	ring finger and CHY zinc finger domain containing 1, E3 ubiquitin protein ligase	Nucleus	enzyme
Q15293		RCN1	reticulocalbin 1, EF-hand calcium binding domain	Cytoplasm	other
Q14257		RCN2	reticulocalbin 2, EF-hand calcium binding domain	Cytoplasm	other
Q96D15		RCN3	reticulocalbin 3, EF-hand calcium binding domain	Cytoplasm	other
Q8TC12		RDH11	retinol dehydrogenase 11 (all-trans/9-cis/11-cis)	Cytoplasm	enzyme
Q59FX7		RDH16	retinol dehydrogenase 16 (all-trans)	Cytoplasm	enzyme
P35241		RDX	radixin	Cytoplasm	other
P46063		RECQL	RecQ protein-like (DNA helicase Q1-like)	Nucleus	enzyme
Q9H902	D	REEP1	receptor accessory protein 1	Cytoplasm	other
B7Z241	D	REEP1	receptor accessory protein 1	Cytoplasm	other
Q00765		REEP5	receptor accessory protein 5	Extracellular Space	transporter
Q04206		RELA	v-rel reticuloendotheliosis viral oncogene homolog A (avian)	Nucleus	transcription regulator
C9J7N1		REPIN1	replication initiator 1	Nucleus	other
O15258		RER1	RER1 retention in endoplasmic reticulum 1 homolog (S. cerevisiae)	Cytoplasm	other
Q9P2R6		RERE	arginine-glutamic acid dipeptide (RE) repeats	Nucleus	other
P35251		RFC1	replication factor C (activator 1) 1, 145kDa	Nucleus	transcription regulator
Q14699		RFTN1	raftlin, lipid raft linker 1	Plasma Membrane	other
O76081		RGS20	regulator of G-protein signaling 20	Cytoplasm	other
Q15382		RHEB	Ras homolog enriched in brain	Cytoplasm	enzyme
P61586		RHOA	ras homolog family member A	Cytoplasm	enzyme
P62745		RHOB	ras homolog family member B	Cytoplasm	enzyme
P08134		RHOC	ras homolog family member C	Plasma Membrane	enzyme
P84095		RHOG	ras homolog family member G	Cytoplasm	enzyme
Q8TCX5		RHPN1	rhophilin, Rho GTPase binding protein 1	Cytoplasm	other
Q9NPQ8-4		RIC8A	resistance to inhibitors of cholinesterase 8 homolog A (C. elegans)	Cytoplasm	other
Q6R327		RICTOR	RPTOR independent companion of MTOR, complex 2	Cytoplasm	other
Q5EBL4		RILPL1	Rab interacting lysosomal protein-like 1	Cytoplasm	other
E7ERW9		RIPK2	receptor-interacting serine-threonine kinase 2	Plasma Membrane	kinase
Q8NCN4		RNF169	ring finger protein 169	Nucleus	other
Q96K19		RNF170	ring finger protein 170	unknown	other
Q63HN8		RNF213	ring finger protein 213	unknown	enzyme
Q9Y225		RNF24	ring finger protein 24	unknown	other
P13489		RNH1	ribonuclease/angiogenin inhibitor 1	Cytoplasm	other
Q9H4A4		RNPEP	arginyl aminopeptidase (aminopeptidase B)	Cytoplasm	peptidase
Q13464		ROCK1	Rho-associated, coiled-coil containing protein kinase 1	Cytoplasm	kinase
O75116		ROCK2	Rho-associated, coiled-coil containing protein kinase 2	Cytoplasm	kinase
P56715		RP1	retinitis pigmentosa 1 (autosomal dominant)	Cytoplasm	other
Q96AT9		RPE	ribulose-5-phosphate-3-epimerase	Cytoplasm	enzyme
Q92834		RPGR	retinitis pigmentosa GTPase regulator	Cytoplasm	other
P27635	D	RPL10	ribosomal protein L10	Cytoplasm	other
F8W7C6	D	RPL10	ribosomal protein L10	Cytoplasm	other
P62906		RPL10A	ribosomal protein L10a	Nucleus	other
P62913		RPL11	ribosomal protein L11	Cytoplasm	other
P30050		RPL12	ribosomal protein L12	Cytoplasm	other
P26373		RPL13	ribosomal protein L13	Cytoplasm	other
P40429		RPL13A	ribosomal protein L13a	Cytoplasm	other
Q6NVV1		RPL13AP3	ribosomal protein L13a pseudogene 3	unknown	other
P50914	D	RPL14	ribosomal protein L14	Cytoplasm	other
Q6IPH7	D	RPL14	ribosomal protein L14	Cytoplasm	other
P61313		RPL15	ribosomal protein L15	Cytoplasm	other
P18621		RPL17	ribosomal protein L17	Cytoplasm	other
Q07020		RPL18	ribosomal protein L18	Cytoplasm	other
Q02543		RPL18A	ribosomal protein L18a	Cytoplasm	other
P84098		RPL19	ribosomal protein L19	Cytoplasm	other
P46778		RPL21	ribosomal protein L21	Cytoplasm	other
P35268		RPL22	ribosomal protein L22	Nucleus	other
P62829		RPL23	ribosomal protein L23	Cytoplasm	other
P62750		RPL23A	ribosomal protein L23a	Cytoplasm	other
P83731		RPL24	ribosomal protein L24	Cytoplasm	other
P61254		RPL26	ribosomal protein L26	Cytoplasm	other
P61353		RPL27	ribosomal protein L27	Cytoplasm	other
P46776		RPL27A	ribosomal protein L27a	Nucleus	other
P47914		RPL29	ribosomal protein L29	Cytoplasm	other
P39023		RPL3	ribosomal protein L3	Cytoplasm	other
P62888		RPL30	ribosomal protein L30	Cytoplasm	other
P62899		RPL31	ribosomal protein L31	unknown	other
P62910		RPL32	ribosomal protein L32	Cytoplasm	other
P49207		RPL34	ribosomal protein L34	Cytoplasm	other
P42766		RPL35	ribosomal protein L35	Cytoplasm	other
P18077		RPL35A	ribosomal protein L35a	Cytoplasm	other
Q9Y3U8		RPL36	ribosomal protein L36	Cytoplasm	other
P61513		RPL37A	ribosomal protein L37a	Cytoplasm	other
P63173		RPL38	ribosomal protein L38	Cytoplasm	other
P36578		RPL4	ribosomal protein L4	Cytoplasm	enzyme
P46777		RPL5	ribosomal protein L5	Cytoplasm	other
Q02878		RPL6	ribosomal protein L6	Cytoplasm	other
P18124		RPL7	ribosomal protein L7	Nucleus	transcription regulator
P62424		RPL7A	ribosomal protein L7a	Cytoplasm	other
P62917		RPL8	ribosomal protein L8	Cytoplasm	other
P32969		RPL9	ribosomal protein L9	Cytoplasm	other
P05388		RPLP0	ribosomal protein, large, P0	Cytoplasm	other
P05386	D	RPLP1	ribosomal protein, large, P1	Cytoplasm	other
Q6FG99	D	RPLP1	ribosomal protein, large, P1	Cytoplasm	other
P05387		RPLP2	ribosomal protein, large, P2	Cytoplasm	other
P04843		RPN1	ribophorin I	Cytoplasm	enzyme
P04844		RPN2	ribophorin II	Cytoplasm	enzyme
P46783		RPS10	ribosomal protein S10	Cytoplasm	other
P62280		RPS11	ribosomal protein S11	Cytoplasm	other
P25398		RPS12	ribosomal protein S12	Cytoplasm	other
P62277		RPS13	ribosomal protein S13	Nucleus	other
P62263		RPS14	ribosomal protein S14	Cytoplasm	translation regulator
P62841		RPS15	ribosomal protein S15	Cytoplasm	other
P62244		RPS15A	ribosomal protein S15a	Cytoplasm	other
P62249		RPS16	ribosomal protein S16	Cytoplasm	other
P0CW22		RPS17/RPS17L	ribosomal protein S17	Cytoplasm	other
P62269		RPS18	ribosomal protein S18	Cytoplasm	other
P39019		RPS19	ribosomal protein S19	Cytoplasm	other
P15880		RPS2	ribosomal protein S2	Cytoplasm	other
P60866		RPS20	ribosomal protein S20	Cytoplasm	other
P63220		RPS21	ribosomal protein S21	Cytoplasm	other
P62266		RPS23	ribosomal protein S23	Cytoplasm	translation regulator
P62847		RPS24	ribosomal protein S24	Cytoplasm	other
P62851		RPS25	ribosomal protein S25	Cytoplasm	other
P62854		RPS26	ribosomal protein S26	Cytoplasm	other
P42677		RPS27	ribosomal protein S27	Cytoplasm	other
P62979		RPS27A	ribosomal protein S27a	Cytoplasm	other
Q71UM5		RPS27L	ribosomal protein S27-like	Nucleus	other
P62857		RPS28	ribosomal protein S28	Cytoplasm	other
P62273		RPS29	ribosomal protein S29	Cytoplasm	other
P23396		RPS3	ribosomal protein S3	Cytoplasm	enzyme
P61247		RPS3A	ribosomal protein S3A	Cytoplasm	other
P62701		RPS4X	ribosomal protein S4, X-linked	Cytoplasm	other
P22090		RPS4Y1	ribosomal protein S4, Y-linked 1	Cytoplasm	other
P46782		RPS5	ribosomal protein S5	Cytoplasm	other
P62753		RPS6	ribosomal protein S6	Cytoplasm	other
P62081		RPS7	ribosomal protein S7	Cytoplasm	other
P62241		RPS8	ribosomal protein S8	Cytoplasm	other
P46781		RPS9	ribosomal protein S9	Cytoplasm	translation regulator
P08865		RPSA	ribosomal protein SA	Cytoplasm	translation regulator
P10301		RRAS	related RAS viral (r-ras) oncogene homolog	Cytoplasm	enzyme
P62070		RRAS2	related RAS viral (r-ras) oncogene homolog 2	Plasma Membrane	enzyme
Q9P2E9		RRBP1	ribosome binding protein 1	Cytoplasm	other
O76021		RSL1D1	ribosomal L1 domain containing 1	Cytoplasm	other
Q15404		RSU1	Ras suppressor protein 1	Cytoplasm	other
O00442		RTCA	RNA 3'-terminal phosphate cyclase	Nucleus	enzyme
Q9NZ71		RTEL1	regulator of telomere elongation helicase 1	Nucleus	enzyme
O95197		RTN3	reticulon 3	Cytoplasm	other
Q9NQC3		RTN4	reticulon 4	Cytoplasm	other
Q7L099		RUFY3	RUN and FYVE domain containing 3	Plasma Membrane	other
Q06455-2		RUNX1T1	runt-related transcription factor 1; translocated to, 1 (cyclin D-related)	Nucleus	transcription regulator
Q9Y265		RUVBL1	RuvB-like 1 (E. coli)	Nucleus	transcription regulator
Q9Y230		RUVBL2	RuvB-like 2 (E. coli)	Nucleus	transcription regulator
P60903		S100A10	S100 calcium binding protein A10	Cytoplasm	other
P31949		S100A11	S100 calcium binding protein A11	Cytoplasm	other
Q99584		S100A13	S100 calcium binding protein A13	Cytoplasm	other
Q96FQ6		S100A16	S100 calcium binding protein A16	Nucleus	other
Q9NTJ5		SACM1L	SAC1 suppressor of actin mutations 1-like (yeast)	Cytoplasm	phosphatase
Q9NR31		SAR1A	SAR1 homolog A (S. cerevisiae)	Cytoplasm	enzyme
Q9Y6B6		SAR1B	SAR1 homolog B (S. cerevisiae)	Cytoplasm	enzyme
P82979		SARNP	SAP domain containing ribonucleoprotein	Nucleus	other
P49591		SARS	seryl-tRNA synthetase	Cytoplasm	enzyme
O43290		SART1	squamous cell carcinoma antigen recognized by T cells	Nucleus	other
Q6UVJ0		SASS6	spindle assembly 6 homolog (C. elegans)	Cytoplasm	other
Q9Y3A5		SBDS	Shwachman-Bodian-Diamond syndrome	Nucleus	other
O15126		SCAMP1	secretory carrier membrane protein 1	Cytoplasm	transporter
O14828		SCAMP3	secretory carrier membrane protein 3	Cytoplasm	transporter
Q9BY12		SCAPER	S-phase cyclin A-associated protein in the ER	Extracellular Space	other
Q14108		SCARB2	scavenger receptor class B, member 2	Plasma Membrane	other
Q8WVM8		SCFD1	sec1 family domain containing 1	Cytoplasm	transporter
O43819		SCO2	SCO2 cytochrome c oxidase assembly protein	Cytoplasm	other
P22307		SCP2	sterol carrier protein 2	Cytoplasm	transporter
Q9HB40		SCPEP1	serine carboxypeptidase 1	Cytoplasm	peptidase
Q12765		SCRN1	secernin 1	Cytoplasm	other
Q96KG9		SCYL1	SCY1-like 1 (S. cerevisiae)	Cytoplasm	kinase
Q9BRK5		SDF4	stromal cell derived factor 4	Cytoplasm	other
P31040		SDHA	succinate dehydrogenase complex, subunit A, flavoprotein (Fp)	Cytoplasm	enzyme
P21912		SDHB	succinate dehydrogenase complex, subunit B, iron sulfur (Ip)	Cytoplasm	enzyme
Q58EX2		SDK2	sidekick cell adhesion molecule 2	unknown	other
P67812		SEC11A	SEC11 homolog A (S. cerevisiae)	Cytoplasm	peptidase
P55735		SEC13	SEC13 homolog (S. cerevisiae)	Cytoplasm	transporter
O76054		SEC14L2	SEC14-like 2 (S. cerevisiae)	Cytoplasm	transporter
O15027		SEC16A	SEC16 homolog A (S. cerevisiae)	Cytoplasm	phosphatase
O75396		SEC22B	SEC22 vesicle trafficking protein homolog B (S. cerevisiae) (gene/pseudogene)	Cytoplasm	other
Q15436		SEC23A	Sec23 homolog A (S. cerevisiae)	Cytoplasm	transporter
O95486		SEC24A	SEC24 family, member A (S. cerevisiae)	Cytoplasm	transporter
P53992		SEC24C	SEC24 family, member C (S. cerevisiae)	Cytoplasm	transporter
O94855		SEC24D	SEC24 family, member D (S. cerevisiae)	Cytoplasm	transporter
O94979		SEC31A	SEC31 homolog A (S. cerevisiae)	Cytoplasm	other
P61619		SEC61A1	Sec61 alpha 1 subunit (S. cerevisiae)	Cytoplasm	transporter
P60468		SEC61B	Sec61 beta subunit	Cytoplasm	transporter
Q9UGP8		SEC63	SEC63 homolog (S. cerevisiae)	Cytoplasm	transporter
Q8NFY4		SEMA6D	sema domain, transmembrane domain (TM), and cytoplasmic domain, (semaphorin) 6D	Plasma Membrane	other
O75326		SEMA7A	semaphorin 7A, GPI membrane anchor (John Milton Hagen blood group)	Plasma Membrane	transmembrane receptor
Q9P0V9		2010-09-01	septin 10	Cytoplasm	transcription regulator
Q9NVA2		2011-09-01	septin 11	Nucleus	other
Q15019		2002-09-01	septin 2	Cytoplasm	enzyme
O43236-5		2004-09-01	septin 4	Cytoplasm	enzyme
Q16181		2007-09-01	septin 7	Cytoplasm	other
Q9UHD8		2009-09-01	septin 9	Cytoplasm	enzyme
Q8NC51		SERBP1	SERPINE1 mRNA binding protein 1	Nucleus	other
P30740		SERPINB1	serpin peptidase inhibitor, clade B (ovalbumin), member 1	Cytoplasm	other
P05120	D	SERPINB2	serpin peptidase inhibitor, clade B (ovalbumin), member 2	Extracellular Space	other
B2R7Y0	D	SERPINB2	serpin peptidase inhibitor, clade B (ovalbumin), member 2	Extracellular Space	other
P29508		SERPINB3	serpin peptidase inhibitor, clade B (ovalbumin), member 3	Cytoplasm	other
P35237		SERPINB6	serpin peptidase inhibitor, clade B (ovalbumin), member 6	Cytoplasm	other
O75635		SERPINB7	serpin peptidase inhibitor, clade B (ovalbumin), member 7	Cytoplasm	other
P50452		SERPINB8	serpin peptidase inhibitor, clade B (ovalbumin), member 8	Cytoplasm	other
P50453		SERPINB9	serpin peptidase inhibitor, clade B (ovalbumin), member 9	Cytoplasm	other
P05121		SERPINE1	serpin peptidase inhibitor, clade E (nexin, plasminogen activator inhibitor type 1), member 1	Extracellular Space	other
P50454		SERPINH1	serpin peptidase inhibitor, clade H (heat shock protein 47), member 1, (collagen binding protein 1)	Extracellular Space	other
Q01105		SET	SET nuclear oncogene	Nucleus	phosphatase
E9PAP1		SETDB1	SET domain, bifurcated 1	Nucleus	enzyme
B9ZVV8		SETMAR	SET domain and mariner transposase fusion gene	unknown	enzyme
Q15459		SF3A1	splicing factor 3a, subunit 1, 120kDa	Nucleus	other
O75533	D	SF3B1	splicing factor 3b, subunit 1, 155kDa	Nucleus	other
A0JLT9	D	SF3B1	splicing factor 3b, subunit 1, 155kDa	Nucleus	other
Q13435		SF3B2	splicing factor 3b, subunit 2, 145kDa	Nucleus	other
Q15393		SF3B3	splicing factor 3b, subunit 3, 130kDa	Nucleus	other
P23246		SFPQ	splicing factor proline/glutamine-rich	Nucleus	other
Q9H9B4		SFXN1	sideroflexin 1	Cytoplasm	transporter
Q9BWM7		SFXN3	sideroflexin 3	Cytoplasm	transporter
P51688		SGSH	N-sulfoglucosamine sulfohydrolase	Cytoplasm	enzyme
O43765		SGTA	small glutamine-rich tetratricopeptide repeat (TPR)-containing, alpha	Cytoplasm	other
O75368		SH3BGRL	SH3 domain binding glutamic acid-rich protein like	Cytoplasm	other
Q9H299		SH3BGRL3	SH3 domain binding glutamic acid-rich protein like 3	Nucleus	other
Q9P0V3		SH3BP4	SH3-domain binding protein 4	Cytoplasm	other
Q99961		SH3GL1	SH3-domain GRB2-like 1	Cytoplasm	other
Q96B97		SH3KBP1	SH3-domain kinase binding protein 1	Cytoplasm	other
P34896		SHMT1	serine hydroxymethyltransferase 1 (soluble)	Cytoplasm	enzyme
P34897		SHMT2	serine hydroxymethyltransferase 2 (mitochondrial)	Cytoplasm	enzyme
Q9H173		SIL1	SIL1 homolog, endoplasmic reticulum chaperone (S. cerevisiae)	Cytoplasm	transporter
P12755		SKI	v-ski sarcoma viral oncogene homolog (avian)	Nucleus	transcription regulator
Q15477		SKIV2L	superkiller viralicidic activity 2-like (S. cerevisiae)	Nucleus	enzyme
P63208		SKP1/SKP1P2	S-phase kinase-associated protein 1	Nucleus	transcription regulator
Q13621		SLC12A1	solute carrier family 12 (sodium/potassium/chloride transporters), member 1	Plasma Membrane	transporter
P55011		SLC12A2	solute carrier family 12 (sodium/potassium/chloride transporters), member 2	Plasma Membrane	transporter
Q8IY34		SLC15A3	solute carrier family 15, member 3	Cytoplasm	transporter
B4E106		SLC16A1	solute carrier family 16, member 1 (monocarboxylic acid transporter 1)	Plasma Membrane	transporter
O15427		SLC16A3	solute carrier family 16, member 3 (monocarboxylic acid transporter 4)	Plasma Membrane	transporter
O00476		SLC17A3	solute carrier family 17 (sodium phosphate), member 3	Plasma Membrane	transporter
B0FBR7		SLC19A2	solute carrier family 19 (thiamine transporter), member 2	Plasma Membrane	transporter
Q15758		SLC1A5	solute carrier family 1 (neutral amino acid transporter), member 5	Plasma Membrane	transporter
P53007		SLC25A1	solute carrier family 25 (mitochondrial carrier; citrate transporter), member 1	Plasma Membrane	transporter
Q02978		SLC25A11	solute carrier family 25 (mitochondrial carrier; oxoglutarate carrier), member 11	Cytoplasm	transporter
O75746		SLC25A12	solute carrier family 25 (aspartate/glutamate carrier), member 12	Cytoplasm	transporter
O43772		SLC25A20	solute carrier family 25 (carnitine/acylcarnitine translocase), member 20	Cytoplasm	transporter
Q6NUK1		SLC25A24	solute carrier family 25 (mitochondrial carrier; phosphate carrier), member 24	Cytoplasm	other
Q00325	D	SLC25A3	solute carrier family 25 (mitochondrial carrier; phosphate carrier), member 3	Cytoplasm	transporter
Q00325-2	D	SLC25A3	solute carrier family 25 (mitochondrial carrier; phosphate carrier), member 3	Cytoplasm	transporter
Q9BZJ4		SLC25A39	solute carrier family 25, member 39	Cytoplasm	other
P12235		SLC25A4	solute carrier family 25 (mitochondrial carrier; adenine nucleotide translocator), member 4	Cytoplasm	transporter
P05141		SLC25A5	solute carrier family 25 (mitochondrial carrier; adenine nucleotide translocator), member 5	Cytoplasm	transporter
P12236		SLC25A6	solute carrier family 25 (mitochondrial carrier; adenine nucleotide translocator), member 6	Cytoplasm	transporter
P11166		SLC2A1	solute carrier family 2 (facilitated glucose transporter), member 1	Plasma Membrane	transporter
Q8NEW0		SLC30A7	solute carrier family 30 (zinc transporter), member 7	Cytoplasm	transporter
B4DPE3		SLC34A1	solute carrier family 34 (sodium phosphate), member 1	Plasma Membrane	transporter
Q8N357		SLC35F6	solute carrier family 35, member F6	Cytoplasm	other
Q15043		SLC39A14	solute carrier family 39 (zinc transporter), member 14	Plasma Membrane	transporter
P08195-2		SLC3A2	solute carrier family 3 (activators of dibasic and neutral amino acid transport), member 2	Plasma Membrane	transporter
B4DXM0		SLC46A1	solute carrier family 46 (folate transporter), member 1	Plasma Membrane	transporter
Q9BWU0		SLC4A1AP	solute carrier family 4 (anion exchanger), member 1, adaptor protein	Cytoplasm	transporter
P48751		SLC4A3	solute carrier family 4, anion exchanger, member 3	Plasma Membrane	transporter
Q01650		SLC7A5	solute carrier family 7 (amino acid transporter light chain, L system), member 5	Plasma Membrane	transporter
Q9GZT3		SLIRP	SRA stem-loop interacting RNA binding protein	Cytoplasm	other
Q9NWH9		SLTM	SAFB-like, transcription modulator	Nucleus	other
Q8NDV3		SMC1B	structural maintenance of chromosomes 1B	Nucleus	transporter
O95347		SMC2	structural maintenance of chromosomes 2	Nucleus	transporter
Q92484		SMPDL3A	sphingomyelin phosphodiesterase, acid-like 3A	Extracellular Space	enzyme
P52788		SMS	spermine synthase	Cytoplasm	enzyme
O00161		SNAP23	synaptosomal-associated protein, 23kDa	Plasma Membrane	transporter
Q7KZF4		SND1	staphylococcal nuclease and tudor domain containing 1	Nucleus	enzyme
O75643		SNRNP200	small nuclear ribonucleoprotein 200kDa (U5)	Nucleus	enzyme
Q6IEG0		SNRNP48	small nuclear ribonucleoprotein 48kDa (U11/U12)	Nucleus	other
P08621		SNRNP70	small nuclear ribonucleoprotein 70kDa (U1)	Nucleus	other
P09661		SNRPA1	small nuclear ribonucleoprotein polypeptide A'	Nucleus	other
P09234		SNRPC	small nuclear ribonucleoprotein polypeptide C	Nucleus	other
P62314		SNRPD1	small nuclear ribonucleoprotein D1 polypeptide 16kDa	Nucleus	other
P62316		SNRPD2	small nuclear ribonucleoprotein D2 polypeptide 16.5kDa	Nucleus	other
P62318		SNRPD3	small nuclear ribonucleoprotein D3 polypeptide 18kDa	Nucleus	other
P62304		SNRPE	small nuclear ribonucleoprotein polypeptide E	Nucleus	other
P62306		SNRPF	small nuclear ribonucleoprotein polypeptide F	Nucleus	other
P62308		SNRPG	small nuclear ribonucleoprotein polypeptide G	Nucleus	other
P63162		SNRPN	small nuclear ribonucleoprotein polypeptide N	Nucleus	other
Q13596		SNX1	sorting nexin 1	Cytoplasm	transporter
Q96RF0		SNX18	sorting nexin 18	Cytoplasm	transporter
O60749		SNX2	sorting nexin 2	Cytoplasm	transporter
O60493		SNX3	sorting nexin 3	Cytoplasm	transporter
Q9UNH7		SNX6	sorting nexin 6	Cytoplasm	transporter
Q9Y5X1		SNX9	sorting nexin 9	Cytoplasm	transporter
P00441		SOD1	superoxide dismutase 1, soluble	Cytoplasm	enzyme
P04179		SOD2	superoxide dismutase 2, mitochondrial	Cytoplasm	enzyme
O60504		SORBS3	sorbin and SH3 domain containing 3	Cytoplasm	other
Q07890		SOS2	son of sevenless homolog 2 (Drosophila)	Cytoplasm	other
P23497		SP100	SP100 nuclear antigen	Nucleus	transcription regulator
Q9H930		SP140L	SP140 nuclear body protein-like	unknown	other
O60271		SPAG9	sperm associated antigen 9	Plasma Membrane	other
P09486		SPARC	secreted protein, acidic, cysteine-rich (osteonectin)	Extracellular Space	other
Q14515		SPARCL1	SPARC-like 1 (hevin)	Extracellular Space	other
B4DYI2		SPATA31C2	SPATA31 subfamily C, member 2	unknown	other
Q86XZ4		SPATS2	spermatogenesis associated, serine-rich 2	Cytoplasm	other
O43791		SPOP	speckle-type POZ protein	Extracellular Space	other
Q13813	D	SPTAN1	spectrin, alpha, non-erythrocytic 1	Plasma Membrane	other
Q13813-3	D	SPTAN1	spectrin, alpha, non-erythrocytic 1	Plasma Membrane	other
P11277		SPTB	spectrin, beta, erythrocytic	Plasma Membrane	other
Q01082		SPTBN1	spectrin, beta, non-erythrocytic 1	Plasma Membrane	other
O15020		SPTBN2	spectrin, beta, non-erythrocytic 2	Cytoplasm	other
O15269		SPTLC1	serine palmitoyltransferase, long chain base subunit 1	Cytoplasm	enzyme
Q9Y6N5		SQRDL	sulfide quinone reductase-like (yeast)	Cytoplasm	enzyme
Q13501		SQSTM1	sequestosome 1	Cytoplasm	transcription regulator
Q9HD15		SRA1	steroid receptor RNA activator 1	Nucleus	transcription regulator
P30626		SRI	sorcin	Cytoplasm	transporter
P19623		SRM	spermidine synthase	Cytoplasm	enzyme
P37108		SRP14	signal recognition particle 14kDa (homologous Alu RNA binding protein)	Cytoplasm	other
P61011		SRP54	signal recognition particle 54kDa	Cytoplasm	other
Q9UHB9		SRP68	signal recognition particle 68kDa	Nucleus	other
O76094		SRP72	signal recognition particle 72kDa	Nucleus	kinase
P49458		SRP9	signal recognition particle 9kDa	Cytoplasm	other
P08240		SRPR	signal recognition particle receptor (docking protein)	Cytoplasm	other
Q9Y5M8		SRPRB	signal recognition particle receptor, B subunit	Cytoplasm	other
Q8IYB3		SRRM1	serine/arginine repetitive matrix 1	Nucleus	other
Q9UQ35		SRRM2	serine/arginine repetitive matrix 2	Nucleus	other
Q07955		SRSF1	serine/arginine-rich splicing factor 1	Nucleus	other
Q01130		SRSF2	serine/arginine-rich splicing factor 2	Nucleus	transcription regulator
P84103		SRSF3	serine/arginine-rich splicing factor 3	Nucleus	other
B4DJK0		SRSF5	serine/arginine-rich splicing factor 5	Nucleus	other
Q16629		SRSF7	serine/arginine-rich splicing factor 7	Nucleus	other
Q13242		SRSF9	serine/arginine-rich splicing factor 9	Nucleus	enzyme
P05455		SSB	Sjogren syndrome antigen B (autoantigen La)	Nucleus	enzyme
Q04837		SSBP1	single-stranded DNA binding protein 1, mitochondrial	Cytoplasm	other
A2VEC9-2		SSPO	SCO-spondin homolog (Bos taurus)	Cytoplasm	other
P43307		SSR1	signal sequence receptor, alpha	Cytoplasm	other
Q9UNL2		SSR3	signal sequence receptor, gamma (translocon-associated protein gamma)	Cytoplasm	other
P51571		SSR4	signal sequence receptor, delta	Cytoplasm	other
Q9Y2D8		SSX2IP	synovial sarcoma, X breakpoint 2 interacting protein	Plasma Membrane	other
P50502		ST13	suppression of tumorigenicity 13 (colon carcinoma) (Hsp70 interacting protein)	Cytoplasm	other
Q99469		STAC	SH3 and cysteine rich domain	Cytoplasm	other
P49675		STAR	steroidogenic acute regulatory protein	Cytoplasm	transporter
Q9Y365		STARD10	StAR-related lipid transfer (START) domain containing 10	Cytoplasm	other
P42224		STAT1	signal transducer and activator of transcription 1, 91kDa	Nucleus	transcription regulator
P40763		STAT3	signal transducer and activator of transcription 3 (acute-phase response factor)	Nucleus	transcription regulator
O95793		STAU1	staufen, RNA binding protein, homolog 1 (Drosophila)	Cytoplasm	transporter
Q13586		STIM1	stromal interaction molecule 1	Plasma Membrane	ion channel
P31948		STIP1	stress-induced-phosphoprotein 1	Cytoplasm	other
O94804		STK10	serine/threonine kinase 10	Cytoplasm	kinase
P16949		STMN1	stathmin 1	Cytoplasm	other
Q93045		STMN2	stathmin-like 2	Plasma Membrane	other
P27105		STOM	stomatin	Plasma Membrane	other
Q9UJZ1		STOML2	stomatin (EPB72)-like 2	Plasma Membrane	other
Q5TH74		STPG1	sperm-tail PG-rich repeat containing 1	unknown	other
Q9Y3F4		STRAP	serine/threonine kinase receptor associated protein	Plasma Membrane	other
P46977		STT3A	STT3, subunit of the oligosaccharyltransferase complex, homolog A (S. cerevisiae)	Plasma Membrane	enzyme
Q8TCJ2		STT3B	STT3, subunit of the oligosaccharyltransferase complex, homolog B (S. cerevisiae)	Cytoplasm	enzyme
Q9UNE7		STUB1	STIP1 homology and U-box containing protein 1, E3 ubiquitin protein ligase	Cytoplasm	enzyme
Q86Y82		STX12	syntaxin 12	Cytoplasm	other
Q9P2W9		STX18	syntaxin 18	Cytoplasm	transporter
O15400		STX7	syntaxin 7	Plasma Membrane	transporter
P53999		SUB1	SUB1 homolog (S. cerevisiae)	Nucleus	transcription regulator
P53597		SUCLG1	succinate-CoA ligase, alpha subunit	Cytoplasm	enzyme
Q96I99		SUCLG2	succinate-CoA ligase, GDP-forming, beta subunit	Cytoplasm	enzyme
Q9Y2Z0		SUGT1	SGT1, suppressor of G2 allele of SKP1 (S. cerevisiae)	Nucleus	other
O15260		SURF4	surfeit 4	Cytoplasm	other
Q4LDE5		SVEP1	sushi, von Willebrand factor type A, EGF and pentraxin domain containing 1	Cytoplasm	other
Q9UH65		SWAP70	SWAP switching B-cell complex 70kDa subunit	Cytoplasm	other
O60506		SYNCRIP	synaptotagmin binding, cytoplasmic RNA interacting protein	Nucleus	other
Q8NF91		SYNE1	spectrin repeat containing, nuclear envelope 1	Nucleus	other
Q8WXH0		SYNE2	spectrin repeat containing, nuclear envelope 2	Nucleus	other
Q6ZMZ3		SYNE3	spectrin repeat containing, nuclear envelope family member 3	Nucleus	other
O15061		SYNM	synemin, intermediate filament protein	Cytoplasm	other
Q8N3V7		SYNPO	synaptopodin	Cytoplasm	other
Q92804		TAF15	TAF15 RNA polymerase II, TATA box binding protein (TBP)-associated factor, 68kDa	Nucleus	other
O00268		TAF4	TAF4 RNA polymerase II, TATA box binding protein (TBP)-associated factor, 135kDa	Nucleus	transcription regulator
Q15542		TAF5	TAF5 RNA polymerase II, TATA box binding protein (TBP)-associated factor, 100kDa	Nucleus	transcription regulator
Q8N103		TAGAP	T-cell activation RhoGTPase activating protein	Cytoplasm	other
Q01995		TAGLN	transgelin	Cytoplasm	other
P37802		TAGLN2	transgelin 2	Cytoplasm	other
P37837		TALDO1	transaldolase 1	Cytoplasm	enzyme
Q9HCD6		TANC2	tetratricopeptide repeat, ankyrin repeat and coiled-coil containing 2	Nucleus	transcription regulator
P26639	D	TARS	threonyl-tRNA synthetase	Nucleus	enzyme
D6RHV7	D	TARS	threonyl-tRNA synthetase	Nucleus	enzyme
Q9NYW6		TAS2R3	taste receptor, type 2, member 3	Plasma Membrane	G-protein coupled receptor
O14907		TAX1BP3	Tax1 (human T-cell leukemia virus type I) binding protein 3	Nucleus	transcription regulator
Q9NUY8		TBC1D23	TBC1 domain family, member 23	unknown	other
Q5SZL6		TBC1D7	TBC1 domain family, member 7	Cytoplasm	other
O75347		TBCA	tubulin folding cofactor A	Cytoplasm	other
Q99426		TBCB	tubulin folding cofactor B	Cytoplasm	other
Q9Y4P3		TBL2	transducin (beta)-like 2	Plasma Membrane	other
Q12788		TBL3	transducin (beta)-like 3	Cytoplasm	peptidase
O15119		TBX3	T-box 3	Nucleus	transcription regulator
O95947		TBX6	T-box 6	Nucleus	transcription regulator
Q15369		TCEB1	transcription elongation factor B (SIII), polypeptide 1 (15kDa, elongin C)	Nucleus	transcription regulator
Q15370		TCEB2	transcription elongation factor B (SIII), polypeptide 2 (18kDa, elongin B)	Nucleus	transcription regulator
Q13488		TCIRG1	T-cell, immune regulator 1, ATPase, H+ transporting, lysosomal V0 subunit A3	Plasma Membrane	enzyme
P17987		TCP1	t-complex 1	Cytoplasm	other
Q5TB91		TCP11	t-complex 11, testis-specific	unknown	other
Q9NZ01		TECR	trans-2,3-enoyl-CoA reductase	Plasma Membrane	enzyme
Q9UIF3		TEKT2	tektin 2 (testicular)	Cytoplasm	other
P02787	D	TF	transferrin	Extracellular Space	transporter
B4DHZ6	D	TF	transferrin	Extracellular Space	transporter
Q92734		TFG	TRK-fused gene	Cytoplasm	other
P48307		TFPI2	tissue factor pathway inhibitor 2	Extracellular Space	other
P02786		TFRC	transferrin receptor (p90, CD71)	Plasma Membrane	transporter
Q15582		TGFBI	transforming growth factor, beta-induced, 68kDa	Extracellular Space	other
P37173		TGFBR2	transforming growth factor, beta receptor II (70/80kDa)	Plasma Membrane	kinase
P21980		TGM2	transglutaminase 2 (C polypeptide, protein-glutamine-gamma-glutamyltransferase)	Cytoplasm	enzyme
O43493		TGOLN2	trans-golgi network protein 2	Cytoplasm	other
P07996		THBS1	thrombospondin 1	Extracellular Space	other
Q86YJ6		THNSL2	threonine synthase-like 2 (S. cerevisiae)	unknown	other
P04216		THY1	Thy-1 cell surface antigen	Plasma Membrane	other
Q9Y5L4		TIMM13	translocase of inner mitochondrial membrane 13 homolog (yeast)	Cytoplasm	transporter
O43615		TIMM44	translocase of inner mitochondrial membrane 44 homolog (yeast)	Cytoplasm	transporter
Q3ZCQ8		TIMM50	translocase of inner mitochondrial membrane 50 homolog (S. cerevisiae)	Cytoplasm	phosphatase
P01033		TIMP1	TIMP metallopeptidase inhibitor 1	Extracellular Space	other
P35625		TIMP3	TIMP metallopeptidase inhibitor 3	Extracellular Space	other
Q07157		TJP1	tight junction protein 1	Plasma Membrane	other
Q9UDY2		TJP2	tight junction protein 2	Plasma Membrane	kinase
O95049		TJP3	tight junction protein 3	Plasma Membrane	other
P29401		TKT	transketolase	Cytoplasm	enzyme
Q9Y490		TLN1	talin 1	Plasma Membrane	other
Q99805		TM9SF2	transmembrane 9 superfamily member 2	Plasma Membrane	transporter
Q9HD45		TM9SF3	transmembrane 9 superfamily member 3	Cytoplasm	transporter
Q92544		TM9SF4	transmembrane 9 superfamily protein member 4	Cytoplasm	transporter
P55061		TMBIM6	transmembrane BAX inhibitor motif containing 6	Nucleus	other
P49755		TMED10	transmembrane emp24-like trafficking protein 10 (yeast)	Cytoplasm	transporter
Q15363		TMED2	transmembrane emp24 domain trafficking protein 2	Cytoplasm	transporter
Q7Z7H5		TMED4	transmembrane emp24 protein transport domain containing 4	Cytoplasm	transporter
Q9Y3A6		TMED5	transmembrane emp24 protein transport domain containing 5	Cytoplasm	other
Q9Y3B3		TMED7	transmembrane emp24 protein transport domain containing 7	Cytoplasm	transporter
Q9BVK6		TMED9	transmembrane emp24 protein transport domain containing 9	Cytoplasm	transporter
Q9BVC6		TMEM109	transmembrane protein 109	Cytoplasm	other
Q9H6I0		TMEM127	transmembrane protein 127	unknown	other
Q8N4L1		TMEM151A	transmembrane protein 151A	unknown	other
Q9HC07		TMEM165	transmembrane protein 165	Plasma Membrane	other
Q6NUQ4		TMEM214	transmembrane protein 214	Extracellular Space	other
Q96Q45		TMEM237	transmembrane protein 237	unknown	other
Q8N2U0		TMEM256	transmembrane protein 256	Cytoplasm	other
[truncated: 214 more rows]

## Sheet: 245 (CPC membrane)
ID	Notes	Symbol	Entrez Gene Name	Location	Type(s)
P18206		VCL	vinculin	Plasma Membrane	enzyme
Q13454		TUSC3	tumor suppressor candidate 3	Plasma Membrane	enzyme
Q13630		TSTA3	tissue specific transplantation antigen P35B	Plasma Membrane	enzyme
Q9NZ01		TECR	trans-2,3-enoyl-CoA reductase	Plasma Membrane	enzyme
Q13488		TCIRG1	T-cell, immune regulator 1, ATPase, H+ transporting, lysosomal V0 subunit A3	Plasma Membrane	enzyme
B4DG74		ADCY6	adenylate cyclase 6	Plasma Membrane	enzyme
P46977		STT3A	STT3, subunit of the oligosaccharyltransferase complex, homolog A (S. cerevisiae)	Plasma Membrane	enzyme
P62070		RRAS2	related RAS viral (r-ras) oncogene homolog 2	Plasma Membrane	enzyme
P08134		RHOC	ras homolog family member C	Plasma Membrane	enzyme
P63000		RAC1	ras-related C3 botulinum toxin substrate 1 (rho family, small GTP binding protein Rac1)	Plasma Membrane	enzyme
P51153		RAB13	RAB13, member RAS oncogene family	Plasma Membrane	enzyme
Q9Y3C6		PPIL1	peptidylprolyl isomerase (cyclophilin)-like 1	Plasma Membrane	enzyme
Q15165-1		PON2	paraoxonase 2	Plasma Membrane	enzyme
Q8N2Q7		NLGN1	neuroligin 1	Plasma Membrane	enzyme
Q6PIU2		NCEH1	neutral cholesterol ester hydrolase 1	Plasma Membrane	enzyme
Q9H0U3		MAGT1	magnesium transporter 1	Plasma Membrane	enzyme
Q9HDC9		APMAP	adipocyte plasma membrane associated protein	Plasma Membrane	enzyme
P13473		LAMP2	lysosomal-associated membrane protein 2	Plasma Membrane	enzyme
Q8N6L1		KRTCAP2	keratinocyte associated protein 2	Plasma Membrane	enzyme
Q9NVJ2		ARL8B	ADP-ribosylation factor-like 8B	Plasma Membrane	enzyme
P98160		HSPG2	heparan sulfate proteoglycan 2	Plasma Membrane	enzyme
P01112		HRAS	v-Ha-ras Harvey rat sarcoma viral oncogene homolog	Plasma Membrane	enzyme
Q9UBI6		GNG12	guanine nucleotide binding protein (G protein), gamma 12	Plasma Membrane	enzyme
P62879		GNB2	guanine nucleotide binding protein (G protein), beta polypeptide 2	Plasma Membrane	enzyme
P62873		GNB1	guanine nucleotide binding protein (G protein), beta polypeptide 1	Plasma Membrane	enzyme
Q5JWF2		GNAS	GNAS complex locus	Plasma Membrane	enzyme
P50148		GNAQ	guanine nucleotide binding protein (G protein), q polypeptide	Plasma Membrane	enzyme
P04899		GNAI2	guanine nucleotide binding protein (G protein), alpha inhibiting activity polypeptide 2	Plasma Membrane	enzyme
P63096		GNAI1	guanine nucleotide binding protein (G protein), alpha inhibiting activity polypeptide 1	Plasma Membrane	enzyme
P29992		GNA11	guanine nucleotide binding protein (G protein), alpha 11 (Gq class)	Plasma Membrane	enzyme
Q9H2H3		FADS1	fatty acid desaturase 1	Plasma Membrane	enzyme
Q9H223		EHD4	EH-domain containing 4	Plasma Membrane	enzyme
P50570		DNM2	dynamin 2	Plasma Membrane	enzyme
P16070		CD44	CD44 molecule (Indian blood group)	Plasma Membrane	enzyme
Q9NZQ7		CD274	CD274 molecule	Plasma Membrane	enzyme
Q9NYW6		TAS2R3	taste receptor, type 2, member 3	Plasma Membrane	G-protein coupled receptor
P41595		HTR2B	5-hydroxytryptamine (serotonin) receptor 2B, G protein-coupled	Plasma Membrane	G-protein coupled receptor
Q8NFJ5		GPRC5A	G protein-coupled receptor, family C, group 5, member A	Plasma Membrane	G-protein coupled receptor
Q6DWJ6		GPR139	G protein-coupled receptor 139	Plasma Membrane	G-protein coupled receptor
Q9UBS5		GABBR1	gamma-aminobutyric acid (GABA) B receptor, 1	Plasma Membrane	G-protein coupled receptor
Q99788		CMKLR1	chemokine-like receptor 1	Plasma Membrane	G-protein coupled receptor
Q9HCU4		CELSR2	cadherin, EGF LAG seven-pass G-type receptor 2 (flamingo homolog, Drosophila)	Plasma Membrane	G-protein coupled receptor
Q9NYQ6		CELSR1	cadherin, EGF LAG seven-pass G-type receptor 1 (flamingo homolog, Drosophila)	Plasma Membrane	G-protein coupled receptor
Q9Y5S1		TRPV2	transient receptor potential cation channel, subfamily V, member 2	Plasma Membrane	ion channel
Q9UBN4		TRPC4	transient receptor potential cation channel, subfamily C, member 4	Plasma Membrane	ion channel
Q13586		STIM1	stromal interaction molecule 1	Plasma Membrane	ion channel
P20073		ANXA7	annexin A7	Plasma Membrane	ion channel
Q96CX2		KCTD12	potassium channel tetramerisation domain containing 12	Plasma Membrane	ion channel
Q5JUK3		KCNT1	potassium channel, subfamily T, member 1	Plasma Membrane	ion channel
D6RGY7		KCNN2	potassium intermediate/small conductance calcium-activated channel, subfamily N, member 2	Plasma Membrane	ion channel
A5YM53	D	ITGAV	integrin, alpha V	Plasma Membrane	ion channel
P06756	D	ITGAV	integrin, alpha V	Plasma Membrane	ion channel
Q9Y696		CLIC4	chloride intracellular channel 4	Plasma Membrane	ion channel
P13569		CFTR	cystic fibrosis transmembrane conductance regulator (ATP-binding cassette sub-family C, member 7)	Plasma Membrane	ion channel
O75962		TRIO	trio Rho guanine nucleotide exchange factor	Plasma Membrane	kinase
Q9UDY2		TJP2	tight junction protein 2	Plasma Membrane	kinase
P37173		TGFBR2	transforming growth factor, beta receptor II (70/80kDa)	Plasma Membrane	kinase
E7ERW9		RIPK2	receptor-interacting serine-threonine kinase 2	Plasma Membrane	kinase
Q8N3R9		MPP5	membrane protein, palmitoylated 5 (MAGUK p55 subfamily member 5)	Plasma Membrane	kinase
Q9UQ07		MOK	MOK protein kinase	Plasma Membrane	kinase
Q13418		ILK	integrin-linked kinase	Plasma Membrane	kinase
P34947		GRK5	G protein-coupled receptor kinase 5	Plasma Membrane	kinase
P54764		EPHA4	EPH receptor A4	Plasma Membrane	kinase
Q12959-2		DLG1	discs, large homolog 1 (Drosophila)	Plasma Membrane	kinase
Q15942		ZYX	zyxin	Plasma Membrane	other
Q96GC9		VMP1	vacuole membrane protein 1	Plasma Membrane	other
P50552		VASP	vasodilator-stimulated phosphoprotein	Plasma Membrane	other
Q9P0L0		VAPA	VAMP (vesicle-associated membrane protein)-associated protein A, 33kDa	Plasma Membrane	other
Q15836		VAMP3	vesicle-associated membrane protein 3	Plasma Membrane	other
Q92738		USP6NL	USP6 N-terminal like	Plasma Membrane	other
Q9H3U1		UNC45A	unc-45 homolog A (C. elegans)	Plasma Membrane	other
Q13641		TPBG	trophoblast glycoprotein	Plasma Membrane	other
E7ERH1	D	TNS1	tensin 1	Plasma Membrane	other
Q9HBL0	D	TNS1	tensin 1	Plasma Membrane	other
Q9HC07		TMEM165	transmembrane protein 165	Plasma Membrane	other
Q9Y490		TLN1	talin 1	Plasma Membrane	other
O95049		TJP3	tight junction protein 3	Plasma Membrane	other
Q07157		TJP1	tight junction protein 1	Plasma Membrane	other
P04216		THY1	Thy-1 cell surface antigen	Plasma Membrane	other
P61160		ACTR2	ARP2 actin-related protein 2 homolog (yeast)	Plasma Membrane	other
P61158		ACTR3	ARP3 actin-related protein 3 homolog (yeast)	Plasma Membrane	other
Q9Y4P3		TBL2	transducin (beta)-like 2	Plasma Membrane	other
Q9Y3F4		STRAP	serine/threonine kinase receptor associated protein	Plasma Membrane	other
Q9UJZ1		STOML2	stomatin (EPB72)-like 2	Plasma Membrane	other
P27105		STOM	stomatin	Plasma Membrane	other
Q93045		STMN2	stathmin-like 2	Plasma Membrane	other
Q16186		ADRM1	adhesion regulating molecule 1	Plasma Membrane	other
Q9Y2D8		SSX2IP	synovial sarcoma, X breakpoint 2 interacting protein	Plasma Membrane	other
Q01082		SPTBN1	spectrin, beta, non-erythrocytic 1	Plasma Membrane	other
P11277		SPTB	spectrin, beta, erythrocytic	Plasma Membrane	other
Q13813-3	D	SPTAN1	spectrin, alpha, non-erythrocytic 1	Plasma Membrane	other
Q13813	D	SPTAN1	spectrin, alpha, non-erythrocytic 1	Plasma Membrane	other
O60271		SPAG9	sperm associated antigen 9	Plasma Membrane	other
Q13155		AIMP2	aminoacyl tRNA synthetase complex-interacting multifunctional protein 2	Plasma Membrane	other
Q8NFY4		SEMA6D	sema domain, transmembrane domain (TM), and cytoplasmic domain, (semaphorin) 6D	Plasma Membrane	other
Q14108		SCARB2	scavenger receptor class B, member 2	Plasma Membrane	other
Q7L099		RUFY3	RUN and FYVE domain containing 3	Plasma Membrane	other
Q13740		ALCAM	activated leukocyte cell adhesion molecule	Plasma Membrane	other
Q14699		RFTN1	raftlin, lipid raft linker 1	Plasma Membrane	other
P41219		PRPH	peripherin	Plasma Membrane	other
Q86W92		PPFIBP1	PTPRF interacting protein, binding protein 1 (liprin beta 1)	Plasma Membrane	other
Q12955		ANK3	ankyrin 3, node of Ranvier (ankyrin G)	Plasma Membrane	other
Q99541		PLIN2	perilipin 2	Plasma Membrane	other
Q9NW15		ANO10	anoctamin 10	Plasma Membrane	other
Q5VY43		PEAR1	platelet endothelial aggregation receptor 1	Plasma Membrane	other
P04083		ANXA1	annexin A1	Plasma Membrane	other
O15018		PDZD2	PDZ domain containing 2	Plasma Membrane	other
Q9UN70		PCDHGC3	protocadherin gamma subfamily C, 3	Plasma Membrane	other
P07355		ANXA2	annexin A2	Plasma Membrane	other
P09525		ANXA4	annexin A4	Plasma Membrane	other
P08758		ANXA5	annexin A5	Plasma Membrane	other
P08133	D	ANXA6	annexin A6	Plasma Membrane	other
A6NN80	D	ANXA6	annexin A6	Plasma Membrane	other
Q5JPE7		NOMO1 (includes others)	NODAL modulator 1	Plasma Membrane	other
P30414		NKTR	natural killer-tumor recognition sequence	Plasma Membrane	other
Q0ZGT2		NEXN	nexilin (F actin binding protein)	Plasma Membrane	other
Q8NC96		NECAP1	NECAP endocytosis associated 1	Plasma Membrane	other
P26038		MSN	moesin	Plasma Membrane	other
Q14165		MLEC	malectin	Plasma Membrane	other
Q96N66		MBOAT7	membrane bound O-acyltransferase domain containing 7	Plasma Membrane	other
P29966		MARCKS	myristoylated alanine-rich protein kinase C substrate	Plasma Membrane	other
Q9UNF1		MAGED2	melanoma antigen family D, 2	Plasma Membrane	other
Q96NW7		LRRC7	leucine rich repeat containing 7	Plasma Membrane	other
P48059		LIMS1	LIM and senescent cell antigen-like domains 1	Plasma Membrane	other
Q6IAA8		LAMTOR1	late endosomal/lysosomal adaptor, MAPK and MTOR activator 1	Plasma Membrane	other
P11279		LAMP1	lysosomal-associated membrane protein 1	Plasma Membrane	other
P02538		KRT6A	keratin 6A	Plasma Membrane	other
Q8WWA0		ITLN1	intelectin 1 (galactofuranose binding)	Plasma Membrane	other
P18084		ITGB5	integrin, beta 5	Plasma Membrane	other
B4DQY5		ITGB1BP1	integrin beta 1 binding protein 1	Plasma Membrane	other
Q96DR7		ARHGEF26	Rho guanine nucleotide exchange factor (GEF) 26	Plasma Membrane	other
Q59F03		ITGA3	integrin, alpha 3 (antigen CD49C, alpha 3 subunit of VLA-3 receptor)	Plasma Membrane	other
D2XUR1	D	HLA-A	major histocompatibility complex, class I, A	Plasma Membrane	other
P30443	D	HLA-A	major histocompatibility complex, class I, A	Plasma Membrane	other
P04439	D	HLA-A	major histocompatibility complex, class I, A	Plasma Membrane	other
P01892	D	HLA-A	major histocompatibility complex, class I, A	Plasma Membrane	other
P78333		GPC5	glypican 5	Plasma Membrane	other
O75955		FLOT1	flotillin 1	Plasma Membrane	other
Q8WUP2		FBLIM1	filamin binding LIM protein 1	Plasma Membrane	other
P15311		EZR	ezrin	Plasma Membrane	other
O94905		ERLIN2	ER lipid raft associated 2	Plasma Membrane	other
O75477		ERLIN1	ER lipid raft associated 1	Plasma Membrane	other
Q9UBC2		EPS15L1	epidermal growth factor receptor pathway substrate 15-like 1	Plasma Membrane	other
Q9Y2J2-2	D	EPB41L3	erythrocyte membrane protein band 4.1-like 3	Plasma Membrane	other
Q9Y2J2	D	EPB41L3	erythrocyte membrane protein band 4.1-like 3	Plasma Membrane	other
Q9H4G0		EPB41L1	erythrocyte membrane protein band 4.1-like 1	Plasma Membrane	other
Q8N8S7		ENAH	enabled homolog (Drosophila)	Plasma Membrane	other
Q8N766		EMC1	ER membrane protein complex subunit 1	Plasma Membrane	other
Q6PCB8		EMB	embigin	Plasma Membrane	other
O75923		DYSF	dysferlin, limb girdle muscular dystrophy 2B (autosomal recessive)	Plasma Membrane	other
P15924		DSP	desmoplakin	Plasma Membrane	other
Q96PD2		DCBLD2	discoidin, CUB and LCCL domain containing 2	Plasma Membrane	other
P98082		DAB2	disabled homolog 2, mitogen-responsive phosphoprotein (Drosophila)	Plasma Membrane	other
Q14247		CTTN	cortactin	Plasma Membrane	other
P35221		CTNNA1	catenin (cadherin-associated protein), alpha 1, 102kDa	Plasma Membrane	other
Q6UVK1		CSPG4	chondroitin sulfate proteoglycan 4	Plasma Membrane	other
P52943		CRIP2	cysteine-rich protein 2	Plasma Membrane	other
Q8NE35-2		CPEB3	cytoplasmic polyadenylation element binding protein 3	Plasma Membrane	other
Q86Y22		COL23A1	collagen, type XXIII, alpha 1	Plasma Membrane	other
Q5TAT6		COL13A1	collagen, type XIII, alpha 1	Plasma Membrane	other
P78357		CNTNAP1	contactin associated protein 1	Plasma Membrane	other
Q9Y2B0		CNPY2	canopy 2 homolog (zebrafish)	Plasma Membrane	other
Q00610		CLTC	clathrin, heavy chain (Hc)	Plasma Membrane	other
P09496-2		CLTA	clathrin, light chain A	Plasma Membrane	other
O96005		CLPTM1	cleft lip and palate associated transmembrane protein 1	Plasma Membrane	other
Q9P2M7		CGN	cingulin	Plasma Membrane	other
P06731		CEACAM5	carcinoembryonic antigen-related cell adhesion molecule 5	Plasma Membrane	other
P55290		CDH13	cadherin 13, H-cadherin (heart)	Plasma Membrane	other
Q9H5V8		CDCP1	CUB domain containing protein 1	Plasma Membrane	other
P60033		CD81	CD81 molecule	Plasma Membrane	other
P08962		CD63	CD63 molecule	Plasma Membrane	other
P13987		CD59	CD59 molecule, complement regulatory protein	Plasma Membrane	other
P48509		CD151	CD151 molecule (Raph blood group)	Plasma Membrane	other
P51636		CAV2	caveolin 2	Plasma Membrane	other
Q14444		CAPRIN1	cell cycle associated protein 1	Plasma Membrane	other
P40123		CAP2	CAP, adenylate cyclase-associated protein, 2 (yeast)	Plasma Membrane	other
D3DPU2	D	CAP1	CAP, adenylate cyclase-associated protein 1 (yeast)	Plasma Membrane	other
Q01518	D	CAP1	CAP, adenylate cyclase-associated protein 1 (yeast)	Plasma Membrane	other
Q93008		USP9X	ubiquitin specific peptidase 9, X-linked	Plasma Membrane	peptidase
Q13443		ADAM9	ADAM metallopeptidase domain 9	Plasma Membrane	peptidase
P15144		ANPEP	alanyl (membrane) aminopeptidase	Plasma Membrane	peptidase
Q92542		NCSTN	nicastrin	Plasma Membrane	peptidase
P42892		ECE1	endothelin converting enzyme 1	Plasma Membrane	peptidase
P27487		DPP4	dipeptidyl-peptidase 4	Plasma Membrane	peptidase
Q92932		PTPRN2	protein tyrosine phosphatase, receptor type, N polypeptide 2	Plasma Membrane	phosphatase
P05187		ALPP	alkaline phosphatase, placental	Plasma Membrane	phosphatase
B1N949		PPFIA4	protein tyrosine phosphatase, receptor type, f polypeptide (PTPRF), interacting protein (liprin), alpha 4	Plasma Membrane	phosphatase
P21589		NT5E	5'-nucleotidase, ecto (CD73)	Plasma Membrane	phosphatase
P46939		UTRN	utrophin	Plasma Membrane	transmembrane receptor
Q9NS68		TNFRSF19	tumor necrosis factor receptor superfamily, member 19	Plasma Membrane	transmembrane receptor
Q9UBN6		TNFRSF10D	tumor necrosis factor receptor superfamily, member 10d, decoy with truncated death domain	Plasma Membrane	transmembrane receptor
O14798		TNFRSF10C	tumor necrosis factor receptor superfamily, member 10c, decoy without an intracellular domain	Plasma Membrane	transmembrane receptor
O75326		SEMA7A	semaphorin 7A, GPI membrane anchor (John Milton Hagen blood group)	Plasma Membrane	transmembrane receptor
Q03405		PLAUR	plasminogen activator, urokinase receptor	Plasma Membrane	transmembrane receptor
O00264		PGRMC1	progesterone receptor membrane component 1	Plasma Membrane	transmembrane receptor
Q9UBG0		MRC2	mannose receptor, C type 2	Plasma Membrane	transmembrane receptor
Q9Y5Y7		LYVE1	lymphatic vessel endothelial hyaluronan receptor 1	Plasma Membrane	transmembrane receptor
P30533		LRPAP1	low density lipoprotein receptor-related protein associated protein 1	Plasma Membrane	transmembrane receptor
Q07954		LRP1	low density lipoprotein receptor-related protein 1	Plasma Membrane	transmembrane receptor
Q6NYC1		JMJD6	jumonji domain containing 6	Plasma Membrane	transmembrane receptor
P05556		ITGB1	integrin, beta 1 (fibronectin receptor, beta polypeptide, antigen CD29 includes MDF2, MSK12)	Plasma Membrane	transmembrane receptor
P08648		ITGA5	integrin, alpha 5 (fibronectin receptor, alpha polypeptide)	Plasma Membrane	transmembrane receptor
P13612		ITGA4	integrin, alpha 4 (antigen CD49D, alpha 4 subunit of VLA-4 receptor)	Plasma Membrane	transmembrane receptor
P17301		ITGA2	integrin, alpha 2 (CD49B, alpha 2 subunit of VLA-2 receptor)	Plasma Membrane	transmembrane receptor
Q5FC08		IL4R	interleukin 4 receptor	Plasma Membrane	transmembrane receptor
P14778		IL1R1	interleukin 1 receptor, type I	Plasma Membrane	transmembrane receptor
P11717		IGF2R	insulin-like growth factor 2 receptor	Plasma Membrane	transmembrane receptor
P13164		IFITM1	interferon induced transmembrane protein 1	Plasma Membrane	transmembrane receptor
P05362		ICAM1	intercellular adhesion molecule 1	Plasma Membrane	transmembrane receptor
P25445		FAS	Fas (TNF receptor superfamily, member 6)	Plasma Membrane	transmembrane receptor
P13726		F3	coagulation factor III (thromboplastin, tissue factor)	Plasma Membrane	transmembrane receptor
P17813		ENG	endoglin	Plasma Membrane	transmembrane receptor
Q9UIR0-2		BTNL2	butyrophilin-like 2 (MHC class II associated)	Plasma Membrane	transmembrane receptor
Q03135		CAV1	caveolin 1, caveolae protein, 22kDa	Plasma Membrane	transmembrane receptor
Q9BZC7		ABCA2	ATP-binding cassette, sub-family A (ABC1), member 2	Plasma Membrane	transporter
A7BKA4		ABCB5	ATP-binding cassette, sub-family B (MDR/TAP), member 5	Plasma Membrane	transporter
P98155		VLDLR	very low density lipoprotein receptor	Plasma Membrane	transporter
Q99536		VAT1	vesicle amine transport protein 1 homolog (T. californica)	Plasma Membrane	transporter
Q99805		TM9SF2	transmembrane 9 superfamily member 2	Plasma Membrane	transporter
P02786		TFRC	transferrin receptor (p90, CD71)	Plasma Membrane	transporter
O15400		STX7	syntaxin 7	Plasma Membrane	transporter
O00161		SNAP23	synaptosomal-associated protein, 23kDa	Plasma Membrane	transporter
Q01650		SLC7A5	solute carrier family 7 (amino acid transporter light chain, L system), member 5	Plasma Membrane	transporter
P48751		SLC4A3	solute carrier family 4, anion exchanger, member 3	Plasma Membrane	transporter
B4DXM0		SLC46A1	solute carrier family 46 (folate transporter), member 1	Plasma Membrane	transporter
P08195-2		SLC3A2	solute carrier family 3 (activators of dibasic and neutral amino acid transport), member 2	Plasma Membrane	transporter
Q15043		SLC39A14	solute carrier family 39 (zinc transporter), member 14	Plasma Membrane	transporter
B4DPE3		SLC34A1	solute carrier family 34 (sodium phosphate), member 1	Plasma Membrane	transporter
P11166		SLC2A1	solute carrier family 2 (facilitated glucose transporter), member 1	Plasma Membrane	transporter
P53007		SLC25A1	solute carrier family 25 (mitochondrial carrier; citrate transporter), member 1	Plasma Membrane	transporter
Q15758		SLC1A5	solute carrier family 1 (neutral amino acid transporter), member 5	Plasma Membrane	transporter
B0FBR7		SLC19A2	solute carrier family 19 (thiamine transporter), member 2	Plasma Membrane	transporter
O00476		SLC17A3	solute carrier family 17 (sodium phosphate), member 3	Plasma Membrane	transporter
O15427		SLC16A3	solute carrier family 16, member 3 (monocarboxylic acid transporter 4)	Plasma Membrane	transporter
B4E106		SLC16A1	solute carrier family 16, member 1 (monocarboxylic acid transporter 1)	Plasma Membrane	transporter
P55011		SLC12A2	solute carrier family 12 (sodium/potassium/chloride transporters), member 2	Plasma Membrane	transporter
Q13621		SLC12A1	solute carrier family 12 (sodium/potassium/chloride transporters), member 1	Plasma Membrane	transporter
P62330		ARF6	ADP-ribosylation factor 6	Plasma Membrane	transporter
Q8NB49		ATP11C	ATPase, class VI, type 11C	Plasma Membrane	transporter
P05023		ATP1A1	ATPase, Na+/K+ transporting, alpha 1 polypeptide	Plasma Membrane	transporter
P20020		ATP2B1	ATPase, Ca++ transporting, plasma membrane 1	Plasma Membrane	transporter
P23634		ATP2B4	ATPase, Ca++ transporting, plasma membrane 4	Plasma Membrane	transporter
P17302		GJA1	gap junction protein, alpha 1, 43kDa	Plasma Membrane	transporter
P38606		ATP6V1A	ATPase, H+ transporting, lysosomal 70kDa, V1 subunit A	Plasma Membrane	transporter
P35613		BSG	basigin (Ok blood group)	Plasma Membrane	transporter

## Sheet: 85 CPC specific prots 
ID	FASTA
HTR2B	5-hydroxytryptamine (serotonin) receptor 2B, G protein-coupled
ALPP	alkaline phosphatase, placental
ANK3	ankyrin 3, node of Ranvier (ankyrin G)
ATP11C	ATPase, class VI, type 11C
ABCA2	ATP-binding cassette, sub-family A (ABC1), member 2
ABCB5	ATP-binding cassette, sub-family B (MDR/TAP), member 5
BTNL2	butyrophilin-like 2 (MHC class II associated)
CDH13	cadherin 13, H-cadherin (heart)
CELSR1	cadherin, EGF LAG seven-pass G-type receptor 1 (flamingo homolog, Drosophila)
CELSR2	cadherin, EGF LAG seven-pass G-type receptor 2 (flamingo homolog, Drosophila)
CAP2	CAP, adenylate cyclase-associated protein, 2 (yeast)
CEACAM5	carcinoembryonic antigen-related cell adhesion molecule 5
CD274	CD274 molecule
CMKLR1	chemokine-like receptor 1
CGN	cingulin
F3	coagulation factor III (thromboplastin, tissue factor)
COL23A1	collagen, type XXIII, alpha 1
CDCP1	CUB domain containing protein 1
CFTR	cystic fibrosis transmembrane conductance regulator (ATP-binding cassette sub-family C, member 7)
DPP4	dipeptidyl-peptidase 4
DCBLD2	discoidin, CUB and LCCL domain containing 2
DYSF	dysferlin, limb girdle muscular dystrophy 2B (autosomal recessive)
EMB	embigin
EPHA4	EPH receptor A4
EPS15L1	epidermal growth factor receptor pathway substrate 15-like 1
EPB41L1	erythrocyte membrane protein band 4.1-like 1
EPB41L3	erythrocyte membrane protein band 4.1-like 3
EPB41L3	erythrocyte membrane protein band 4.1-like 3
FADS1	fatty acid desaturase 1
FBLIM1	filamin binding LIM protein 1
GRK5	G protein-coupled receptor kinase 5
GPRC5A	G protein-coupled receptor, family C, group 5, member A
GABBR1	gamma-aminobutyric acid (GABA) B receptor, 1
GNAQ	guanine nucleotide binding protein (G protein), q polypeptide
HSPG2	heparan sulfate proteoglycan 2
ITGA3	integrin, alpha 3 (antigen CD49C, alpha 3 subunit of VLA-3 receptor)
ITGA4	integrin, alpha 4 (antigen CD49D, alpha 4 subunit of VLA-4 receptor)
ITGAV	integrin, alpha V
IL1R1	interleukin 1 receptor, type I
IL4R	interleukin 4 receptor
KRT6A	keratin 6A
KRTCAP2	keratinocyte associated protein 2
LRRC7	leucine rich repeat containing 7
LYVE1	lymphatic vessel endothelial hyaluronan receptor 1
MAGT1	magnesium transporter 1
HLA-A	major histocompatibility complex, class I, AB
HLA-A	major histocompatibility complex, class I, A
MPP5	membrane protein, palmitoylated 5 (MAGUK p55 subfamily member 5)
MOK	MOK protein kinase
NKTR	natural killer-tumor recognition sequence
NECAP1	NECAP endocytosis associated 1
NLGN1	neuroligin 1
PDZD2	PDZ domain containing 2
PLIN2	perilipin 2
PLAUR	plasminogen activator, urokinase receptor
PEAR1	platelet endothelial aggregation receptor 1
KCNT1	potassium channel, subfamily T, member 1
KCNN2	potassium intermediate/small conductance calcium-activated channel, subfamily N, member 2
PPFIA4	protein tyrosine phosphatase, receptor type, f polypeptide (PTPRF), interacting protein (liprin), alpha 4
PTPRN2	protein tyrosine phosphatase, receptor type, N polypeptide 2
RIPK2	receptor-interacting serine-threonine kinase 2
ARHGEF26	Rho guanine nucleotide exchange factor (GEF) 26
RUFY3	RUN and FYVE domain containing 3
SEMA7A	semaphorin 7A, GPI membrane anchor (John Milton Hagen blood group)
SLC12A2	solute carrier family 12 (sodium/potassium/chloride transporters), member 2
SLC19A2	solute carrier family 19 (thiamine transporter), member 2
SLC34A1	solute carrier family 34 (sodium phosphate), member 1
SLC39A14	solute carrier family 39 (zinc transporter), member 14
SLC4A3	solute carrier family 4, anion exchanger, member 3
SPTAN1	spectrin, alpha, non-erythrocytic 1
STIM1	stromal interaction molecule 1
SSX2IP	synovial sarcoma, X breakpoint 2 interacting protein
TAS2R3	taste receptor, type 2, member 3
TNS1	tensin 1
TJP2	tight junction protein 2
TJP3	tight junction protein 3
TGFBR2	transforming growth factor, beta receptor II (70/80kDa)
TRPC4	transient receptor potential cation channel, subfamily C, member 4
TNFRSF10C	tumor necrosis factor receptor superfamily, member 10c, decoy without an intracellular domain
TNFRSF10D	tumor necrosis factor receptor superfamily, member 10d, decoy with truncated death domain
TNFRSF19	tumor necrosis factor receptor superfamily, member 19
TUSC3	tumor suppressor candidate 3
USP6NL	USP6 N-terminal like
VMP1	vacuole membrane protein 1
VLDLR	very low density lipoprotein receptor

## Sheet: graf 245 membrane percentages
	CPC	CPC
	Type	protein
	Enzyme	35
	G-protein coupled receptor	8
	Ion channel	11
	kinase	10
	other	114
	peptidase	6
	phosphatase	4
	transmembrane receptor	26
	transporter	31
	total	245
